# Supplementary material for: A Co-Expression Network in Hexaploid Wheat Reveals Mostly Balanced Expression and Lack of Significant Gene Loss of Homeologous Meiotic Genes Upon Polyploidization
Source: Front Plant Sci. 2019 Oct 18;10:1325. doi: 10.3389/fpls.2019.01325 (PMC6813927; doi:10.3389/fpls.2019.01325)
Supplement: Supplementary file 5 [file Table_1.xlsx]

## Sheet: Table S1
Table S1. Assignment of hexaploid wheat HC genes to four groups based on their copy number. n is number of samples per tissue type.
	Gene	Gene group	Is expressed in tissue? (gene considered expressed when TPM > 0.5 in one sample at least per tissue)
			In_130_samples	Meiotic anther (n = 17)	Floral organs (n = 10)	Grain (n = 37)	Spike (n = 12)	Stem (n = 7)	Shoots (n= 6)	Leaves (n = 21)	Roots (n = 20)
1	TraesCS1A02G000100	Monad	YES	YES	YES	YES	YES	YES	YES	YES	YES
2	TraesCS1A02G000200	Monad	YES	YES	YES	YES	YES	YES	YES	YES	YES
3	TraesCS1A02G000300	Others	YES	YES	YES	YES	YES	YES	YES	YES	YES
4	TraesCS1A02G000400	Monad	YES	YES	YES	YES	YES	YES	YES	YES	YES
5	TraesCS1A02G000500	Others	YES	YES		YES	YES	YES	YES	YES	YES
6	TraesCS1A02G000600	Others	YES	YES	YES	YES		YES	YES	YES	YES
7	TraesCS1A02G000700	Monad	YES	YES	YES	YES	YES		YES	YES	YES
8	TraesCS1A02G000800	Duplets	YES	YES	YES	YES			YES	YES	YES
9	TraesCS1A02G000900	Duplets	YES	YES	YES	YES	YES	YES	YES	YES	YES
10	TraesCS1A02G001000	Others	YES	YES	YES	YES	YES	YES	YES	YES	YES
11	TraesCS1A02G001100	Others	YES	YES	YES	YES	YES	YES	YES	YES	YES
12	TraesCS1A02G001200	Monad	YES	YES		YES	YES	YES	YES	YES	YES
13	TraesCS1A02G001300	Duplets	YES	YES		YES	YES	YES	YES	YES	YES
14	TraesCS1A02G001400	Monad	YES	YES	YES	YES	YES	YES	YES	YES	YES
15	TraesCS1A02G001500	Others	YES	YES	YES	YES	YES	YES	YES	YES	YES
16	TraesCS1A02G001600	Duplets	YES	YES		YES		YES		YES	YES
17	TraesCS1A02G001700	Duplets	YES	YES		YES			YES	YES	YES
18	TraesCS1A02G001800	Triads	YES	YES	YES	YES	YES	YES	YES	YES	YES
19	TraesCS1A02G001900	Triads	YES	YES	YES	YES	YES	YES	YES	YES	YES
20	TraesCS1A02G002000	Triads	YES	YES	YES	YES	YES	YES	YES	YES	YES
21	TraesCS1A02G002100	Triads	YES	YES	YES	YES	YES	YES	YES	YES	YES
22	TraesCS1A02G002200	Triads	YES	YES	YES	YES	YES	YES	YES	YES	YES
23	TraesCS1A02G002300	Triads	YES	YES	YES	YES	YES	YES	YES	YES	YES
25	TraesCS1A02G002500	Others	YES	YES	YES	YES	YES	YES	YES	YES	YES
26	TraesCS1A02G002700	Triads	YES	YES	YES	YES	YES	YES	YES	YES	YES
42	TraesCS1A02G004126	Duplets	YES	YES	YES		YES				YES
43	TraesCS1A02G004200	Triads	YES	YES	YES	YES	YES	YES	YES	YES	YES
52	TraesCS1A02G005100	Triads	YES	YES	YES	YES	YES	YES	YES	YES	YES
59	TraesCS1A02G005500	Triads	YES	YES	YES	YES	YES	YES	YES	YES	YES
60	TraesCS1A02G005600	Triads	YES	YES	YES	YES	YES	YES	YES	YES	YES
61	TraesCS1A02G005700	Triads	YES	YES	YES	YES	YES	YES	YES	YES	YES
62	TraesCS1A02G005800	Triads	YES	YES	YES	YES	YES	YES	YES	YES	YES
63	TraesCS1A02G005900	Triads	YES	YES	YES	YES	YES	YES	YES	YES	YES
81	TraesCS1A02G007500	Triads	YES	YES	YES	YES	YES	YES	YES	YES	YES
88	TraesCS1A02G008100	Monad	YES	YES	YES	YES	YES	YES	YES	YES
89	TraesCS1A02G008200	Others	YES	YES	YES	YES	YES	YES	YES	YES	YES
92	TraesCS1A02G008400	Duplets	YES	YES				YES		YES
98	TraesCS1A02G009000	Triads	YES	YES	YES	YES	YES	YES	YES	YES	YES
99	TraesCS1A02G009100	Others	YES	YES	YES	YES	YES	YES	YES	YES	YES
100	TraesCS1A02G009200	Others	YES	YES		YES	YES	YES	YES	YES	YES
101	TraesCS1A02G009300	Monad	YES	YES	YES	YES	YES	YES	YES	YES	YES
107	TraesCS1A02G009900	Duplets	YES	YES	YES	YES	YES	YES	YES	YES	YES
108	TraesCS1A02G010000	Others	YES	YES	YES				YES		YES
111	TraesCS1A02G010300	Others	YES	YES	YES	YES	YES	YES	YES	YES	YES
112	TraesCS1A02G010400	Others	YES	YES	YES	YES	YES	YES	YES	YES	YES
119	TraesCS1A02G011100	Others	YES	YES	YES	YES	YES	YES	YES	YES	YES
120	TraesCS1A02G011200	Triads	YES	YES	YES	YES	YES	YES	YES	YES	YES
122	TraesCS1A02G011400	Triads	YES	YES	YES	YES
123	TraesCS1A02G011500	Others	YES	YES	YES	YES	YES	YES	YES	YES	YES
124	TraesCS1A02G011600	Others	YES	YES	YES	YES	YES	YES	YES	YES	YES
126	TraesCS1A02G011800	Others	YES	YES	YES	YES	YES	YES	YES	YES	YES
128	TraesCS1A02G012000	Others	YES	YES	YES		YES	YES	YES	YES	YES
132	TraesCS1A02G012400	Triads	YES	YES	YES	YES	YES	YES	YES	YES
133	TraesCS1A02G012500	Triads	YES	YES	YES	YES	YES	YES	YES	YES	YES
144	TraesCS1A02G013600	Monad	YES	YES	YES	YES	YES	YES	YES	YES	YES
145	TraesCS1A02G013700	Triads	YES	YES	YES	YES	YES	YES	YES	YES	YES
146	TraesCS1A02G013800	Triads	YES	YES	YES	YES	YES	YES	YES	YES	YES
155	TraesCS1A02G014800	Triads	YES	YES	YES		YES	YES		YES	YES
158	TraesCS1A02G015100	Duplets	YES	YES	YES	YES	YES	YES	YES	YES	YES
159	TraesCS1A02G015200	Triads	YES	YES	YES	YES	YES	YES	YES	YES	YES
160	TraesCS1A02G015300	Triads	YES	YES	YES	YES	YES	YES	YES	YES	YES
162	TraesCS1A02G015400	Duplets	YES	YES	YES	YES	YES	YES	YES	YES	YES
170	TraesCS1A02G016200	Duplets	YES	YES	YES	YES	YES	YES	YES	YES	YES
177	TraesCS1A02G016900	Triads	YES	YES	YES	YES	YES	YES	YES	YES	YES
178	TraesCS1A02G017000	Duplets	YES	YES	YES	YES	YES	YES	YES	YES	YES
179	TraesCS1A02G017100	Monad	YES	YES		YES	YES
189	TraesCS1A02G018100	Others	YES	YES
191	TraesCS1A02G018300	Others	YES	YES	YES	YES	YES	YES	YES	YES	YES
197	TraesCS1A02G018900	Triads	YES	YES	YES	YES	YES	YES	YES	YES	YES
198	TraesCS1A02G019000	Triads	YES	YES	YES	YES	YES	YES	YES	YES	YES
200	TraesCS1A02G019200	Triads	YES	YES	YES	YES	YES	YES	YES	YES	YES
208	TraesCS1A02G020000	Others	YES	YES	YES	YES	YES	YES	YES	YES	YES
212	TraesCS1A02G020300	Triads	YES	YES	YES	YES	YES	YES	YES	YES	YES
213	TraesCS1A02G020400	Triads	YES	YES	YES	YES	YES	YES	YES	YES	YES
214	TraesCS1A02G020500	Triads	YES	YES	YES	YES	YES	YES	YES	YES	YES
215	TraesCS1A02G020600	Triads	YES	YES	YES	YES	YES	YES	YES	YES	YES
216	TraesCS1A02G020700	Triads	YES	YES	YES	YES	YES	YES	YES	YES	YES
218	TraesCS1A02G020900	Duplets	YES	YES			YES	YES	YES	YES	YES
220	TraesCS1A02G021100	Others	YES	YES	YES	YES	YES	YES	YES	YES	YES
226	TraesCS1A02G021700	Others	YES	YES	YES	YES	YES	YES	YES	YES
229	TraesCS1A02G022000	Others	YES	YES				YES	YES	YES	YES
234	TraesCS1A02G022500	Duplets	YES	YES	YES	YES	YES	YES	YES	YES	YES
235	TraesCS1A02G022600	Others	YES	YES	YES	YES	YES			YES	YES
244	TraesCS1A02G023400	Triads	YES	YES	YES	YES	YES	YES	YES	YES	YES
248	TraesCS1A02G023800	Triads	YES	YES	YES	YES	YES	YES	YES	YES	YES
249	TraesCS1A02G023900	Others	YES	YES	YES	YES	YES	YES		YES
250	TraesCS1A02G024000	Others	YES	YES	YES	YES	YES	YES	YES	YES	YES
252	TraesCS1A02G024200	Triads	YES	YES	YES	YES	YES	YES	YES	YES	YES
253	TraesCS1A02G024300	Duplets	YES	YES	YES	YES	YES	YES	YES	YES	YES
255	TraesCS1A02G024500	Duplets	YES	YES	YES	YES	YES	YES	YES	YES	YES
256	TraesCS1A02G024600	Triads	YES	YES	YES	YES	YES	YES	YES	YES	YES
257	TraesCS1A02G024700	Triads	YES	YES	YES	YES	YES	YES	YES	YES	YES
261	TraesCS1A02G025100	Triads	YES	YES	YES	YES	YES	YES	YES	YES	YES
262	TraesCS1A02G025200	Triads	YES	YES	YES	YES	YES	YES	YES	YES	YES
266	TraesCS1A02G025600	Duplets	YES	YES	YES	YES	YES	YES	YES	YES	YES
267	TraesCS1A02G025700	Triads	YES	YES	YES	YES	YES	YES	YES	YES	YES
269	TraesCS1A02G025900	Triads	YES	YES	YES	YES	YES	YES	YES	YES	YES
271	TraesCS1A02G026100	Duplets	YES	YES	YES	YES	YES	YES		YES	YES
272	TraesCS1A02G026200	Duplets	YES	YES	YES	YES	YES	YES	YES	YES	YES
274	TraesCS1A02G026400	Duplets	YES	YES	YES	YES	YES	YES	YES	YES	YES
279	TraesCS1A02G026900	Duplets	YES	YES	YES	YES	YES	YES	YES	YES	YES
282	TraesCS1A02G027200	Others	YES	YES	YES	YES	YES	YES	YES	YES	YES
283	TraesCS1A02G027300	Triads	YES	YES	YES		YES	YES	YES	YES	YES
285	TraesCS1A02G027500	Others	YES	YES	YES	YES	YES	YES	YES	YES	YES
286	TraesCS1A02G027600	Triads	YES	YES	YES	YES	YES	YES		YES	YES
287	TraesCS1A02G027700	Others	YES	YES		YES	YES
288	TraesCS1A02G027800	Others	YES	YES	YES	YES
289	TraesCS1A02G027900	Others	YES	YES	YES
292	TraesCS1A02G028200	Duplets	YES	YES	YES	YES	YES	YES	YES	YES	YES
295	TraesCS1A02G028500	Others	YES	YES	YES	YES	YES	YES	YES	YES	YES
296	TraesCS1A02G028600	Monad	YES	YES	YES	YES	YES	YES	YES	YES	YES
297	TraesCS1A02G028700	Triads	YES	YES	YES	YES	YES	YES	YES	YES	YES
298	TraesCS1A02G028900	Others	YES	YES	YES	YES	YES	YES	YES	YES	YES
300	TraesCS1A02G029100	Duplets	YES	YES	YES	YES	YES	YES	YES	YES	YES
301	TraesCS1A02G029200	Triads	YES	YES	YES	YES	YES	YES	YES	YES	YES
302	TraesCS1A02G029300	Triads	YES	YES	YES	YES	YES	YES	YES	YES	YES
307	TraesCS1A02G029800	Triads	YES	YES	YES	YES	YES	YES	YES	YES	YES
309	TraesCS1A02G030000	Duplets	YES	YES	YES	YES	YES	YES	YES	YES	YES
310	TraesCS1A02G030100	Triads	YES	YES	YES	YES	YES	YES	YES	YES	YES
314	TraesCS1A02G030500	Triads	YES	YES	YES	YES	YES	YES	YES	YES	YES
315	TraesCS1A02G030600	Triads	YES	YES	YES	YES	YES	YES	YES	YES	YES
316	TraesCS1A02G030700	Triads	YES	YES	YES	YES	YES	YES	YES	YES	YES
317	TraesCS1A02G030900	Monad	YES	YES	YES	YES	YES	YES	YES	YES	YES
320	TraesCS1A02G031200	Triads	YES	YES	YES	YES	YES	YES	YES	YES	YES
322	TraesCS1A02G031400	Others	YES	YES						YES	YES
324	TraesCS1A02G031600	Triads	YES	YES				YES
325	TraesCS1A02G031700	Triads	YES	YES				YES		YES
335	TraesCS1A02G032700	Duplets	YES	YES	YES	YES	YES	YES	YES	YES	YES
337	TraesCS1A02G032900	Duplets	YES	YES				YES	YES	YES
338	TraesCS1A02G033000	Triads	YES	YES	YES	YES	YES	YES	YES	YES	YES
339	TraesCS1A02G033100	Triads	YES	YES	YES	YES	YES	YES	YES	YES	YES
342	TraesCS1A02G033300	Triads	YES	YES	YES	YES	YES	YES	YES	YES	YES
344	TraesCS1A02G033500	Triads	YES	YES	YES	YES	YES	YES	YES	YES	YES
346	TraesCS1A02G033600	Monad	YES	YES	YES	YES	YES	YES	YES	YES	YES
348	TraesCS1A02G033800	Triads	YES	YES	YES	YES	YES	YES	YES	YES	YES
349	TraesCS1A02G033900	Monad	YES	YES			YES
351	TraesCS1A02G034100	Duplets	YES	YES	YES			YES	YES	YES	YES
353	TraesCS1A02G034300	Triads	YES	YES	YES	YES	YES	YES	YES	YES	YES
360	TraesCS1A02G035000	Triads	YES	YES	YES	YES	YES	YES	YES	YES	YES
362	TraesCS1A02G035200	Triads	YES	YES	YES		YES	YES	YES	YES	YES
363	TraesCS1A02G035300	Triads	YES	YES	YES	YES	YES	YES	YES	YES	YES
365	TraesCS1A02G035500	Monad	YES	YES	YES	YES	YES	YES	YES	YES	YES
368	TraesCS1A02G035800	Triads	YES	YES	YES	YES	YES	YES	YES	YES	YES
369	TraesCS1A02G035900	Duplets	YES	YES	YES	YES	YES	YES	YES	YES	YES
371	TraesCS1A02G036100	Triads	YES	YES	YES	YES	YES	YES	YES	YES	YES
372	TraesCS1A02G036200	Triads	YES	YES	YES	YES	YES	YES	YES	YES	YES
373	TraesCS1A02G036300	Triads	YES	YES	YES	YES	YES	YES	YES	YES	YES
375	TraesCS1A02G036500	Duplets	YES	YES	YES	YES	YES	YES	YES	YES	YES
378	TraesCS1A02G036800	Others	YES	YES	YES	YES	YES	YES		YES	YES
383	TraesCS1A02G037300	Duplets	YES	YES	YES		YES		YES	YES	YES
385	TraesCS1A02G037500	Triads	YES	YES	YES
389	TraesCS1A02G037900	Triads	YES	YES	YES	YES	YES	YES	YES	YES	YES
391	TraesCS1A02G038100	Triads	YES	YES	YES	YES	YES	YES	YES	YES	YES
392	TraesCS1A02G038200	Triads	YES	YES	YES	YES	YES	YES	YES	YES	YES
394	TraesCS1A02G038400	Triads	YES	YES	YES	YES	YES	YES	YES	YES	YES
400	TraesCS1A02G039100	Triads	YES	YES	YES	YES	YES		YES	YES	YES
401	TraesCS1A02G039200	Triads	YES	YES	YES	YES	YES	YES	YES	YES	YES
403	TraesCS1A02G039400	Duplets	YES	YES	YES	YES	YES	YES	YES	YES	YES
412	TraesCS1A02G040400	Triads	YES	YES	YES	YES	YES	YES	YES	YES	YES
413	TraesCS1A02G040500	Triads	YES	YES	YES	YES	YES	YES	YES	YES	YES
414	TraesCS1A02G040600	Triads	YES	YES	YES	YES	YES	YES	YES	YES	YES
415	TraesCS1A02G040700	Duplets	YES	YES			YES	YES	YES	YES
417	TraesCS1A02G040900	Triads	YES	YES			YES	YES	YES	YES
418	TraesCS1A02G041000	Others	YES	YES	YES	YES	YES	YES		YES	YES
419	TraesCS1A02G041100	Monad	YES	YES	YES	YES	YES	YES	YES	YES	YES
421	TraesCS1A02G041300	Others	YES	YES	YES	YES	YES	YES	YES	YES	YES
422	TraesCS1A02G041400	Triads	YES	YES	YES	YES	YES	YES	YES	YES	YES
423	TraesCS1A02G041500	Duplets	YES	YES		YES	YES	YES	YES	YES	YES
427	TraesCS1A02G041900	Others	YES	YES	YES	YES	YES			YES	YES
429	TraesCS1A02G042100	Others	YES	YES	YES	YES	YES			YES
431	TraesCS1A02G042300	Triads	YES	YES
433	TraesCS1A02G042500	Triads	YES	YES	YES	YES	YES	YES	YES	YES	YES
435	TraesCS1A02G042700	Triads	YES	YES	YES	YES	YES	YES	YES	YES	YES
436	TraesCS1A02G042800	Triads	YES	YES	YES	YES	YES				YES
437	TraesCS1A02G042900	Triads	YES	YES		YES	YES	YES			YES
440	TraesCS1A02G043200	Triads	YES	YES	YES	YES	YES	YES	YES	YES	YES
442	TraesCS1A02G043400	Triads	YES	YES	YES	YES	YES	YES	YES	YES	YES
443	TraesCS1A02G043500	Triads	YES	YES	YES	YES	YES
444	TraesCS1A02G043600	Triads	YES	YES	YES	YES	YES	YES	YES	YES	YES
450	TraesCS1A02G044200	Triads	YES	YES	YES	YES	YES	YES	YES	YES	YES
453	TraesCS1A02G044500	Triads	YES	YES	YES	YES	YES	YES	YES	YES	YES
454	TraesCS1A02G044600	Triads	YES	YES	YES	YES	YES	YES	YES	YES	YES
456	TraesCS1A02G044800	Triads	YES	YES	YES	YES	YES	YES	YES	YES	YES
460	TraesCS1A02G045300	Triads	YES	YES	YES	YES	YES	YES	YES	YES	YES
461	TraesCS1A02G045400	Triads	YES	YES	YES	YES	YES	YES	YES	YES	YES
464	TraesCS1A02G045700	Duplets	YES	YES	YES	YES	YES	YES	YES	YES	YES
465	TraesCS1A02G045800	Triads	YES	YES	YES	YES	YES	YES	YES	YES	YES
468	TraesCS1A02G046100	Triads	YES	YES	YES	YES	YES	YES	YES	YES	YES
469	TraesCS1A02G046300	Triads	YES	YES	YES	YES	YES	YES	YES	YES	YES
471	TraesCS1A02G046500	Triads	YES	YES	YES	YES	YES	YES	YES	YES	YES
472	TraesCS1A02G046600	Triads	YES	YES	YES	YES	YES	YES	YES	YES	YES
474	TraesCS1A02G046800	Triads	YES	YES	YES	YES	YES	YES	YES	YES	YES
475	TraesCS1A02G046900	Triads	YES	YES	YES	YES	YES	YES		YES	YES
476	TraesCS1A02G047000	Triads	YES	YES	YES	YES	YES	YES	YES	YES	YES
478	TraesCS1A02G047200	Triads	YES	YES	YES	YES	YES	YES	YES	YES	YES
481	TraesCS1A02G047500	Others	YES	YES	YES	YES	YES	YES	YES	YES	YES
485	TraesCS1A02G048200	Duplets	YES	YES	YES
488	TraesCS1A02G048500	Monad	YES	YES	YES	YES	YES
489	TraesCS1A02G048600	Monad	YES	YES	YES	YES	YES	YES	YES	YES	YES
490	TraesCS1A02G048700	Others	YES	YES	YES	YES	YES	YES	YES	YES	YES
493	TraesCS1A02G049000	Monad	YES	YES	YES	YES	YES	YES	YES	YES	YES
496	TraesCS1A02G049300	Triads	YES	YES	YES	YES	YES	YES	YES	YES	YES
499	TraesCS1A02G049600	Triads	YES	YES	YES	YES	YES	YES	YES	YES	YES
500	TraesCS1A02G049700	Triads	YES	YES	YES	YES	YES	YES	YES	YES	YES
501	TraesCS1A02G049800	Others	YES	YES	YES	YES	YES	YES			YES
504	TraesCS1A02G050100	Triads	YES	YES	YES	YES	YES	YES	YES	YES	YES
506	TraesCS1A02G050300	Triads	YES	YES	YES	YES	YES	YES	YES	YES	YES
508	TraesCS1A02G050500	Monad	YES	YES	YES	YES	YES
509	TraesCS1A02G050600	Triads	YES	YES	YES	YES	YES	YES	YES	YES	YES
510	TraesCS1A02G050700	Monad	YES	YES	YES	YES	YES
511	TraesCS1A02G050800	Triads	YES	YES	YES	YES	YES	YES	YES	YES
512	TraesCS1A02G050900	Monad	YES	YES	YES	YES	YES	YES	YES	YES	YES
513	TraesCS1A02G051000	Monad	YES	YES	YES	YES	YES	YES		YES	YES
516	TraesCS1A02G051300	Triads	YES	YES	YES	YES	YES	YES	YES	YES	YES
518	TraesCS1A02G051500	Triads	YES	YES	YES	YES	YES	YES	YES	YES	YES
519	TraesCS1A02G051600	Triads	YES	YES	YES	YES	YES	YES	YES	YES	YES
520	TraesCS1A02G051700	Triads	YES	YES	YES	YES	YES	YES	YES	YES	YES
521	TraesCS1A02G051800	Triads	YES	YES	YES	YES		YES	YES	YES	YES
522	TraesCS1A02G051900	Triads	YES	YES	YES	YES	YES	YES	YES	YES	YES
523	TraesCS1A02G052000	Triads	YES	YES	YES
524	TraesCS1A02G052100	Monad	YES	YES	YES	YES	YES	YES	YES	YES	YES
525	TraesCS1A02G052200	Triads	YES	YES	YES	YES	YES	YES	YES	YES	YES
526	TraesCS1A02G052300	Triads	YES	YES	YES	YES	YES	YES	YES	YES	YES
535	TraesCS1A02G053200	Duplets	YES	YES	YES
539	TraesCS1A02G053600	Duplets	YES	YES	YES	YES	YES	YES	YES	YES
540	TraesCS1A02G053700	Duplets	YES	YES	YES	YES	YES	YES	YES	YES	YES
542	TraesCS1A02G054000	Triads	YES	YES	YES	YES	YES	YES	YES	YES	YES
544	TraesCS1A02G054300	Triads	YES	YES	YES	YES	YES	YES	YES	YES	YES
545	TraesCS1A02G054400	Triads	YES	YES	YES	YES	YES	YES	YES	YES	YES
550	TraesCS1A02G054900	Triads	YES	YES	YES	YES	YES	YES	YES	YES	YES
551	TraesCS1A02G055000	Triads	YES	YES	YES	YES	YES	YES	YES	YES	YES
553	TraesCS1A02G055200	Triads	YES	YES	YES	YES	YES	YES	YES	YES	YES
555	TraesCS1A02G055400	Triads	YES	YES	YES	YES	YES	YES	YES	YES	YES
556	TraesCS1A02G055500	Others	YES	YES			YES	YES		YES	YES
557	TraesCS1A02G055600	Others	YES	YES		YES	YES	YES		YES	YES
558	TraesCS1A02G055700	Monad	YES	YES	YES			YES			YES
559	TraesCS1A02G055800	Others	YES	YES	YES		YES				YES
562	TraesCS1A02G056100	Triads	YES	YES		YES	YES	YES	YES	YES	YES
563	TraesCS1A02G056105	Duplets	YES	YES			YES	YES	YES	YES	YES
564	TraesCS1A02G056200	Triads	YES	YES	YES	YES	YES	YES	YES	YES	YES
566	TraesCS1A02G056500	Triads	YES	YES	YES	YES	YES	YES	YES	YES	YES
567	TraesCS1A02G056600	Triads	YES	YES	YES	YES	YES	YES	YES	YES	YES
569	TraesCS1A02G056800	Others	YES	YES		YES		YES	YES	YES	YES
572	TraesCS1A02G057100	Others	YES	YES	YES	YES	YES	YES	YES	YES	YES
573	TraesCS1A02G057200	Triads	YES	YES	YES	YES	YES	YES	YES	YES	YES
574	TraesCS1A02G057300	Others	YES	YES		YES	YES	YES	YES	YES	YES
581	TraesCS1A02G058000	Monad	YES	YES
583	TraesCS1A02G058200	Monad	YES	YES	YES	YES	YES	YES
584	TraesCS1A02G058300	Others	YES	YES	YES	YES	YES	YES	YES	YES	YES
586	TraesCS1A02G058500	Triads	YES	YES			YES				YES
587	TraesCS1A02G058600	Triads	YES	YES	YES	YES	YES	YES	YES	YES	YES
590	TraesCS1A02G058900	Triads	YES	YES		YES	YES	YES	YES	YES
592	TraesCS1A02G059100	Triads	YES	YES	YES	YES	YES	YES	YES	YES	YES
597	TraesCS1A02G059600	Triads	YES	YES	YES	YES
599	TraesCS1A02G059800	Triads	YES	YES	YES
602	TraesCS1A02G060100	Triads	YES	YES	YES	YES	YES	YES	YES	YES	YES
604	TraesCS1A02G060300	Monad	YES	YES		YES	YES	YES	YES	YES	YES
605	TraesCS1A02G060400	Monad	YES	YES
606	TraesCS1A02G060500	Triads	YES	YES	YES	YES	YES	YES	YES	YES
607	TraesCS1A02G060600	Triads	YES	YES	YES	YES	YES	YES	YES	YES	YES
608	TraesCS1A02G060700	Others	YES	YES	YES	YES	YES	YES	YES	YES	YES
609	TraesCS1A02G060800	Duplets	YES	YES
610	TraesCS1A02G060900	Triads	YES	YES	YES	YES	YES
611	TraesCS1A02G061000	Duplets	YES	YES
612	TraesCS1A02G061100	Monad	YES	YES	YES	YES	YES
613	TraesCS1A02G061200	Duplets	YES	YES	YES	YES
614	TraesCS1A02G061300	Duplets	YES	YES	YES	YES	YES	YES
615	TraesCS1A02G061400	Triads	YES	YES	YES	YES	YES
618	TraesCS1A02G061700	Others	YES	YES	YES	YES	YES	YES	YES	YES	YES
622	TraesCS1A02G062100	Triads	YES	YES	YES	YES	YES	YES	YES	YES	YES
624	TraesCS1A02G062400	Triads	YES	YES	YES	YES	YES	YES	YES	YES	YES
633	TraesCS1A02G063300	Monad	YES	YES	YES	YES	YES	YES	YES	YES	YES
635	TraesCS1A02G063500	Triads	YES	YES	YES	YES	YES	YES	YES	YES	YES
636	TraesCS1A02G063600	Triads	YES	YES	YES	YES	YES	YES	YES	YES	YES
638	TraesCS1A02G064000	Triads	YES	YES	YES	YES	YES	YES	YES	YES	YES
639	TraesCS1A02G064100	Triads	YES	YES	YES	YES	YES	YES	YES	YES	YES
646	TraesCS1A02G064800	Triads	YES	YES	YES	YES	YES	YES
648	TraesCS1A02G065000	Monad	YES	YES	YES	YES	YES	YES	YES	YES	YES
649	TraesCS1A02G065200	Monad	YES	YES	YES	YES	YES	YES	YES	YES	YES
650	TraesCS1A02G065300	Triads	YES	YES	YES	YES	YES	YES	YES	YES	YES
651	TraesCS1A02G065400	Triads	YES	YES	YES	YES	YES	YES	YES	YES	YES
653	TraesCS1A02G065600	Triads	YES	YES	YES	YES	YES	YES	YES	YES	YES
654	TraesCS1A02G065700	Triads	YES	YES	YES	YES	YES	YES	YES	YES	YES
655	TraesCS1A02G065800	Triads	YES	YES	YES	YES	YES	YES	YES	YES	YES
657	TraesCS1A02G066000	Triads	YES	YES	YES	YES	YES	YES	YES	YES	YES
659	TraesCS1A02G066200	Triads	YES	YES	YES	YES	YES	YES	YES	YES	YES
660	TraesCS1A02G066300	Triads	YES	YES	YES	YES	YES	YES		YES	YES
661	TraesCS1A02G066400	Triads	YES	YES	YES	YES	YES	YES	YES	YES	YES
665	TraesCS1A02G066700	Triads	YES	YES	YES	YES	YES	YES	YES	YES	YES
666	TraesCS1A02G066800	Triads	YES	YES	YES	YES	YES	YES	YES	YES	YES
667	TraesCS1A02G066900	Triads	YES	YES	YES	YES	YES	YES	YES	YES	YES
670	TraesCS1A02G067200	Triads	YES	YES	YES	YES	YES	YES	YES	YES	YES
671	TraesCS1A02G067300	Triads	YES	YES	YES	YES	YES	YES	YES	YES	YES
672	TraesCS1A02G067400	Others	YES	YES
673	TraesCS1A02G067462	Others	YES	YES	YES	YES	YES	YES	YES	YES	YES
676	TraesCS1A02G067600	Duplets	YES	YES	YES						YES
677	TraesCS1A02G067700	Monad	YES	YES							YES
680	TraesCS1A02G068000	Duplets	YES	YES	YES	YES	YES	YES	YES	YES	YES
682	TraesCS1A02G068200	Triads	YES	YES	YES	YES	YES				YES
683	TraesCS1A02G068300	Triads	YES	YES	YES	YES	YES	YES	YES	YES	YES
692	TraesCS1A02G069200	Duplets	YES	YES	YES
694	TraesCS1A02G069400	Triads	YES	YES	YES	YES	YES	YES	YES	YES	YES
695	TraesCS1A02G069500	Triads	YES	YES	YES	YES	YES	YES	YES	YES	YES
696	TraesCS1A02G069600	Duplets	YES	YES	YES	YES	YES	YES	YES	YES	YES
697	TraesCS1A02G069700	Triads	YES	YES	YES	YES	YES	YES	YES	YES	YES
699	TraesCS1A02G069900	Triads	YES	YES	YES	YES	YES	YES	YES	YES
700	TraesCS1A02G070000	Monad	YES	YES	YES		YES				YES
702	TraesCS1A02G070200	Triads	YES	YES	YES	YES	YES		YES	YES	YES
703	TraesCS1A02G070300	Triads	YES	YES	YES	YES	YES	YES	YES	YES	YES
704	TraesCS1A02G070400	Triads	YES	YES	YES	YES	YES	YES	YES	YES	YES
705	TraesCS1A02G070500	Triads	YES	YES	YES			YES	YES	YES	YES
706	TraesCS1A02G070600	Triads	YES	YES	YES	YES	YES	YES	YES	YES	YES
707	TraesCS1A02G070700	Monad	YES	YES	YES	YES	YES
711	TraesCS1A02G071100	Monad	YES	YES	YES	YES	YES	YES	YES	YES	YES
712	TraesCS1A02G071200	Duplets	YES	YES	YES			YES		YES	YES
713	TraesCS1A02G071300	Triads	YES	YES	YES	YES	YES	YES	YES	YES	YES
714	TraesCS1A02G071400	Duplets	YES	YES	YES	YES	YES	YES	YES	YES	YES
716	TraesCS1A02G071600	Others	YES	YES	YES	YES	YES	YES	YES	YES	YES
717	TraesCS1A02G071657	Duplets	YES	YES	YES	YES	YES	YES	YES	YES	YES
718	TraesCS1A02G071700	Triads	YES	YES	YES	YES	YES	YES	YES	YES	YES
719	TraesCS1A02G071800	Triads	YES	YES	YES	YES	YES	YES	YES	YES	YES
720	TraesCS1A02G072000	Triads	YES	YES	YES	YES	YES	YES	YES	YES	YES
722	TraesCS1A02G072200	Triads	YES	YES	YES	YES	YES	YES	YES	YES	YES
725	TraesCS1A02G072500	Triads	YES	YES							YES
726	TraesCS1A02G072600	Triads	YES	YES	YES	YES	YES	YES	YES	YES	YES
727	TraesCS1A02G072700	Triads	YES	YES	YES		YES	YES
728	TraesCS1A02G072800	Triads	YES	YES	YES	YES	YES	YES	YES	YES	YES
731	TraesCS1A02G072986	Others	YES	YES			YES	YES		YES	YES
732	TraesCS1A02G073000	Others	YES	YES	YES	YES	YES	YES	YES	YES	YES
736	TraesCS1A02G073400	Triads	YES	YES	YES	YES	YES	YES	YES	YES	YES
737	TraesCS1A02G073500	Monad	YES	YES	YES	YES	YES	YES	YES	YES	YES
741	TraesCS1A02G073900	Triads	YES	YES	YES		YES	YES	YES	YES	YES
746	TraesCS1A02G074400	Triads	YES	YES	YES	YES	YES	YES	YES	YES	YES
747	TraesCS1A02G074800	Triads	YES	YES	YES	YES	YES	YES	YES	YES	YES
749	TraesCS1A02G075000	Triads	YES	YES	YES	YES	YES	YES	YES	YES	YES
750	TraesCS1A02G075100	Triads	YES	YES	YES	YES	YES	YES	YES	YES	YES
752	TraesCS1A02G075300	Others	YES	YES		YES	YES	YES			YES
753	TraesCS1A02G075400	Others	YES	YES		YES	YES	YES			YES
754	TraesCS1A02G075500	Monad	YES	YES	YES	YES	YES	YES	YES	YES	YES
755	TraesCS1A02G075600	Triads	YES	YES	YES	YES	YES	YES	YES	YES	YES
756	TraesCS1A02G075700	Triads	YES	YES	YES	YES	YES	YES	YES	YES	YES
757	TraesCS1A02G075800	Duplets	YES	YES	YES	YES	YES	YES		YES
758	TraesCS1A02G075900	Triads	YES	YES		YES	YES	YES	YES	YES	YES
759	TraesCS1A02G076000	Triads	YES	YES	YES	YES	YES	YES	YES	YES	YES
760	TraesCS1A02G076100	Triads	YES	YES	YES	YES	YES	YES	YES	YES	YES
762	TraesCS1A02G076300	Duplets	YES	YES	YES		YES	YES	YES	YES	YES
763	TraesCS1A02G076400	Duplets	YES	YES	YES	YES	YES	YES	YES	YES	YES
766	TraesCS1A02G076800	Duplets	YES	YES		YES	YES	YES	YES	YES
767	TraesCS1A02G076900	Triads	YES	YES	YES	YES	YES	YES	YES	YES	YES
770	TraesCS1A02G077200	Triads	YES	YES	YES	YES	YES	YES	YES	YES	YES
773	TraesCS1A02G077500	Triads	YES	YES	YES	YES	YES	YES	YES	YES	YES
774	TraesCS1A02G077600	Triads	YES	YES	YES	YES	YES	YES	YES	YES	YES
775	TraesCS1A02G077700	Triads	YES	YES	YES	YES	YES	YES	YES	YES	YES
776	TraesCS1A02G077800	Triads	YES	YES				YES	YES	YES	YES
779	TraesCS1A02G078100	Triads	YES	YES	YES	YES	YES	YES	YES	YES	YES
781	TraesCS1A02G078300	Monad	YES	YES	YES	YES	YES	YES	YES	YES	YES
785	TraesCS1A02G078700	Triads	YES	YES	YES	YES	YES	YES	YES	YES	YES
786	TraesCS1A02G078800	Others	YES	YES	YES	YES	YES	YES	YES	YES	YES
791	TraesCS1A02G079300	Triads	YES	YES				YES			YES
794	TraesCS1A02G079600	Triads	YES	YES		YES		YES		YES	YES
795	TraesCS1A02G079700	Triads	YES	YES	YES	YES	YES	YES	YES	YES	YES
796	TraesCS1A02G079800	Triads	YES	YES	YES	YES	YES	YES	YES	YES	YES
797	TraesCS1A02G079900	Monad	YES	YES	YES	YES	YES	YES	YES	YES	YES
798	TraesCS1A02G080000	Triads	YES	YES	YES		YES	YES	YES	YES	YES
799	TraesCS1A02G080100	Triads	YES	YES	YES	YES	YES	YES	YES	YES	YES
800	TraesCS1A02G080200	Triads	YES	YES	YES	YES	YES	YES	YES	YES	YES
801	TraesCS1A02G080300	Triads	YES	YES	YES	YES	YES	YES	YES	YES	YES
803	TraesCS1A02G080500	Others	YES	YES	YES	YES	YES	YES	YES	YES	YES
805	TraesCS1A02G080700	Triads	YES	YES	YES	YES	YES	YES	YES	YES	YES
807	TraesCS1A02G081100	Others	YES	YES	YES	YES	YES		YES	YES	YES
809	TraesCS1A02G081300	Triads	YES	YES	YES	YES	YES	YES	YES	YES	YES
810	TraesCS1A02G081400	Triads	YES	YES	YES	YES	YES	YES	YES	YES	YES
812	TraesCS1A02G081600	Others	YES	YES	YES	YES	YES
813	TraesCS1A02G081700	Duplets	YES	YES	YES	YES	YES	YES
815	TraesCS1A02G081900	Duplets	YES	YES	YES	YES	YES
816	TraesCS1A02G082000	Triads	YES	YES	YES	YES	YES	YES	YES	YES	YES
817	TraesCS1A02G082100	Duplets	YES	YES	YES	YES	YES	YES	YES	YES	YES
818	TraesCS1A02G082200	Triads	YES	YES	YES	YES	YES	YES	YES	YES	YES
819	TraesCS1A02G082300	Triads	YES	YES	YES	YES	YES	YES	YES	YES	YES
821	TraesCS1A02G082500	Triads	YES	YES	YES	YES	YES	YES	YES	YES	YES
822	TraesCS1A02G082600	Triads	YES	YES	YES	YES	YES	YES	YES	YES	YES
823	TraesCS1A02G082700	Triads	YES	YES	YES	YES	YES	YES	YES	YES	YES
825	TraesCS1A02G082900	Monad	YES	YES		YES	YES	YES	YES	YES
826	TraesCS1A02G083000	Triads	YES	YES	YES	YES	YES	YES	YES	YES	YES
827	TraesCS1A02G083100	Triads	YES	YES	YES		YES	YES	YES	YES	YES
828	TraesCS1A02G083300	Triads	YES	YES		YES	YES	YES	YES	YES	YES
829	TraesCS1A02G083400	Triads	YES	YES	YES	YES	YES	YES	YES	YES	YES
830	TraesCS1A02G083500	Triads	YES	YES	YES	YES	YES	YES	YES	YES	YES
836	TraesCS1A02G084100	Triads	YES	YES	YES	YES	YES	YES	YES	YES	YES
837	TraesCS1A02G084200	Triads	YES	YES	YES	YES	YES	YES	YES	YES	YES
838	TraesCS1A02G084300	Triads	YES	YES	YES	YES	YES	YES	YES	YES
839	TraesCS1A02G084400	Monad	YES	YES	YES	YES	YES	YES	YES	YES	YES
840	TraesCS1A02G084500	Triads	YES	YES	YES	YES	YES	YES	YES	YES	YES
845	TraesCS1A02G085000	Triads	YES	YES	YES	YES	YES	YES	YES	YES	YES
848	TraesCS1A02G085300	Duplets	YES	YES	YES		YES	YES	YES	YES	YES
849	TraesCS1A02G085400	Duplets	YES	YES	YES	YES	YES	YES	YES	YES	YES
850	TraesCS1A02G085500	Triads	YES	YES	YES	YES	YES	YES	YES	YES	YES
851	TraesCS1A02G085600	Triads	YES	YES	YES	YES	YES	YES	YES	YES	YES
852	TraesCS1A02G085700	Duplets	YES	YES	YES	YES	YES	YES	YES	YES
853	TraesCS1A02G085800	Triads	YES	YES	YES	YES	YES	YES		YES	YES
854	TraesCS1A02G085900	Triads	YES	YES	YES	YES	YES	YES	YES	YES	YES
857	TraesCS1A02G086200	Triads	YES	YES	YES	YES	YES	YES	YES	YES	YES
860	TraesCS1A02G086500	Triads	YES	YES	YES	YES	YES	YES	YES	YES	YES
861	TraesCS1A02G086600	Triads	YES	YES	YES	YES	YES	YES	YES	YES	YES
863	TraesCS1A02G086800	Triads	YES	YES	YES	YES	YES	YES	YES	YES	YES
864	TraesCS1A02G086900	Triads	YES	YES	YES	YES	YES	YES	YES	YES	YES
867	TraesCS1A02G087200	Triads	YES	YES
868	TraesCS1A02G087300	Others	YES	YES	YES	YES	YES				YES
870	TraesCS1A02G087500	Others	YES	YES	YES	YES	YES	YES	YES	YES	YES
873	TraesCS1A02G087900	Triads	YES	YES	YES	YES	YES	YES	YES	YES	YES
874	TraesCS1A02G088000	Triads	YES	YES	YES	YES	YES	YES	YES	YES	YES
875	TraesCS1A02G088100	Triads	YES	YES	YES	YES	YES	YES	YES	YES	YES
876	TraesCS1A02G088200	Triads	YES	YES	YES	YES	YES	YES	YES	YES	YES
879	TraesCS1A02G088600	Triads	YES	YES	YES	YES	YES	YES	YES	YES	YES
881	TraesCS1A02G088800	Monad	YES	YES	YES	YES	YES	YES	YES	YES	YES
882	TraesCS1A02G088900	Triads	YES	YES	YES	YES	YES	YES	YES	YES	YES
884	TraesCS1A02G089100	Monad	YES	YES	YES	YES	YES	YES	YES	YES	YES
886	TraesCS1A02G089300	Monad	YES	YES	YES	YES	YES		YES	YES
887	TraesCS1A02G089400	Others	YES	YES	YES	YES	YES	YES	YES	YES	YES
889	TraesCS1A02G089600	Others	YES	YES	YES	YES	YES	YES	YES	YES	YES
891	TraesCS1A02G089800	Triads	YES	YES	YES		YES	YES	YES	YES	YES
892	TraesCS1A02G089900	Triads	YES	YES	YES	YES	YES	YES	YES	YES	YES
893	TraesCS1A02G090000	Triads	YES	YES	YES	YES	YES	YES	YES	YES	YES
894	TraesCS1A02G090100	Triads	YES	YES	YES	YES	YES	YES	YES	YES	YES
896	TraesCS1A02G090300	Triads	YES	YES	YES	YES	YES	YES	YES	YES	YES
898	TraesCS1A02G090500	Duplets	YES	YES	YES	YES	YES	YES			YES
899	TraesCS1A02G090600	Triads	YES	YES	YES	YES	YES	YES	YES	YES	YES
903	TraesCS1A02G091000	Monad	YES	YES	YES	YES	YES	YES	YES	YES	YES
904	TraesCS1A02G091100	Triads	YES	YES	YES	YES	YES	YES	YES	YES	YES
905	TraesCS1A02G091200	Triads	YES	YES	YES	YES	YES	YES	YES	YES	YES
906	TraesCS1A02G091300	Triads	YES	YES	YES	YES	YES	YES	YES	YES	YES
907	TraesCS1A02G091400	Triads	YES	YES	YES	YES	YES	YES	YES	YES	YES
908	TraesCS1A02G091500	Triads	YES	YES	YES	YES	YES	YES
909	TraesCS1A02G091600	Triads	YES	YES			YES	YES	YES	YES	YES
910	TraesCS1A02G091700	Duplets	YES	YES
919	TraesCS1A02G092700	Triads	YES	YES	YES	YES	YES	YES	YES	YES	YES
920	TraesCS1A02G092800	Triads	YES	YES	YES		YES			YES	YES
921	TraesCS1A02G092900	Triads	YES	YES	YES	YES	YES	YES	YES	YES	YES
924	TraesCS1A02G093200	Triads	YES	YES	YES	YES	YES	YES	YES	YES	YES
926	TraesCS1A02G093400	Monad	YES	YES	YES	YES	YES	YES	YES	YES	YES
930	TraesCS1A02G093800	Duplets	YES	YES	YES	YES	YES	YES	YES	YES	YES
931	TraesCS1A02G093900	Triads	YES	YES	YES	YES	YES	YES	YES	YES	YES
932	TraesCS1A02G094000	Triads	YES	YES	YES	YES	YES	YES	YES	YES	YES
934	TraesCS1A02G094200	Triads	YES	YES		YES	YES	YES	YES	YES	YES
936	TraesCS1A02G094500	Triads	YES	YES	YES	YES	YES
938	TraesCS1A02G094700	Duplets	YES	YES	YES	YES	YES	YES	YES	YES	YES
939	TraesCS1A02G094800	Triads	YES	YES	YES	YES	YES	YES		YES	YES
940	TraesCS1A02G094900	Triads	YES	YES	YES	YES	YES	YES	YES	YES	YES
941	TraesCS1A02G095000	Triads	YES	YES	YES	YES	YES	YES	YES	YES	YES
942	TraesCS1A02G095100	Triads	YES	YES	YES	YES	YES	YES	YES	YES	YES
943	TraesCS1A02G095200	Triads	YES	YES	YES	YES	YES	YES	YES	YES	YES
946	TraesCS1A02G095500	Triads	YES	YES	YES	YES	YES	YES	YES	YES	YES
947	TraesCS1A02G095600	Triads	YES	YES		YES	YES	YES	YES	YES	YES
948	TraesCS1A02G095700	Monad	YES	YES	YES	YES	YES	YES	YES	YES	YES
949	TraesCS1A02G095800	Triads	YES	YES	YES	YES	YES	YES	YES	YES	YES
951	TraesCS1A02G096000	Triads	YES	YES	YES	YES	YES	YES	YES	YES	YES
952	TraesCS1A02G096100	Triads	YES	YES	YES	YES	YES	YES	YES	YES	YES
953	TraesCS1A02G096200	Triads	YES	YES	YES	YES	YES	YES	YES	YES	YES
955	TraesCS1A02G096400	Triads	YES	YES	YES	YES	YES				YES
956	TraesCS1A02G096500	Triads	YES	YES	YES	YES	YES	YES	YES	YES	YES
957	TraesCS1A02G096600	Triads	YES	YES	YES	YES	YES	YES	YES	YES	YES
961	TraesCS1A02G097000	Triads	YES	YES	YES	YES	YES	YES	YES	YES	YES
962	TraesCS1A02G097100	Triads	YES	YES	YES	YES	YES	YES	YES	YES	YES
963	TraesCS1A02G097200	Triads	YES	YES	YES	YES	YES	YES	YES	YES	YES
964	TraesCS1A02G097300	Triads	YES	YES	YES	YES	YES	YES	YES	YES	YES
965	TraesCS1A02G097400	Triads	YES	YES	YES	YES	YES	YES	YES	YES	YES
966	TraesCS1A02G097500	Triads	YES	YES	YES	YES	YES	YES	YES	YES	YES
967	TraesCS1A02G097600	Triads	YES	YES	YES	YES	YES	YES	YES	YES	YES
968	TraesCS1A02G097700	Triads	YES	YES	YES	YES	YES	YES	YES	YES	YES
972	TraesCS1A02G098100	Others	YES	YES	YES
979	TraesCS1A02G098800	Others	YES	YES		YES	YES	YES	YES	YES	YES
981	TraesCS1A02G099000	Triads	YES	YES	YES	YES	YES	YES	YES	YES	YES
982	TraesCS1A02G099100	Duplets	YES	YES		YES	YES	YES	YES	YES	YES
983	TraesCS1A02G099200	Others	YES	YES		YES	YES		YES	YES	YES
984	TraesCS1A02G099300	Triads	YES	YES	YES	YES	YES	YES	YES	YES	YES
985	TraesCS1A02G099400	Triads	YES	YES	YES	YES	YES	YES	YES	YES	YES
986	TraesCS1A02G099500	Triads	YES	YES	YES	YES	YES	YES	YES	YES	YES
987	TraesCS1A02G099600	Triads	YES	YES	YES	YES	YES	YES		YES	YES
988	TraesCS1A02G099700	Triads	YES	YES	YES	YES	YES	YES	YES	YES	YES
990	TraesCS1A02G099900	Triads	YES	YES	YES	YES	YES	YES	YES	YES	YES
991	TraesCS1A02G100000	Monad	YES	YES	YES	YES	YES	YES		YES	YES
993	TraesCS1A02G100200	Triads	YES	YES	YES	YES	YES	YES	YES	YES	YES
995	TraesCS1A02G100400	Monad	YES	YES	YES	YES	YES	YES	YES	YES	YES
996	TraesCS1A02G100500	Monad	YES	YES				YES			YES
997	TraesCS1A02G100600	Triads	YES	YES	YES	YES	YES	YES	YES	YES	YES
999	TraesCS1A02G100800	Others	YES	YES	YES	YES	YES	YES	YES	YES	YES
1000	TraesCS1A02G101000	Monad	YES	YES	YES	YES	YES	YES	YES	YES	YES
1001	TraesCS1A02G101100	Triads	YES	YES	YES		YES				YES
1002	TraesCS1A02G101200	Monad	YES	YES	YES	YES	YES	YES	YES	YES	YES
1003	TraesCS1A02G101300	Monad	YES	YES	YES	YES	YES	YES	YES	YES
1005	TraesCS1A02G101500	Triads	YES	YES	YES		YES	YES	YES	YES	YES
1009	TraesCS1A02G101900	Triads	YES	YES	YES	YES	YES	YES	YES	YES	YES
1010	TraesCS1A02G102000	Duplets	YES	YES	YES	YES	YES	YES		YES	YES
1011	TraesCS1A02G102100	Triads	YES	YES							YES
1012	TraesCS1A02G102200	Triads	YES	YES	YES		YES
1013	TraesCS1A02G102300	Triads	YES	YES	YES	YES	YES	YES	YES	YES	YES
1015	TraesCS1A02G102500	Triads	YES	YES	YES	YES	YES	YES	YES	YES	YES
1016	TraesCS1A02G102600	Triads	YES	YES	YES	YES	YES	YES	YES	YES	YES
1017	TraesCS1A02G102700	Others	YES	YES	YES	YES	YES	YES	YES	YES	YES
1022	TraesCS1A02G103014	Monad	YES	YES
1024	TraesCS1A02G103100	Triads	YES	YES	YES	YES	YES	YES			YES
1032	TraesCS1A02G103900	Triads	YES	YES	YES	YES	YES	YES	YES	YES	YES
1033	TraesCS1A02G104000	Triads	YES	YES	YES	YES	YES	YES	YES	YES	YES
1037	TraesCS1A02G104500	Duplets	YES	YES	YES	YES	YES		YES		YES
1039	TraesCS1A02G104700	Triads	YES	YES	YES	YES	YES	YES	YES	YES	YES
1045	TraesCS1A02G105300	Triads	YES	YES	YES	YES	YES	YES	YES	YES	YES
1046	TraesCS1A02G105400	Triads	YES	YES	YES	YES	YES	YES	YES	YES	YES
1047	TraesCS1A02G105500	Triads	YES	YES	YES	YES	YES	YES	YES	YES	YES
1048	TraesCS1A02G105600	Triads	YES	YES	YES	YES	YES	YES	YES	YES	YES
1049	TraesCS1A02G105700	Triads	YES	YES	YES		YES	YES
1050	TraesCS1A02G105800	Triads	YES	YES	YES	YES	YES	YES	YES	YES	YES
1051	TraesCS1A02G105900	Triads	YES	YES	YES	YES	YES	YES	YES	YES	YES
1052	TraesCS1A02G106000	Triads	YES	YES	YES	YES	YES	YES	YES	YES	YES
1053	TraesCS1A02G106100	Triads	YES	YES	YES	YES	YES	YES	YES	YES	YES
1055	TraesCS1A02G106300	Triads	YES	YES	YES	YES	YES	YES	YES	YES	YES
1057	TraesCS1A02G106500	Triads	YES	YES	YES	YES	YES	YES	YES	YES	YES
1058	TraesCS1A02G106600	Triads	YES	YES	YES	YES	YES	YES	YES	YES	YES
1059	TraesCS1A02G106700	Duplets	YES	YES	YES	YES	YES	YES	YES	YES	YES
1065	TraesCS1A02G107300	Triads	YES	YES	YES	YES	YES	YES	YES	YES	YES
1068	TraesCS1A02G107600	Triads	YES	YES	YES	YES	YES	YES	YES	YES	YES
1069	TraesCS1A02G107700	Triads	YES	YES	YES	YES	YES	YES		YES	YES
1070	TraesCS1A02G107800	Triads	YES	YES	YES	YES	YES	YES	YES	YES	YES
1071	TraesCS1A02G107900	Triads	YES	YES	YES	YES	YES	YES	YES	YES	YES
1072	TraesCS1A02G108000	Triads	YES	YES	YES	YES	YES	YES	YES	YES	YES
1073	TraesCS1A02G108100	Triads	YES	YES	YES	YES	YES	YES	YES	YES	YES
1075	TraesCS1A02G108300	Triads	YES	YES	YES	YES	YES	YES	YES	YES	YES
1077	TraesCS1A02G108500	Monad	YES	YES	YES	YES	YES
1078	TraesCS1A02G108600	Monad	YES	YES	YES	YES	YES	YES	YES	YES	YES
1079	TraesCS1A02G108800	Triads	YES	YES	YES	YES	YES	YES	YES	YES	YES
1080	TraesCS1A02G108900	Triads	YES	YES	YES	YES	YES	YES	YES	YES	YES
1083	TraesCS1A02G109200	Triads	YES	YES	YES	YES	YES	YES	YES	YES	YES
1084	TraesCS1A02G109300	Triads	YES	YES	YES	YES	YES	YES	YES	YES	YES
1085	TraesCS1A02G109400	Triads	YES	YES	YES	YES	YES	YES	YES	YES	YES
1086	TraesCS1A02G109500	Triads	YES	YES	YES	YES	YES	YES	YES	YES	YES
1088	TraesCS1A02G109700	Others	YES	YES	YES	YES	YES	YES	YES	YES	YES
1092	TraesCS1A02G110100	Others	YES	YES	YES	YES	YES	YES	YES	YES	YES
1093	TraesCS1A02G110200	Triads	YES	YES	YES	YES	YES	YES	YES	YES	YES
1094	TraesCS1A02G110300	Triads	YES	YES	YES	YES	YES	YES	YES	YES	YES
1095	TraesCS1A02G110400	Triads	YES	YES	YES	YES	YES		YES		YES
1098	TraesCS1A02G110700	Triads	YES	YES	YES	YES	YES	YES	YES	YES	YES
1100	TraesCS1A02G110900	Triads	YES	YES	YES	YES	YES	YES	YES	YES	YES
1101	TraesCS1A02G111000	Triads	YES	YES	YES	YES	YES	YES	YES	YES	YES
1102	TraesCS1A02G111100	Monad	YES	YES	YES	YES	YES	YES	YES	YES	YES
1103	TraesCS1A02G111300	Triads	YES	YES	YES	YES	YES	YES	YES	YES	YES
1105	TraesCS1A02G111500	Triads	YES	YES	YES	YES	YES	YES	YES	YES	YES
1106	TraesCS1A02G111600	Triads	YES	YES	YES	YES	YES	YES	YES	YES	YES
1108	TraesCS1A02G111800	Triads	YES	YES	YES	YES	YES	YES	YES	YES	YES
1109	TraesCS1A02G111900	Triads	YES	YES	YES	YES	YES	YES	YES	YES	YES
1110	TraesCS1A02G112000	Triads	YES	YES	YES	YES	YES	YES	YES	YES	YES
1111	TraesCS1A02G112100	Triads	YES	YES	YES	YES	YES	YES	YES	YES	YES
1112	TraesCS1A02G112200	Triads	YES	YES	YES	YES	YES	YES	YES	YES	YES
1114	TraesCS1A02G112400	Triads	YES	YES	YES	YES	YES	YES	YES	YES	YES
1115	TraesCS1A02G112500	Triads	YES	YES	YES	YES	YES	YES	YES	YES	YES
1116	TraesCS1A02G112600	Triads	YES	YES	YES	YES	YES	YES	YES	YES	YES
1117	TraesCS1A02G112700	Triads	YES	YES	YES	YES	YES	YES	YES	YES	YES
1118	TraesCS1A02G112800	Triads	YES	YES	YES	YES	YES	YES	YES	YES	YES
1121	TraesCS1A02G113100	Triads	YES	YES	YES	YES	YES	YES	YES	YES	YES
1123	TraesCS1A02G113300	Triads	YES	YES	YES	YES	YES	YES	YES	YES	YES
1126	TraesCS1A02G113600	Duplets	YES	YES	YES	YES	YES	YES		YES
1127	TraesCS1A02G113700	Triads	YES	YES	YES	YES	YES	YES	YES	YES	YES
1129	TraesCS1A02G113900	Triads	YES	YES			YES	YES	YES	YES	YES
1130	TraesCS1A02G114000	Triads	YES	YES	YES	YES	YES	YES	YES	YES	YES
1131	TraesCS1A02G114100	Triads	YES	YES	YES	YES	YES				YES
1133	TraesCS1A02G114300	Duplets	YES	YES	YES	YES	YES	YES	YES	YES	YES
1134	TraesCS1A02G114400	Monad	YES	YES		YES	YES	YES	YES	YES	YES
1136	TraesCS1A02G114600	Others	YES	YES	YES	YES	YES	YES	YES	YES	YES
1137	TraesCS1A02G114700	Triads	YES	YES	YES	YES	YES	YES	YES	YES	YES
1138	TraesCS1A02G114800	Triads	YES	YES	YES	YES	YES	YES		YES
1140	TraesCS1A02G115000	Triads	YES	YES	YES	YES	YES	YES	YES	YES	YES
1141	TraesCS1A02G115100	Triads	YES	YES	YES	YES	YES	YES	YES	YES	YES
1142	TraesCS1A02G115200	Triads	YES	YES	YES	YES	YES	YES	YES	YES	YES
1144	TraesCS1A02G115400	Triads	YES	YES	YES	YES	YES	YES	YES	YES	YES
1145	TraesCS1A02G115500	Triads	YES	YES	YES	YES	YES	YES	YES	YES	YES
1147	TraesCS1A02G115700	Others	YES	YES	YES	YES	YES	YES	YES	YES	YES
1149	TraesCS1A02G115900	Triads	YES	YES	YES	YES	YES	YES	YES	YES	YES
1150	TraesCS1A02G116000	Others	YES	YES	YES	YES	YES	YES	YES	YES	YES
1152	TraesCS1A02G116200	Triads	YES	YES	YES	YES	YES	YES	YES	YES	YES
1153	TraesCS1A02G116300	Others	YES	YES	YES	YES	YES	YES	YES	YES	YES
1155	TraesCS1A02G116500	Triads	YES	YES	YES	YES	YES	YES	YES	YES	YES
1156	TraesCS1A02G116600	Duplets	YES	YES	YES	YES	YES	YES	YES	YES	YES
1157	TraesCS1A02G116700	Triads	YES	YES	YES	YES	YES	YES	YES	YES	YES
1158	TraesCS1A02G116800	Monad	YES	YES	YES	YES	YES	YES	YES	YES	YES
1159	TraesCS1A02G116900	Triads	YES	YES	YES	YES	YES	YES	YES	YES	YES
1160	TraesCS1A02G117000	Triads	YES	YES	YES	YES	YES	YES	YES	YES	YES
1161	TraesCS1A02G117100	Triads	YES	YES	YES	YES	YES	YES	YES	YES	YES
1163	TraesCS1A02G117300	Triads	YES	YES	YES	YES	YES				YES
1164	TraesCS1A02G117400	Triads	YES	YES	YES	YES	YES	YES	YES	YES	YES
1165	TraesCS1A02G117500	Triads	YES	YES	YES	YES	YES	YES	YES	YES	YES
1166	TraesCS1A02G117600	Triads	YES	YES		YES	YES	YES	YES	YES	YES
1167	TraesCS1A02G117700	Duplets	YES	YES	YES	YES	YES	YES	YES	YES	YES
1171	TraesCS1A02G118100	Triads	YES	YES	YES		YES	YES			YES
1172	TraesCS1A02G118200	Triads	YES	YES	YES	YES	YES	YES	YES	YES	YES
1173	TraesCS1A02G118300	Triads	YES	YES	YES	YES	YES	YES	YES	YES	YES
1174	TraesCS1A02G118400	Triads	YES	YES	YES	YES	YES	YES	YES	YES	YES
1176	TraesCS1A02G118700	Triads	YES	YES	YES	YES	YES	YES	YES	YES	YES
1177	TraesCS1A02G118800	Triads	YES	YES	YES	YES	YES	YES	YES	YES	YES
1178	TraesCS1A02G118900	Triads	YES	YES				YES			YES
1180	TraesCS1A02G119100	Triads	YES	YES	YES	YES	YES	YES	YES	YES	YES
1182	TraesCS1A02G119300	Triads	YES	YES	YES	YES	YES	YES	YES	YES	YES
1184	TraesCS1A02G119500	Triads	YES	YES	YES	YES	YES	YES	YES	YES	YES
1185	TraesCS1A02G119600	Duplets	YES	YES	YES	YES	YES	YES	YES	YES	YES
1186	TraesCS1A02G119700	Triads	YES	YES	YES	YES	YES	YES	YES	YES	YES
1187	TraesCS1A02G119800	Triads	YES	YES	YES	YES	YES	YES	YES	YES	YES
1189	TraesCS1A02G120000	Duplets	YES	YES	YES	YES	YES	YES	YES	YES	YES
1190	TraesCS1A02G120100	Triads	YES	YES	YES	YES	YES	YES	YES	YES	YES
1191	TraesCS1A02G120200	Triads	YES	YES	YES	YES	YES	YES	YES	YES	YES
1192	TraesCS1A02G120300	Triads	YES	YES	YES		YES
1193	TraesCS1A02G120400	Triads	YES	YES	YES	YES	YES	YES	YES	YES	YES
1194	TraesCS1A02G120500	Triads	YES	YES	YES	YES	YES	YES	YES	YES	YES
1197	TraesCS1A02G120800	Triads	YES	YES	YES	YES	YES	YES	YES	YES	YES
1198	TraesCS1A02G120900	Triads	YES	YES	YES	YES	YES	YES	YES	YES	YES
1199	TraesCS1A02G121000	Triads	YES	YES	YES	YES	YES	YES	YES	YES	YES
1200	TraesCS1A02G121100	Monad	YES	YES	YES		YES				YES
1201	TraesCS1A02G121200	Others	YES	YES	YES	YES	YES	YES	YES	YES	YES
1202	TraesCS1A02G121300	Triads	YES	YES	YES	YES	YES	YES	YES	YES	YES
1203	TraesCS1A02G121400	Duplets	YES	YES	YES	YES	YES	YES	YES	YES	YES
1204	TraesCS1A02G121500	Duplets	YES	YES	YES	YES	YES	YES	YES	YES	YES
1206	TraesCS1A02G121700	Triads	YES	YES	YES	YES	YES	YES	YES	YES	YES
1207	TraesCS1A02G121800	Triads	YES	YES		YES	YES	YES	YES	YES	YES
1208	TraesCS1A02G122000	Triads	YES	YES	YES	YES	YES	YES	YES	YES	YES
1209	TraesCS1A02G122100	Triads	YES	YES	YES	YES	YES	YES	YES	YES	YES
1210	TraesCS1A02G122200	Triads	YES	YES	YES	YES	YES	YES	YES	YES	YES
1211	TraesCS1A02G122300	Triads	YES	YES	YES	YES	YES	YES	YES	YES	YES
1212	TraesCS1A02G122400	Monad	YES	YES	YES	YES	YES	YES	YES	YES	YES
1213	TraesCS1A02G122500	Triads	YES	YES	YES	YES	YES	YES	YES	YES	YES
1214	TraesCS1A02G122600	Duplets	YES	YES	YES		YES	YES		YES	YES
1215	TraesCS1A02G122700	Triads	YES	YES	YES	YES	YES	YES	YES	YES	YES
1217	TraesCS1A02G122900	Triads	YES	YES	YES		YES	YES	YES	YES	YES
1218	TraesCS1A02G123000	Triads	YES	YES	YES	YES	YES	YES	YES	YES	YES
1219	TraesCS1A02G123100	Triads	YES	YES	YES	YES	YES	YES	YES	YES	YES
1220	TraesCS1A02G123200	Triads	YES	YES				YES
1221	TraesCS1A02G123300	Monad	YES	YES	YES	YES	YES	YES	YES	YES	YES
1223	TraesCS1A02G123500	Duplets	YES	YES		YES					YES
1224	TraesCS1A02G123600	Triads	YES	YES	YES	YES	YES	YES	YES	YES	YES
1225	TraesCS1A02G123700	Triads	YES	YES		YES	YES	YES			YES
1227	TraesCS1A02G123900	Triads	YES	YES	YES	YES	YES	YES	YES	YES	YES
1228	TraesCS1A02G124000	Monad	YES	YES		YES			YES		YES
1229	TraesCS1A02G124100	Triads	YES	YES	YES	YES	YES	YES	YES	YES	YES
1230	TraesCS1A02G124200	Triads	YES	YES	YES	YES	YES	YES	YES	YES	YES
1231	TraesCS1A02G124300	Triads	YES	YES	YES		YES	YES	YES	YES	YES
1232	TraesCS1A02G124400	Triads	YES	YES	YES	YES	YES	YES	YES	YES	YES
1234	TraesCS1A02G124600	Triads	YES	YES	YES	YES	YES	YES	YES	YES	YES
1235	TraesCS1A02G124700	Triads	YES	YES	YES	YES	YES	YES	YES	YES	YES
1236	TraesCS1A02G124800	Monad	YES	YES	YES	YES	YES	YES	YES	YES	YES
1238	TraesCS1A02G125000	Triads	YES	YES	YES	YES	YES	YES	YES	YES	YES
1239	TraesCS1A02G125100	Triads	YES	YES	YES	YES	YES	YES	YES	YES	YES
1241	TraesCS1A02G125300	Triads	YES	YES	YES	YES	YES	YES	YES	YES	YES
1242	TraesCS1A02G125400	Triads	YES	YES	YES	YES	YES	YES	YES	YES	YES
1243	TraesCS1A02G125500	Triads	YES	YES	YES	YES	YES	YES	YES	YES	YES
1244	TraesCS1A02G125600	Triads	YES	YES	YES	YES	YES	YES	YES	YES	YES
1245	TraesCS1A02G125700	Triads	YES	YES	YES	YES	YES	YES	YES	YES	YES
1246	TraesCS1A02G125800	Triads	YES	YES	YES	YES	YES			YES
1248	TraesCS1A02G126000	Triads	YES	YES	YES	YES	YES	YES	YES	YES	YES
1249	TraesCS1A02G126100	Triads	YES	YES	YES	YES	YES	YES	YES	YES	YES
1251	TraesCS1A02G126300	Triads	YES	YES	YES	YES	YES	YES	YES	YES	YES
1252	TraesCS1A02G126400	Triads	YES	YES	YES		YES	YES	YES	YES	YES
1254	TraesCS1A02G126600	Monad	YES	YES			YES	YES	YES		YES
1256	TraesCS1A02G126800	Triads	YES	YES	YES	YES	YES	YES	YES	YES	YES
1257	TraesCS1A02G126900	Triads	YES	YES	YES	YES	YES	YES	YES	YES	YES
1258	TraesCS1A02G127000	Triads	YES	YES	YES	YES	YES	YES	YES	YES	YES
1262	TraesCS1A02G127400	Triads	YES	YES	YES	YES	YES	YES	YES	YES	YES
1264	TraesCS1A02G127600	Duplets	YES	YES	YES						YES
1265	TraesCS1A02G127700	Monad	YES	YES	YES	YES	YES	YES	YES	YES	YES
1266	TraesCS1A02G127800	Monad	YES	YES	YES	YES	YES	YES	YES	YES	YES
1267	TraesCS1A02G127900	Triads	YES	YES	YES	YES	YES	YES	YES	YES	YES
1269	TraesCS1A02G128100	Duplets	YES	YES	YES	YES	YES	YES	YES	YES	YES
1271	TraesCS1A02G128300	Triads	YES	YES	YES	YES	YES	YES	YES	YES	YES
1272	TraesCS1A02G128500	Monad	YES	YES	YES		YES	YES	YES	YES	YES
1273	TraesCS1A02G128600	Duplets	YES	YES	YES	YES	YES	YES	YES	YES	YES
1274	TraesCS1A02G128700	Others	YES	YES	YES	YES	YES	YES	YES	YES	YES
1276	TraesCS1A02G128900	Triads	YES	YES	YES	YES	YES	YES	YES	YES	YES
1278	TraesCS1A02G129100	Triads	YES	YES	YES	YES	YES	YES	YES	YES	YES
1279	TraesCS1A02G129200	Triads	YES	YES	YES	YES	YES	YES	YES	YES	YES
1280	TraesCS1A02G129300	Triads	YES	YES	YES	YES	YES	YES	YES	YES	YES
1281	TraesCS1A02G129400	Triads	YES	YES	YES	YES	YES	YES	YES	YES	YES
1282	TraesCS1A02G129500	Triads	YES	YES	YES	YES	YES	YES	YES	YES	YES
1283	TraesCS1A02G129600	Triads	YES	YES	YES	YES	YES	YES	YES	YES	YES
1285	TraesCS1A02G129800	Triads	YES	YES	YES	YES	YES	YES	YES	YES	YES
1291	TraesCS1A02G130400	Others	YES	YES	YES				YES	YES
1293	TraesCS1A02G130600	Monad	YES	YES	YES	YES	YES	YES	YES	YES	YES
1294	TraesCS1A02G130700	Triads	YES	YES	YES	YES	YES	YES	YES	YES	YES
1295	TraesCS1A02G130800	Triads	YES	YES	YES	YES	YES	YES	YES	YES	YES
1296	TraesCS1A02G130900	Triads	YES	YES	YES	YES	YES	YES	YES	YES	YES
1297	TraesCS1A02G131000	Triads	YES	YES	YES	YES	YES	YES	YES	YES	YES
1298	TraesCS1A02G131100	Monad	YES	YES	YES	YES
1299	TraesCS1A02G131200	Triads	YES	YES	YES	YES	YES	YES	YES	YES	YES
1300	TraesCS1A02G131300	Duplets	YES	YES	YES	YES	YES	YES	YES	YES	YES
1302	TraesCS1A02G131500	Triads	YES	YES	YES	YES	YES	YES	YES	YES	YES
1303	TraesCS1A02G131600	Triads	YES	YES	YES	YES	YES	YES	YES	YES	YES
1305	TraesCS1A02G131800	Monad	YES	YES		YES	YES
1306	TraesCS1A02G131900	Others	YES	YES	YES	YES	YES	YES	YES	YES	YES
1307	TraesCS1A02G132000	Monad	YES	YES	YES	YES	YES			YES
1308	TraesCS1A02G132300	Monad	YES	YES	YES		YES	YES	YES	YES	YES
1309	TraesCS1A02G132400	Triads	YES	YES	YES	YES	YES	YES	YES	YES	YES
1311	TraesCS1A02G132600	Triads	YES	YES	YES	YES	YES	YES	YES	YES	YES
1316	TraesCS1A02G133100	Triads	YES	YES	YES	YES	YES	YES	YES	YES	YES
1318	TraesCS1A02G133300	Monad	YES	YES	YES	YES	YES	YES	YES	YES	YES
1319	TraesCS1A02G133400	Triads	YES	YES	YES	YES	YES	YES	YES	YES	YES
1320	TraesCS1A02G133500	Triads	YES	YES	YES	YES	YES	YES	YES	YES	YES
1321	TraesCS1A02G133600	Monad	YES	YES				YES	YES	YES	YES
1322	TraesCS1A02G133700	Triads	YES	YES	YES	YES	YES	YES	YES	YES	YES
1323	TraesCS1A02G133800	Triads	YES	YES	YES	YES	YES	YES	YES	YES	YES
1324	TraesCS1A02G133900	Triads	YES	YES	YES	YES	YES	YES	YES	YES	YES
1325	TraesCS1A02G134000	Triads	YES	YES	YES	YES	YES	YES	YES	YES	YES
1327	TraesCS1A02G134200	Duplets	YES	YES	YES	YES	YES	YES	YES	YES	YES
1328	TraesCS1A02G134300	Duplets	YES	YES	YES	YES	YES	YES	YES	YES	YES
1329	TraesCS1A02G134400	Monad	YES	YES	YES	YES	YES	YES
1330	TraesCS1A02G134500	Triads	YES	YES	YES	YES	YES	YES	YES	YES	YES
1331	TraesCS1A02G134600	Triads	YES	YES	YES	YES	YES	YES	YES	YES	YES
1333	TraesCS1A02G134800	Triads	YES	YES	YES	YES	YES	YES	YES	YES	YES
1335	TraesCS1A02G135000	Monad	YES	YES
1336	TraesCS1A02G135100	Triads	YES	YES	YES	YES	YES	YES	YES	YES	YES
1337	TraesCS1A02G135300	Triads	YES	YES	YES	YES	YES	YES	YES	YES	YES
1338	TraesCS1A02G135600	Triads	YES	YES	YES	YES	YES	YES	YES	YES	YES
1339	TraesCS1A02G135700	Triads	YES	YES	YES	YES	YES	YES	YES	YES	YES
1340	TraesCS1A02G135800	Triads	YES	YES	YES	YES	YES	YES	YES	YES	YES
1341	TraesCS1A02G135900	Triads	YES	YES	YES	YES	YES	YES	YES	YES	YES
1342	TraesCS1A02G136000	Triads	YES	YES	YES	YES	YES	YES	YES	YES	YES
1343	TraesCS1A02G136100	Triads	YES	YES	YES	YES	YES	YES	YES	YES	YES
1344	TraesCS1A02G136200	Triads	YES	YES	YES	YES	YES	YES	YES	YES	YES
1346	TraesCS1A02G136400	Triads	YES	YES	YES	YES	YES	YES	YES	YES	YES
1347	TraesCS1A02G136500	Duplets	YES	YES	YES	YES	YES	YES	YES	YES	YES
1348	TraesCS1A02G136600	Triads	YES	YES	YES	YES	YES	YES	YES	YES	YES
1349	TraesCS1A02G136700	Monad	YES	YES	YES	YES	YES	YES	YES	YES	YES
1350	TraesCS1A02G136800	Triads	YES	YES	YES	YES	YES	YES	YES	YES	YES
1351	TraesCS1A02G136900	Triads	YES	YES	YES	YES	YES	YES	YES	YES	YES
1352	TraesCS1A02G137000	Triads	YES	YES	YES	YES	YES	YES	YES	YES	YES
1353	TraesCS1A02G137100	Monad	YES	YES	YES	YES	YES	YES	YES	YES	YES
1354	TraesCS1A02G137200	Triads	YES	YES	YES	YES	YES	YES	YES	YES	YES
1356	TraesCS1A02G137400	Triads	YES	YES	YES	YES	YES	YES	YES	YES	YES
1357	TraesCS1A02G137500	Duplets	YES	YES	YES	YES	YES	YES	YES	YES	YES
1358	TraesCS1A02G137600	Monad	YES	YES	YES	YES	YES	YES	YES	YES	YES
1359	TraesCS1A02G137700	Triads	YES	YES	YES	YES	YES	YES	YES	YES	YES
1360	TraesCS1A02G137800	Triads	YES	YES	YES	YES	YES	YES	YES	YES	YES
1361	TraesCS1A02G137900	Triads	YES	YES	YES	YES	YES	YES	YES	YES	YES
1362	TraesCS1A02G138000	Duplets	YES	YES	YES	YES	YES	YES	YES	YES	YES
1363	TraesCS1A02G138100	Triads	YES	YES	YES	YES	YES	YES	YES	YES	YES
1364	TraesCS1A02G138200	Duplets	YES	YES	YES	YES	YES	YES	YES	YES	YES
1365	TraesCS1A02G138300	Triads	YES	YES	YES	YES	YES	YES	YES	YES	YES
1366	TraesCS1A02G138400	Triads	YES	YES	YES	YES	YES	YES	YES	YES	YES
1367	TraesCS1A02G138500	Triads	YES	YES	YES	YES	YES	YES	YES	YES	YES
1368	TraesCS1A02G138600	Triads	YES	YES	YES	YES	YES	YES	YES	YES	YES
1370	TraesCS1A02G138800	Triads	YES	YES	YES	YES	YES	YES	YES	YES	YES
1373	TraesCS1A02G139100	Duplets	YES	YES	YES	YES	YES	YES	YES	YES	YES
1374	TraesCS1A02G139200	Triads	YES	YES	YES	YES	YES	YES	YES	YES	YES
1375	TraesCS1A02G139300	Triads	YES	YES	YES	YES	YES	YES	YES	YES	YES
1376	TraesCS1A02G139400	Triads	YES	YES	YES	YES	YES	YES	YES	YES	YES
1377	TraesCS1A02G139500	Duplets	YES	YES	YES	YES	YES	YES	YES	YES	YES
1378	TraesCS1A02G139600	Duplets	YES	YES	YES	YES	YES	YES	YES	YES	YES
1379	TraesCS1A02G139700	Triads	YES	YES	YES	YES	YES	YES	YES	YES	YES
1381	TraesCS1A02G139900	Triads	YES	YES	YES	YES	YES	YES	YES	YES	YES
1383	TraesCS1A02G140100	Monad	YES	YES	YES
1385	TraesCS1A02G140300	Duplets	YES	YES	YES	YES	YES	YES	YES	YES	YES
1388	TraesCS1A02G140600	Monad	YES	YES	YES	YES	YES	YES	YES	YES	YES
1389	TraesCS1A02G140700	Triads	YES	YES	YES	YES	YES	YES	YES	YES	YES
1391	TraesCS1A02G140900	Triads	YES	YES	YES	YES	YES	YES	YES	YES	YES
1392	TraesCS1A02G141000	Duplets	YES	YES	YES	YES	YES	YES		YES
1393	TraesCS1A02G141100	Triads	YES	YES	YES	YES	YES	YES	YES	YES	YES
1394	TraesCS1A02G141200	Triads	YES	YES	YES		YES				YES
1396	TraesCS1A02G141400	Triads	YES	YES	YES	YES	YES	YES	YES	YES	YES
1398	TraesCS1A02G141600	Triads	YES	YES	YES	YES	YES	YES
1399	TraesCS1A02G141700	Triads	YES	YES	YES	YES	YES	YES	YES	YES	YES
1401	TraesCS1A02G141900	Triads	YES	YES	YES	YES	YES	YES	YES	YES	YES
1402	TraesCS1A02G142000	Triads	YES	YES		YES	YES	YES	YES	YES	YES
1404	TraesCS1A02G142200	Triads	YES	YES	YES	YES	YES	YES	YES	YES	YES
1405	TraesCS1A02G142300	Triads	YES	YES	YES	YES	YES	YES	YES	YES	YES
1406	TraesCS1A02G142400	Triads	YES	YES	YES	YES	YES	YES	YES	YES	YES
1407	TraesCS1A02G142500	Triads	YES	YES	YES	YES	YES	YES	YES	YES	YES
1408	TraesCS1A02G142600	Triads	YES	YES	YES	YES	YES	YES	YES	YES	YES
1409	TraesCS1A02G142700	Duplets	YES	YES	YES	YES	YES	YES	YES	YES	YES
1410	TraesCS1A02G142800	Others	YES	YES	YES	YES	YES	YES	YES	YES	YES
1411	TraesCS1A02G142900	Triads	YES	YES	YES	YES	YES	YES	YES	YES	YES
1412	TraesCS1A02G143000	Triads	YES	YES	YES	YES	YES	YES	YES	YES	YES
1413	TraesCS1A02G143100	Triads	YES	YES	YES	YES	YES	YES	YES	YES	YES
1414	TraesCS1A02G143200	Others	YES	YES	YES	YES	YES	YES	YES	YES	YES
1415	TraesCS1A02G143300	Triads	YES	YES	YES	YES	YES	YES	YES	YES	YES
1416	TraesCS1A02G143400	Triads	YES	YES	YES	YES	YES	YES	YES	YES	YES
1417	TraesCS1A02G143500	Triads	YES	YES	YES	YES	YES	YES	YES	YES	YES
1418	TraesCS1A02G143600	Triads	YES	YES	YES	YES	YES	YES		YES	YES
1419	TraesCS1A02G143700	Triads	YES	YES	YES	YES	YES	YES	YES	YES	YES
1420	TraesCS1A02G143800	Triads	YES	YES	YES	YES	YES	YES	YES	YES	YES
1421	TraesCS1A02G143900	Triads	YES	YES	YES	YES	YES	YES	YES	YES	YES
1422	TraesCS1A02G144000	Triads	YES	YES	YES	YES	YES	YES	YES	YES	YES
1425	TraesCS1A02G144400	Triads	YES	YES
1428	TraesCS1A02G144700	Triads	YES	YES	YES	YES	YES	YES	YES	YES	YES
1429	TraesCS1A02G144800	Triads	YES	YES	YES	YES	YES	YES	YES	YES	YES
1431	TraesCS1A02G145000	Triads	YES	YES	YES	YES	YES	YES	YES	YES	YES
1435	TraesCS1A02G145500	Others	YES	YES	YES	YES	YES	YES	YES	YES	YES
1436	TraesCS1A02G145600	Monad	YES	YES	YES	YES	YES	YES		YES	YES
1438	TraesCS1A02G145800	Triads	YES	YES	YES	YES	YES	YES	YES	YES	YES
1439	TraesCS1A02G145900	Triads	YES	YES	YES	YES	YES	YES	YES	YES	YES
1441	TraesCS1A02G146200	Triads	YES	YES	YES	YES	YES	YES	YES	YES	YES
1442	TraesCS1A02G146400	Monad	YES	YES	YES	YES	YES	YES	YES	YES	YES
1444	TraesCS1A02G146600	Triads	YES	YES	YES	YES	YES	YES	YES	YES	YES
1446	TraesCS1A02G146800	Triads	YES	YES	YES	YES	YES	YES	YES	YES	YES
1447	TraesCS1A02G146900	Triads	YES	YES	YES	YES	YES	YES	YES	YES	YES
1448	TraesCS1A02G147000	Triads	YES	YES	YES	YES	YES	YES	YES	YES	YES
1452	TraesCS1A02G147400	Triads	YES	YES	YES	YES	YES	YES	YES	YES	YES
1453	TraesCS1A02G147500	Triads	YES	YES	YES	YES	YES	YES	YES	YES	YES
1454	TraesCS1A02G147600	Triads	YES	YES	YES	YES	YES	YES	YES	YES	YES
1455	TraesCS1A02G147700	Triads	YES	YES	YES	YES	YES	YES	YES	YES	YES
1456	TraesCS1A02G147800	Others	YES	YES		YES	YES	YES	YES	YES	YES
1457	TraesCS1A02G148000	Triads	YES	YES	YES	YES	YES	YES	YES	YES	YES
1460	TraesCS1A02G148400	Triads	YES	YES	YES	YES	YES	YES	YES	YES	YES
1463	TraesCS1A02G148700	Others	YES	YES
1467	TraesCS1A02G149100	Triads	YES	YES	YES	YES	YES	YES	YES	YES	YES
1468	TraesCS1A02G149200	Triads	YES	YES	YES	YES	YES	YES	YES	YES	YES
1473	TraesCS1A02G149700	Triads	YES	YES	YES	YES		YES	YES	YES	YES
1474	TraesCS1A02G149800	Triads	YES	YES	YES	YES	YES	YES	YES	YES	YES
1475	TraesCS1A02G150000	Duplets	YES	YES	YES	YES	YES	YES	YES	YES	YES
1476	TraesCS1A02G150100	Monad	YES	YES	YES	YES	YES	YES	YES	YES	YES
1477	TraesCS1A02G150200	Triads	YES	YES	YES	YES	YES	YES	YES	YES	YES
1480	TraesCS1A02G150500	Duplets	YES	YES	YES	YES	YES	YES	YES	YES	YES
1481	TraesCS1A02G150600	Triads	YES	YES	YES	YES	YES	YES	YES	YES	YES
1484	TraesCS1A02G150900	Triads	YES	YES	YES	YES	YES	YES	YES	YES	YES
1485	TraesCS1A02G151000	Triads	YES	YES	YES	YES	YES	YES	YES	YES	YES
1486	TraesCS1A02G151100	Triads	YES	YES	YES	YES	YES	YES	YES	YES	YES
1487	TraesCS1A02G151200	Triads	YES	YES	YES	YES	YES	YES	YES	YES	YES
1489	TraesCS1A02G151400	Triads	YES	YES	YES	YES	YES	YES	YES	YES	YES
1490	TraesCS1A02G151500	Triads	YES	YES	YES	YES	YES	YES	YES	YES	YES
1492	TraesCS1A02G151700	Triads	YES	YES	YES	YES	YES	YES	YES	YES	YES
1494	TraesCS1A02G152000	Triads	YES	YES	YES	YES	YES	YES	YES	YES	YES
1495	TraesCS1A02G152100	Triads	YES	YES	YES	YES	YES	YES	YES	YES
1496	TraesCS1A02G152200	Triads	YES	YES	YES	YES	YES	YES	YES	YES	YES
1499	TraesCS1A02G152500	Triads	YES	YES	YES	YES	YES	YES	YES	YES	YES
1503	TraesCS1A02G152900	Triads	YES	YES	YES	YES	YES	YES	YES	YES	YES
1505	TraesCS1A02G153100	Triads	YES	YES	YES	YES	YES	YES	YES	YES	YES
1507	TraesCS1A02G153300	Triads	YES	YES	YES	YES	YES	YES	YES	YES	YES
1510	TraesCS1A02G153600	Triads	YES	YES	YES	YES	YES	YES	YES	YES	YES
1511	TraesCS1A02G153700	Monad	YES	YES	YES	YES	YES	YES	YES	YES	YES
1512	TraesCS1A02G153800	Triads	YES	YES	YES	YES	YES
1513	TraesCS1A02G153900	Triads	YES	YES	YES	YES	YES	YES	YES	YES	YES
1514	TraesCS1A02G154000	Monad	YES	YES	YES	YES	YES			YES	YES
1515	TraesCS1A02G154100	Others	YES	YES	YES	YES	YES	YES	YES	YES	YES
1516	TraesCS1A02G154200	Monad	YES	YES	YES	YES	YES	YES	YES	YES	YES
1517	TraesCS1A02G154300	Triads	YES	YES	YES	YES	YES	YES	YES	YES	YES
1518	TraesCS1A02G154400	Triads	YES	YES	YES	YES	YES	YES	YES	YES	YES
1519	TraesCS1A02G154500	Triads	YES	YES	YES	YES	YES	YES	YES	YES	YES
1520	TraesCS1A02G154600	Triads	YES	YES	YES	YES	YES	YES	YES	YES	YES
1521	TraesCS1A02G154700	Triads	YES	YES	YES	YES	YES	YES	YES	YES	YES
1523	TraesCS1A02G154900	Triads	YES	YES		YES		YES	YES	YES	YES
1524	TraesCS1A02G155000	Monad	YES	YES	YES	YES	YES	YES	YES	YES	YES
1525	TraesCS1A02G155200	Triads	YES	YES	YES	YES	YES	YES	YES	YES	YES
1528	TraesCS1A02G155500	Triads	YES	YES	YES	YES	YES	YES	YES	YES	YES
1529	TraesCS1A02G155600	Duplets	YES	YES	YES	YES	YES	YES	YES	YES	YES
1530	TraesCS1A02G155700	Monad	YES	YES	YES	YES	YES	YES	YES	YES	YES
1531	TraesCS1A02G155800	Monad	YES	YES	YES		YES
1532	TraesCS1A02G155900	Monad	YES	YES	YES	YES	YES	YES	YES	YES	YES
1533	TraesCS1A02G156000	Triads	YES	YES			YES	YES	YES	YES	YES
1534	TraesCS1A02G156100	Triads	YES	YES	YES		YES	YES	YES	YES	YES
1535	TraesCS1A02G156200	Monad	YES	YES	YES	YES	YES	YES	YES	YES	YES
1536	TraesCS1A02G156300	Triads	YES	YES	YES	YES	YES	YES	YES	YES	YES
1537	TraesCS1A02G156400	Triads	YES	YES	YES	YES	YES	YES	YES	YES	YES
1538	TraesCS1A02G156500	Triads	YES	YES	YES	YES	YES	YES	YES	YES	YES
1539	TraesCS1A02G156600	Triads	YES	YES	YES	YES	YES	YES	YES	YES	YES
1540	TraesCS1A02G156700	Others	YES	YES	YES
1542	TraesCS1A02G156900	Others	YES	YES	YES	YES	YES		YES	YES	YES
1543	TraesCS1A02G157000	Others	YES	YES	YES	YES	YES	YES		YES	YES
1544	TraesCS1A02G157100	Others	YES	YES	YES	YES	YES	YES	YES	YES	YES
1548	TraesCS1A02G157500	Triads	YES	YES	YES	YES	YES	YES	YES	YES	YES
1549	TraesCS1A02G157600	Monad	YES	YES	YES	YES	YES	YES	YES	YES	YES
1550	TraesCS1A02G157700	Triads	YES	YES	YES	YES	YES	YES	YES	YES	YES
1551	TraesCS1A02G157800	Monad	YES	YES	YES	YES	YES	YES	YES	YES	YES
1552	TraesCS1A02G157900	Triads	YES	YES	YES	YES	YES	YES	YES	YES	YES
1554	TraesCS1A02G158200	Triads	YES	YES	YES	YES	YES	YES	YES	YES	YES
1555	TraesCS1A02G158300	Triads	YES	YES	YES	YES	YES	YES	YES	YES	YES
1556	TraesCS1A02G158400	Triads	YES	YES	YES	YES	YES	YES	YES	YES	YES
1557	TraesCS1A02G158500	Triads	YES	YES	YES	YES	YES	YES	YES	YES	YES
1558	TraesCS1A02G158600	Triads	YES	YES	YES	YES	YES	YES	YES	YES	YES
1559	TraesCS1A02G158700	Triads	YES	YES	YES	YES	YES	YES	YES	YES	YES
1560	TraesCS1A02G158800	Triads	YES	YES	YES	YES	YES	YES	YES	YES	YES
1561	TraesCS1A02G158900	Triads	YES	YES	YES	YES	YES	YES	YES	YES	YES
1563	TraesCS1A02G159100	Triads	YES	YES	YES	YES	YES	YES	YES	YES	YES
1564	TraesCS1A02G159200	Triads	YES	YES		YES		YES	YES	YES	YES
1565	TraesCS1A02G159300	Triads	YES	YES	YES	YES	YES	YES	YES	YES	YES
1566	TraesCS1A02G159400	Triads	YES	YES	YES	YES	YES	YES	YES	YES	YES
1567	TraesCS1A02G159500	Triads	YES	YES	YES	YES	YES	YES	YES	YES	YES
1568	TraesCS1A02G159600	Triads	YES	YES			YES	YES	YES	YES	YES
1569	TraesCS1A02G159700	Triads	YES	YES
1572	TraesCS1A02G160000	Duplets	YES	YES			YES			YES	YES
1573	TraesCS1A02G160100	Triads	YES	YES	YES	YES	YES	YES	YES	YES	YES
1574	TraesCS1A02G160200	Triads	YES	YES	YES	YES	YES	YES	YES	YES	YES
1575	TraesCS1A02G160300	Triads	YES	YES	YES		YES
1576	TraesCS1A02G160400	Triads	YES	YES	YES	YES	YES	YES	YES	YES	YES
1577	TraesCS1A02G160500	Triads	YES	YES	YES	YES	YES	YES	YES	YES	YES
1578	TraesCS1A02G160600	Triads	YES	YES	YES	YES	YES	YES	YES	YES	YES
1579	TraesCS1A02G160700	Triads	YES	YES	YES	YES	YES	YES	YES	YES	YES
1580	TraesCS1A02G160800	Duplets	YES	YES	YES	YES	YES	YES	YES	YES	YES
1581	TraesCS1A02G160900	Triads	YES	YES			YES	YES
1584	TraesCS1A02G161200	Triads	YES	YES	YES	YES	YES	YES	YES	YES	YES
1585	TraesCS1A02G161300	Triads	YES	YES	YES	YES	YES	YES	YES	YES	YES
1586	TraesCS1A02G161400	Others	YES	YES	YES	YES	YES	YES	YES	YES	YES
1590	TraesCS1A02G161800	Monad	YES	YES
1591	TraesCS1A02G161900	Triads	YES	YES	YES	YES	YES	YES	YES	YES	YES
1594	TraesCS1A02G162200	Triads	YES	YES	YES	YES	YES	YES	YES	YES	YES
1595	TraesCS1A02G162300	Triads	YES	YES	YES	YES	YES	YES	YES	YES	YES
1596	TraesCS1A02G162400	Triads	YES	YES	YES	YES	YES	YES	YES	YES	YES
1597	TraesCS1A02G162500	Triads	YES	YES	YES		YES		YES	YES	YES
1598	TraesCS1A02G162600	Others	YES	YES	YES	YES	YES	YES	YES	YES	YES
1599	TraesCS1A02G162700	Triads	YES	YES	YES	YES	YES		YES		YES
1600	TraesCS1A02G162800	Triads	YES	YES	YES	YES	YES	YES	YES	YES	YES
1601	TraesCS1A02G163000	Triads	YES	YES			YES		YES	YES	YES
1603	TraesCS1A02G163200	Triads	YES	YES	YES	YES	YES	YES	YES	YES	YES
1604	TraesCS1A02G163400	Triads	YES	YES	YES	YES	YES	YES	YES	YES	YES
1605	TraesCS1A02G163500	Duplets	YES	YES	YES	YES	YES	YES	YES	YES	YES
1606	TraesCS1A02G163600	Duplets	YES	YES	YES	YES	YES	YES	YES	YES	YES
1607	TraesCS1A02G163700	Triads	YES	YES	YES	YES	YES	YES	YES	YES	YES
1608	TraesCS1A02G163800	Monad	YES	YES		YES	YES			YES	YES
1609	TraesCS1A02G163900	Monad	YES	YES	YES	YES	YES	YES	YES	YES	YES
1610	TraesCS1A02G164000	Others	YES	YES	YES	YES	YES	YES	YES	YES	YES
1612	TraesCS1A02G164200	Triads	YES	YES	YES	YES	YES	YES	YES	YES	YES
1613	TraesCS1A02G164300	Triads	YES	YES	YES	YES	YES	YES	YES	YES	YES
1614	TraesCS1A02G164400	Others	YES	YES	YES	YES	YES	YES	YES	YES	YES
1615	TraesCS1A02G164500	Duplets	YES	YES
1616	TraesCS1A02G164600	Duplets	YES	YES	YES	YES	YES	YES	YES	YES	YES
1617	TraesCS1A02G164700	Triads	YES	YES	YES	YES	YES	YES	YES	YES	YES
1618	TraesCS1A02G164800	Triads	YES	YES	YES	YES	YES	YES	YES	YES	YES
1621	TraesCS1A02G165100	Monad	YES	YES
1623	TraesCS1A02G165300	Triads	YES	YES	YES	YES	YES	YES	YES	YES	YES
1625	TraesCS1A02G165500	Monad	YES	YES	YES	YES	YES	YES	YES	YES	YES
1627	TraesCS1A02G165700	Triads	YES	YES	YES	YES	YES	YES	YES	YES	YES
1628	TraesCS1A02G165800	Triads	YES	YES	YES	YES	YES	YES	YES	YES	YES
1629	TraesCS1A02G165900	Triads	YES	YES	YES	YES	YES	YES	YES	YES	YES
1638	TraesCS1A02G166900	Triads	YES	YES	YES	YES	YES	YES	YES	YES	YES
1640	TraesCS1A02G167100	Triads	YES	YES
1641	TraesCS1A02G167200	Triads	YES	YES	YES	YES	YES	YES	YES	YES	YES
1642	TraesCS1A02G167300	Triads	YES	YES	YES	YES	YES	YES	YES	YES	YES
1643	TraesCS1A02G167400	Triads	YES	YES	YES	YES	YES	YES	YES	YES	YES
1645	TraesCS1A02G167600	Triads	YES	YES	YES	YES	YES	YES	YES	YES	YES
1649	TraesCS1A02G168100	Triads	YES	YES	YES	YES	YES	YES	YES	YES	YES
1652	TraesCS1A02G168400	Triads	YES	YES	YES	YES	YES	YES	YES	YES
1653	TraesCS1A02G168500	Triads	YES	YES		YES	YES		YES	YES
1654	TraesCS1A02G168600	Triads	YES	YES	YES	YES	YES	YES	YES	YES	YES
1655	TraesCS1A02G168700	Triads	YES	YES	YES	YES	YES	YES	YES	YES	YES
1656	TraesCS1A02G168800	Triads	YES	YES	YES	YES	YES	YES	YES	YES	YES
1657	TraesCS1A02G168900	Triads	YES	YES	YES	YES	YES	YES	YES	YES	YES
1658	TraesCS1A02G169000	Triads	YES	YES	YES	YES	YES	YES	YES	YES	YES
1659	TraesCS1A02G169100	Triads	YES	YES	YES	YES	YES	YES	YES	YES	YES
1660	TraesCS1A02G169200	Triads	YES	YES	YES	YES	YES	YES	YES	YES	YES
1661	TraesCS1A02G169300	Triads	YES	YES	YES	YES	YES	YES	YES	YES	YES
1663	TraesCS1A02G169500	Triads	YES	YES	YES	YES	YES	YES	YES	YES	YES
1664	TraesCS1A02G169600	Triads	YES	YES	YES	YES	YES	YES	YES	YES	YES
1667	TraesCS1A02G169900	Monad	YES	YES		YES	YES			YES	YES
1668	TraesCS1A02G170000	Triads	YES	YES	YES	YES	YES	YES	YES	YES	YES
1669	TraesCS1A02G170100	Triads	YES	YES	YES	YES	YES	YES	YES	YES	YES
1670	TraesCS1A02G170200	Triads	YES	YES	YES	YES	YES	YES	YES	YES	YES
1671	TraesCS1A02G170300	Triads	YES	YES	YES	YES	YES	YES	YES	YES	YES
1672	TraesCS1A02G170400	Triads	YES	YES	YES	YES	YES	YES	YES	YES	YES
1673	TraesCS1A02G170500	Duplets	YES	YES	YES	YES	YES	YES	YES	YES	YES
1674	TraesCS1A02G170600	Triads	YES	YES	YES	YES	YES	YES	YES	YES	YES
1675	TraesCS1A02G170700	Triads	YES	YES	YES			YES	YES	YES	YES
1676	TraesCS1A02G170800	Triads	YES	YES	YES	YES	YES	YES	YES	YES	YES
1677	TraesCS1A02G170900	Triads	YES	YES	YES	YES	YES	YES	YES	YES	YES
1678	TraesCS1A02G171000	Triads	YES	YES	YES	YES	YES	YES	YES	YES	YES
1679	TraesCS1A02G171100	Triads	YES	YES	YES	YES	YES	YES	YES	YES	YES
1680	TraesCS1A02G171200	Triads	YES	YES	YES	YES	YES	YES	YES	YES	YES
1681	TraesCS1A02G171300	Duplets	YES	YES	YES		YES	YES	YES	YES	YES
1682	TraesCS1A02G171400	Triads	YES	YES	YES	YES	YES	YES	YES	YES	YES
1683	TraesCS1A02G171500	Triads	YES	YES	YES	YES	YES	YES	YES	YES	YES
1684	TraesCS1A02G171600	Triads	YES	YES	YES	YES	YES	YES	YES	YES	YES
1685	TraesCS1A02G171700	Triads	YES	YES	YES	YES	YES	YES	YES	YES	YES
1686	TraesCS1A02G171800	Triads	YES	YES	YES				YES	YES	YES
1688	TraesCS1A02G172100	Triads	YES	YES	YES	YES	YES	YES	YES	YES	YES
1690	TraesCS1A02G172300	Triads	YES	YES	YES	YES	YES	YES	YES	YES	YES
1692	TraesCS1A02G172600	Triads	YES	YES	YES	YES	YES
1693	TraesCS1A02G172700	Triads	YES	YES	YES	YES	YES	YES	YES	YES	YES
1694	TraesCS1A02G172800	Triads	YES	YES	YES	YES	YES	YES	YES	YES	YES
1697	TraesCS1A02G173100	Triads	YES	YES	YES	YES	YES	YES	YES	YES	YES
1698	TraesCS1A02G173200	Triads	YES	YES	YES	YES	YES	YES	YES	YES	YES
1700	TraesCS1A02G173400	Triads	YES	YES	YES	YES	YES	YES	YES	YES	YES
1701	TraesCS1A02G173500	Duplets	YES	YES	YES	YES	YES	YES	YES	YES	YES
1702	TraesCS1A02G173600	Triads	YES	YES	YES	YES	YES	YES	YES	YES
1703	TraesCS1A02G173700	Triads	YES	YES	YES	YES	YES	YES	YES	YES	YES
1706	TraesCS1A02G174000	Monad	YES	YES	YES	YES	YES	YES	YES	YES	YES
1707	TraesCS1A02G174100	Others	YES	YES	YES	YES	YES	YES			YES
1710	TraesCS1A02G174400	Monad	YES	YES		YES	YES	YES	YES	YES	YES
1711	TraesCS1A02G174500	Triads	YES	YES	YES	YES	YES	YES	YES	YES	YES
1712	TraesCS1A02G174600	Triads	YES	YES	YES	YES	YES	YES	YES	YES	YES
1714	TraesCS1A02G174800	Monad	YES	YES	YES	YES	YES	YES	YES	YES	YES
1716	TraesCS1A02G175000	Triads	YES	YES	YES	YES	YES	YES	YES	YES	YES
1717	TraesCS1A02G175100	Monad	YES	YES	YES	YES	YES	YES	YES	YES
1718	TraesCS1A02G175200	Triads	YES	YES	YES	YES	YES	YES	YES	YES	YES
1720	TraesCS1A02G175500	Triads	YES	YES	YES	YES	YES	YES	YES	YES	YES
1721	TraesCS1A02G175600	Triads	YES	YES	YES	YES	YES	YES	YES	YES	YES
1722	TraesCS1A02G175700	Triads	YES	YES	YES	YES	YES	YES	YES	YES	YES
1723	TraesCS1A02G175800	Triads	YES	YES	YES	YES	YES	YES	YES	YES	YES
1724	TraesCS1A02G175900	Triads	YES	YES	YES	YES	YES	YES	YES	YES	YES
1725	TraesCS1A02G176000	Triads	YES	YES	YES	YES	YES	YES	YES	YES	YES
1727	TraesCS1A02G176200	Triads	YES	YES	YES	YES	YES	YES	YES	YES	YES
1728	TraesCS1A02G176300	Triads	YES	YES	YES	YES	YES	YES
1730	TraesCS1A02G176500	Triads	YES	YES	YES	YES	YES	YES	YES	YES	YES
1731	TraesCS1A02G176700	Triads	YES	YES	YES	YES	YES	YES	YES	YES	YES
1732	TraesCS1A02G176800	Triads	YES	YES	YES	YES	YES	YES	YES	YES	YES
1733	TraesCS1A02G176900	Triads	YES	YES	YES	YES	YES	YES	YES	YES	YES
1734	TraesCS1A02G177000	Triads	YES	YES	YES	YES	YES	YES	YES	YES	YES
1737	TraesCS1A02G177300	Triads	YES	YES	YES	YES	YES	YES	YES	YES	YES
1738	TraesCS1A02G177400	Triads	YES	YES	YES	YES	YES	YES	YES	YES	YES
1739	TraesCS1A02G177500	Triads	YES	YES	YES	YES	YES	YES	YES	YES	YES
1740	TraesCS1A02G177600	Triads	YES	YES	YES	YES	YES	YES	YES	YES	YES
1741	TraesCS1A02G177700	Triads	YES	YES	YES	YES	YES	YES	YES	YES	YES
1742	TraesCS1A02G177800	Triads	YES	YES	YES	YES	YES	YES	YES	YES	YES
1745	TraesCS1A02G178100	Duplets	YES	YES	YES	YES	YES	YES	YES	YES	YES
1746	TraesCS1A02G178200	Triads	YES	YES	YES	YES	YES	YES	YES	YES	YES
1747	TraesCS1A02G178300	Triads	YES	YES	YES	YES	YES	YES	YES	YES	YES
1748	TraesCS1A02G178400	Triads	YES	YES	YES	YES	YES	YES	YES	YES	YES
1749	TraesCS1A02G178500	Duplets	YES	YES		YES	YES			YES	YES
1750	TraesCS1A02G178600	Triads	YES	YES	YES	YES	YES	YES	YES	YES	YES
1751	TraesCS1A02G178700	Triads	YES	YES	YES	YES	YES	YES	YES	YES	YES
1753	TraesCS1A02G178900	Duplets	YES	YES	YES	YES	YES	YES	YES	YES	YES
1754	TraesCS1A02G179000	Triads	YES	YES	YES	YES	YES	YES	YES	YES	YES
1755	TraesCS1A02G179100	Monad	YES	YES	YES	YES	YES	YES	YES	YES
1758	TraesCS1A02G179400	Triads	YES	YES	YES	YES	YES	YES	YES	YES	YES
1759	TraesCS1A02G179500	Triads	YES	YES	YES	YES	YES	YES	YES	YES	YES
1760	TraesCS1A02G179600	Triads	YES	YES	YES	YES	YES	YES	YES	YES	YES
1761	TraesCS1A02G179700	Triads	YES	YES	YES	YES	YES	YES	YES	YES	YES
1762	TraesCS1A02G179800	Monad	YES	YES		YES	YES				YES
1763	TraesCS1A02G179900	Duplets	YES	YES	YES		YES	YES
1765	TraesCS1A02G180100	Triads	YES	YES	YES	YES	YES	YES	YES	YES	YES
1766	TraesCS1A02G180200	Triads	YES	YES	YES	YES	YES	YES	YES	YES	YES
1767	TraesCS1A02G180300	Triads	YES	YES	YES	YES	YES	YES	YES	YES	YES
1768	TraesCS1A02G180400	Triads	YES	YES	YES	YES	YES	YES	YES	YES	YES
1769	TraesCS1A02G180500	Triads	YES	YES	YES	YES	YES	YES	YES	YES	YES
1771	TraesCS1A02G180700	Triads	YES	YES	YES	YES	YES	YES	YES	YES	YES
1772	TraesCS1A02G180800	Triads	YES	YES	YES	YES	YES	YES	YES	YES	YES
1774	TraesCS1A02G181000	Triads	YES	YES	YES	YES	YES	YES	YES	YES	YES
1775	TraesCS1A02G181100	Triads	YES	YES	YES	YES	YES	YES	YES	YES	YES
1776	TraesCS1A02G181300	Duplets	YES	YES	YES	YES				YES	YES
1777	TraesCS1A02G181400	Triads	YES	YES	YES	YES	YES	YES	YES	YES	YES
1778	TraesCS1A02G181500	Triads	YES	YES	YES	YES	YES	YES	YES	YES	YES
1779	TraesCS1A02G181600	Triads	YES	YES	YES	YES	YES	YES	YES	YES	YES
1780	TraesCS1A02G181700	Others	YES	YES	YES	YES	YES	YES	YES	YES	YES
1781	TraesCS1A02G181800	Monad	YES	YES	YES			YES			YES
1782	TraesCS1A02G181900	Triads	YES	YES	YES	YES	YES	YES	YES	YES	YES
1783	TraesCS1A02G182000	Triads	YES	YES	YES	YES	YES	YES	YES	YES	YES
1784	TraesCS1A02G182100	Triads	YES	YES	YES	YES	YES	YES	YES	YES	YES
1786	TraesCS1A02G182300	Triads	YES	YES	YES	YES	YES	YES	YES	YES	YES
1787	TraesCS1A02G182400	Triads	YES	YES	YES	YES	YES	YES	YES	YES	YES
1788	TraesCS1A02G182500	Triads	YES	YES	YES	YES	YES	YES	YES	YES	YES
1789	TraesCS1A02G182600	Triads	YES	YES	YES	YES	YES	YES	YES	YES	YES
1790	TraesCS1A02G182700	Triads	YES	YES	YES	YES	YES	YES	YES	YES	YES
1791	TraesCS1A02G182800	Triads	YES	YES	YES	YES	YES	YES	YES	YES	YES
1792	TraesCS1A02G182900	Triads	YES	YES	YES	YES	YES	YES	YES	YES	YES
1793	TraesCS1A02G183000	Triads	YES	YES	YES	YES	YES	YES	YES	YES	YES
1794	TraesCS1A02G183100	Triads	YES	YES	YES	YES	YES	YES			YES
1795	TraesCS1A02G183200	Monad	YES	YES	YES	YES	YES	YES	YES	YES	YES
1796	TraesCS1A02G183300	Triads	YES	YES			YES
1801	TraesCS1A02G183800	Triads	YES	YES	YES	YES	YES	YES	YES	YES	YES
1802	TraesCS1A02G183900	Triads	YES	YES	YES	YES	YES	YES	YES	YES	YES
1804	TraesCS1A02G184100	Triads	YES	YES	YES	YES	YES	YES	YES	YES	YES
1806	TraesCS1A02G184300	Triads	YES	YES	YES	YES	YES	YES	YES	YES	YES
1808	TraesCS1A02G184500	Triads	YES	YES	YES	YES	YES	YES	YES	YES	YES
1809	TraesCS1A02G184600	Triads	YES	YES	YES	YES	YES	YES	YES	YES	YES
1811	TraesCS1A02G184800	Triads	YES	YES	YES	YES	YES	YES	YES	YES	YES
1812	TraesCS1A02G184900	Triads	YES	YES	YES	YES	YES	YES	YES	YES	YES
1813	TraesCS1A02G185100	Triads	YES	YES	YES		YES	YES	YES	YES	YES
1815	TraesCS1A02G185300	Triads	YES	YES	YES	YES	YES	YES	YES	YES	YES
1816	TraesCS1A02G185400	Triads	YES	YES			YES	YES			YES
1817	TraesCS1A02G185500	Others	YES	YES	YES	YES	YES	YES	YES	YES	YES
1819	TraesCS1A02G185800	Triads	YES	YES	YES	YES		YES	YES	YES	YES
1820	TraesCS1A02G185900	Triads	YES	YES	YES	YES	YES	YES	YES	YES	YES
1821	TraesCS1A02G186000	Triads	YES	YES		YES	YES	YES	YES	YES	YES
1822	TraesCS1A02G186100	Duplets	YES	YES	YES	YES	YES	YES	YES	YES	YES
1823	TraesCS1A02G186200	Triads	YES	YES	YES	YES	YES	YES	YES	YES	YES
1834	TraesCS1A02G187300	Triads	YES	YES	YES	YES	YES	YES	YES	YES	YES
1835	TraesCS1A02G187400	Triads	YES	YES	YES	YES	YES	YES	YES	YES	YES
1836	TraesCS1A02G187500	Triads	YES	YES	YES
1837	TraesCS1A02G187600	Triads	YES	YES	YES	YES	YES	YES	YES	YES	YES
1839	TraesCS1A02G187800	Triads	YES	YES	YES	YES	YES	YES	YES	YES	YES
1841	TraesCS1A02G188000	Triads	YES	YES	YES	YES	YES	YES	YES	YES	YES
1843	TraesCS1A02G188200	Triads	YES	YES	YES	YES	YES	YES	YES	YES	YES
1845	TraesCS1A02G188400	Triads	YES	YES	YES	YES	YES	YES	YES	YES	YES
1846	TraesCS1A02G188500	Others	YES	YES	YES	YES	YES	YES	YES	YES	YES
1847	TraesCS1A02G188600	Triads	YES	YES	YES	YES	YES	YES	YES	YES	YES
1848	TraesCS1A02G188700	Triads	YES	YES	YES	YES	YES	YES	YES	YES	YES
1849	TraesCS1A02G188800	Triads	YES	YES	YES	YES	YES	YES	YES	YES	YES
1850	TraesCS1A02G188900	Triads	YES	YES	YES	YES	YES	YES	YES	YES	YES
1851	TraesCS1A02G189000	Triads	YES	YES	YES	YES	YES	YES	YES	YES	YES
1852	TraesCS1A02G189100	Triads	YES	YES	YES	YES	YES	YES	YES	YES	YES
1853	TraesCS1A02G189200	Triads	YES	YES			YES	YES	YES	YES	YES
1854	TraesCS1A02G189300	Triads	YES	YES	YES	YES	YES	YES	YES	YES	YES
1855	TraesCS1A02G189400	Others	YES	YES	YES	YES	YES	YES	YES	YES	YES
1856	TraesCS1A02G189500	Triads	YES	YES	YES	YES	YES	YES	YES	YES	YES
1857	TraesCS1A02G189600	Triads	YES	YES	YES	YES	YES	YES	YES	YES	YES
1858	TraesCS1A02G189700	Monad	YES	YES	YES	YES	YES	YES	YES	YES	YES
1859	TraesCS1A02G189800	Others	YES	YES
1861	TraesCS1A02G190000	Triads	YES	YES	YES		YES	YES	YES	YES	YES
1863	TraesCS1A02G190200	Triads	YES	YES	YES	YES	YES	YES	YES	YES	YES
1865	TraesCS1A02G190400	Others	YES	YES	YES	YES	YES	YES	YES	YES	YES
1866	TraesCS1A02G190500	Monad	YES	YES	YES	YES	YES	YES	YES	YES	YES
1868	TraesCS1A02G190700	Duplets	YES	YES	YES	YES	YES	YES	YES	YES	YES
1869	TraesCS1A02G190800	Triads	YES	YES	YES	YES	YES	YES	YES	YES	YES
1870	TraesCS1A02G190900	Triads	YES	YES	YES	YES	YES	YES	YES	YES	YES
1871	TraesCS1A02G191000	Triads	YES	YES	YES	YES	YES	YES	YES	YES	YES
1872	TraesCS1A02G191100	Monad	YES	YES	YES	YES	YES	YES	YES	YES	YES
1873	TraesCS1A02G191300	Triads	YES	YES	YES	YES	YES	YES	YES	YES	YES
1874	TraesCS1A02G191400	Triads	YES	YES	YES	YES	YES	YES	YES	YES	YES
1876	TraesCS1A02G191600	Triads	YES	YES	YES	YES	YES	YES	YES	YES	YES
1877	TraesCS1A02G191700	Triads	YES	YES	YES	YES	YES	YES	YES	YES	YES
1878	TraesCS1A02G191800	Triads	YES	YES		YES	YES	YES	YES	YES	YES
1879	TraesCS1A02G191900	Triads	YES	YES	YES	YES	YES	YES	YES	YES	YES
1882	TraesCS1A02G192200	Monad	YES	YES	YES	YES	YES	YES	YES	YES	YES
1883	TraesCS1A02G192300	Triads	YES	YES	YES	YES	YES	YES	YES	YES	YES
1884	TraesCS1A02G192400	Triads	YES	YES	YES	YES	YES	YES	YES	YES	YES
1885	TraesCS1A02G192500	Triads	YES	YES	YES	YES	YES	YES	YES	YES	YES
1886	TraesCS1A02G192600	Monad	YES	YES			YES	YES	YES	YES	YES
1888	TraesCS1A02G192800	Triads	YES	YES	YES	YES	YES	YES	YES	YES	YES
1890	TraesCS1A02G193000	Triads	YES	YES	YES	YES	YES	YES	YES	YES	YES
1891	TraesCS1A02G193100	Duplets	YES	YES	YES	YES	YES	YES		YES	YES
1892	TraesCS1A02G193200	Triads	YES	YES	YES	YES	YES	YES	YES	YES	YES
1893	TraesCS1A02G193300	Triads	YES	YES	YES	YES	YES	YES	YES	YES	YES
1894	TraesCS1A02G193400	Triads	YES	YES	YES	YES	YES	YES	YES	YES	YES
1895	TraesCS1A02G193500	Triads	YES	YES	YES	YES	YES	YES	YES	YES	YES
1896	TraesCS1A02G193600	Triads	YES	YES	YES	YES	YES	YES	YES	YES	YES
1897	TraesCS1A02G193700	Triads	YES	YES	YES	YES	YES	YES	YES	YES	YES
1898	TraesCS1A02G193800	Monad	YES	YES		YES	YES	YES	YES	YES	YES
1899	TraesCS1A02G193900	Triads	YES	YES	YES	YES	YES	YES	YES	YES	YES
1900	TraesCS1A02G194000	Triads	YES	YES	YES	YES	YES	YES	YES	YES	YES
1901	TraesCS1A02G194100	Triads	YES	YES	YES	YES	YES	YES	YES	YES	YES
1902	TraesCS1A02G194200	Duplets	YES	YES	YES	YES	YES	YES	YES	YES	YES
1903	TraesCS1A02G194400	Triads	YES	YES	YES	YES	YES	YES	YES	YES	YES
1904	TraesCS1A02G194500	Triads	YES	YES	YES	YES	YES	YES	YES	YES	YES
1905	TraesCS1A02G194600	Monad	YES	YES	YES	YES	YES	YES	YES	YES	YES
1907	TraesCS1A02G194800	Triads	YES	YES	YES	YES	YES	YES	YES	YES	YES
1908	TraesCS1A02G194900	Triads	YES	YES	YES	YES	YES	YES	YES	YES	YES
1909	TraesCS1A02G195000	Monad	YES	YES	YES	YES	YES	YES	YES	YES	YES
1910	TraesCS1A02G195100	Triads	YES	YES	YES	YES	YES	YES	YES	YES	YES
1911	TraesCS1A02G195200	Triads	YES	YES	YES	YES	YES	YES	YES	YES	YES
1912	TraesCS1A02G195300	Triads	YES	YES	YES	YES	YES	YES	YES	YES	YES
1913	TraesCS1A02G195312	Duplets	YES	YES	YES		YES
1914	TraesCS1A02G195400	Triads	YES	YES	YES	YES	YES	YES	YES	YES	YES
1915	TraesCS1A02G195500	Duplets	YES	YES	YES	YES	YES	YES	YES	YES	YES
1916	TraesCS1A02G195700	Triads	YES	YES	YES	YES	YES	YES	YES	YES	YES
1918	TraesCS1A02G196000	Duplets	YES	YES	YES	YES	YES	YES	YES	YES	YES
1920	TraesCS1A02G196200	Triads	YES	YES			YES	YES		YES	YES
1921	TraesCS1A02G196300	Triads	YES	YES	YES	YES	YES	YES	YES	YES	YES
1922	TraesCS1A02G196400	Triads	YES	YES				YES
1923	TraesCS1A02G196500	Triads	YES	YES		YES	YES	YES	YES	YES
1924	TraesCS1A02G196600	Triads	YES	YES	YES	YES	YES	YES	YES	YES	YES
1925	TraesCS1A02G196700	Triads	YES	YES	YES	YES	YES	YES			YES
1926	TraesCS1A02G196800	Triads	YES	YES	YES	YES	YES	YES	YES	YES	YES
1929	TraesCS1A02G197100	Triads	YES	YES	YES	YES	YES	YES	YES	YES	YES
1930	TraesCS1A02G197200	Triads	YES	YES	YES	YES	YES	YES	YES	YES	YES
1931	TraesCS1A02G197300	Triads	YES	YES	YES	YES	YES	YES	YES	YES	YES
1932	TraesCS1A02G197400	Triads	YES	YES			YES	YES
1933	TraesCS1A02G197500	Triads	YES	YES	YES	YES	YES	YES	YES	YES	YES
1934	TraesCS1A02G197600	Triads	YES	YES	YES	YES	YES	YES	YES	YES	YES
1935	TraesCS1A02G197700	Triads	YES	YES	YES	YES	YES	YES	YES	YES	YES
1936	TraesCS1A02G197800	Triads	YES	YES	YES	YES	YES	YES	YES	YES	YES
1937	TraesCS1A02G197900	Triads	YES	YES	YES	YES	YES	YES	YES	YES	YES
1938	TraesCS1A02G198000	Triads	YES	YES	YES	YES	YES	YES	YES	YES	YES
1939	TraesCS1A02G198100	Triads	YES	YES	YES	YES	YES	YES	YES	YES	YES
1940	TraesCS1A02G198200	Triads	YES	YES	YES	YES	YES	YES	YES	YES	YES
1942	TraesCS1A02G198400	Triads	YES	YES	YES	YES	YES	YES	YES	YES	YES
1943	TraesCS1A02G198500	Triads	YES	YES	YES	YES	YES	YES	YES	YES	YES
1944	TraesCS1A02G198600	Triads	YES	YES	YES	YES	YES	YES	YES	YES	YES
1945	TraesCS1A02G198700	Triads	YES	YES	YES	YES	YES	YES	YES	YES	YES
1946	TraesCS1A02G198800	Triads	YES	YES	YES	YES	YES	YES	YES	YES	YES
1947	TraesCS1A02G198900	Triads	YES	YES	YES	YES	YES	YES	YES	YES	YES
1948	TraesCS1A02G199000	Triads	YES	YES	YES	YES	YES	YES	YES	YES	YES
1953	TraesCS1A02G199500	Triads	YES	YES	YES	YES	YES	YES	YES	YES	YES
1954	TraesCS1A02G199600	Triads	YES	YES	YES	YES	YES	YES	YES	YES	YES
1957	TraesCS1A02G199900	Duplets	YES	YES	YES	YES	YES	YES	YES	YES	YES
1958	TraesCS1A02G200000	Triads	YES	YES	YES	YES	YES	YES	YES	YES	YES
1960	TraesCS1A02G200200	Triads	YES	YES			YES	YES	YES	YES	YES
1965	TraesCS1A02G200800	Triads	YES	YES	YES	YES	YES	YES	YES	YES	YES
1966	TraesCS1A02G200900	Triads	YES	YES	YES	YES	YES	YES	YES	YES	YES
1967	TraesCS1A02G201000	Triads	YES	YES	YES	YES	YES	YES
1969	TraesCS1A02G201200	Triads	YES	YES		YES	YES	YES	YES	YES	YES
1970	TraesCS1A02G201300	Triads	YES	YES	YES	YES	YES	YES	YES	YES	YES
1972	TraesCS1A02G201500	Monad	YES	YES	YES	YES	YES	YES	YES	YES	YES
1973	TraesCS1A02G201600	Triads	YES	YES	YES	YES	YES	YES	YES	YES	YES
1974	TraesCS1A02G201700	Triads	YES	YES	YES	YES	YES	YES	YES	YES	YES
1976	TraesCS1A02G201900	Others	YES	YES	YES	YES	YES	YES		YES	YES
1977	TraesCS1A02G202000	Triads	YES	YES	YES	YES	YES	YES	YES	YES	YES
1980	TraesCS1A02G202300	Triads	YES	YES	YES	YES	YES	YES	YES	YES	YES
1984	TraesCS1A02G202700	Duplets	YES	YES	YES	YES	YES	YES	YES	YES	YES
1986	TraesCS1A02G202900	Triads	YES	YES	YES	YES	YES	YES		YES
1987	TraesCS1A02G203000	Triads	YES	YES	YES	YES	YES	YES	YES	YES	YES
1988	TraesCS1A02G203100	Triads	YES	YES	YES		YES	YES	YES	YES	YES
1989	TraesCS1A02G203200	Triads	YES	YES	YES	YES	YES	YES	YES	YES	YES
1991	TraesCS1A02G203400	Triads	YES	YES	YES	YES	YES	YES	YES	YES	YES
1995	TraesCS1A02G203800	Triads	YES	YES						YES	YES
1996	TraesCS1A02G203900	Triads	YES	YES	YES		YES	YES	YES	YES	YES
1998	TraesCS1A02G204200	Triads	YES	YES	YES	YES	YES	YES	YES	YES	YES
1999	TraesCS1A02G204300	Triads	YES	YES	YES	YES	YES	YES	YES	YES	YES
2000	TraesCS1A02G204400	Others	YES	YES		YES		YES		YES
2003	TraesCS1A02G204700	Triads	YES	YES	YES	YES	YES	YES	YES	YES	YES
2006	TraesCS1A02G205000	Triads	YES	YES	YES	YES	YES	YES		YES	YES
2007	TraesCS1A02G205100	Triads	YES	YES	YES	YES	YES	YES	YES	YES	YES
2009	TraesCS1A02G205300	Triads	YES	YES	YES	YES	YES	YES	YES	YES	YES
2010	TraesCS1A02G205400	Triads	YES	YES	YES	YES	YES	YES	YES	YES	YES
2012	TraesCS1A02G205600	Triads	YES	YES	YES	YES	YES	YES	YES	YES	YES
2013	TraesCS1A02G205700	Triads	YES	YES	YES	YES	YES	YES	YES	YES	YES
2015	TraesCS1A02G206000	Triads	YES	YES	YES
2016	TraesCS1A02G206100	Triads	YES	YES	YES	YES	YES	YES		YES	YES
2017	TraesCS1A02G206200	Triads	YES	YES	YES	YES	YES	YES	YES	YES	YES
2018	TraesCS1A02G206300	Triads	YES	YES	YES	YES	YES	YES	YES	YES	YES
2019	TraesCS1A02G206400	Triads	YES	YES	YES	YES	YES	YES	YES	YES	YES
2021	TraesCS1A02G206600	Duplets	YES	YES	YES	YES	YES	YES	YES	YES	YES
2022	TraesCS1A02G206700	Triads	YES	YES	YES	YES	YES	YES	YES	YES	YES
2023	TraesCS1A02G206800	Duplets	YES	YES	YES	YES	YES	YES	YES	YES	YES
2024	TraesCS1A02G206900	Triads	YES	YES	YES	YES	YES	YES	YES	YES	YES
2026	TraesCS1A02G207100	Duplets	YES	YES	YES	YES	YES				YES
2028	TraesCS1A02G207300	Triads	YES	YES	YES		YES	YES			YES
2029	TraesCS1A02G207500	Triads	YES	YES	YES	YES	YES	YES	YES	YES	YES
2030	TraesCS1A02G207600	Triads	YES	YES		YES		YES		YES	YES
2031	TraesCS1A02G207700	Triads	YES	YES	YES	YES	YES	YES	YES	YES	YES
2034	TraesCS1A02G208000	Triads	YES	YES	YES	YES	YES	YES	YES	YES	YES
2036	TraesCS1A02G208200	Triads	YES	YES	YES		YES				YES
2038	TraesCS1A02G208400	Triads	YES	YES	YES	YES	YES	YES	YES	YES	YES
2039	TraesCS1A02G208500	Triads	YES	YES	YES	YES	YES	YES	YES	YES	YES
2040	TraesCS1A02G208600	Triads	YES	YES	YES	YES	YES	YES	YES	YES	YES
2042	TraesCS1A02G208800	Triads	YES	YES
2043	TraesCS1A02G208900	Triads	YES	YES	YES	YES	YES	YES	YES	YES	YES
2044	TraesCS1A02G209000	Triads	YES	YES	YES	YES		YES	YES		YES
2045	TraesCS1A02G209100	Triads	YES	YES	YES	YES	YES	YES	YES	YES	YES
2048	TraesCS1A02G209400	Triads	YES	YES			YES	YES	YES	YES	YES
2050	TraesCS1A02G209600	Triads	YES	YES	YES	YES	YES	YES	YES	YES	YES
2051	TraesCS1A02G209700	Duplets	YES	YES				YES	YES	YES	YES
2056	TraesCS1A02G210200	Triads	YES	YES	YES	YES	YES	YES	YES	YES	YES
2057	TraesCS1A02G210300	Triads	YES	YES	YES	YES	YES	YES	YES	YES	YES
2058	TraesCS1A02G210400	Triads	YES	YES	YES	YES	YES	YES	YES	YES	YES
2059	TraesCS1A02G210500	Triads	YES	YES	YES	YES	YES	YES	YES	YES	YES
2061	TraesCS1A02G210700	Triads	YES	YES			YES	YES	YES	YES	YES
2062	TraesCS1A02G210800	Triads	YES	YES	YES	YES	YES	YES	YES	YES	YES
2065	TraesCS1A02G211100	Duplets	YES	YES	YES	YES	YES	YES			YES
2069	TraesCS1A02G211500	Triads	YES	YES	YES	YES	YES	YES	YES	YES	YES
2070	TraesCS1A02G211600	Triads	YES	YES	YES	YES	YES	YES	YES	YES	YES
2073	TraesCS1A02G211900	Triads	YES	YES	YES	YES	YES	YES	YES	YES	YES
2075	TraesCS1A02G212100	Monad	YES	YES	YES	YES	YES	YES	YES	YES	YES
2078	TraesCS1A02G212400	Triads	YES	YES	YES	YES	YES	YES	YES	YES	YES
2080	TraesCS1A02G212600	Triads	YES	YES	YES	YES	YES	YES	YES	YES	YES
2082	TraesCS1A02G212800	Triads	YES	YES	YES	YES	YES	YES	YES	YES	YES
2083	TraesCS1A02G212900	Triads	YES	YES	YES	YES	YES	YES	YES	YES	YES
2084	TraesCS1A02G213000	Triads	YES	YES	YES	YES	YES	YES	YES	YES	YES
2085	TraesCS1A02G213100	Triads	YES	YES	YES	YES	YES	YES	YES	YES	YES
2087	TraesCS1A02G213300	Triads	YES	YES	YES	YES	YES	YES	YES	YES	YES
2088	TraesCS1A02G213400	Triads	YES	YES	YES	YES	YES	YES	YES	YES	YES
2089	TraesCS1A02G213600	Triads	YES	YES	YES	YES	YES	YES	YES	YES	YES
2091	TraesCS1A02G213800	Triads	YES	YES	YES	YES		YES		YES	YES
2092	TraesCS1A02G213900	Triads	YES	YES	YES	YES	YES	YES	YES	YES	YES
2093	TraesCS1A02G214100	Triads	YES	YES	YES	YES	YES	YES	YES	YES	YES
2094	TraesCS1A02G214200	Triads	YES	YES	YES	YES	YES	YES	YES	YES	YES
2095	TraesCS1A02G214300	Triads	YES	YES	YES	YES	YES	YES	YES	YES	YES
2097	TraesCS1A02G214400	Triads	YES	YES	YES	YES	YES	YES	YES	YES	YES
2099	TraesCS1A02G214600	Triads	YES	YES	YES	YES	YES	YES	YES	YES	YES
2104	TraesCS1A02G215100	Triads	YES	YES	YES	YES	YES			YES	YES
2106	TraesCS1A02G215300	Triads	YES	YES	YES	YES	YES	YES	YES	YES	YES
2107	TraesCS1A02G215400	Triads	YES	YES	YES	YES	YES	YES	YES	YES	YES
2108	TraesCS1A02G215500	Triads	YES	YES	YES	YES	YES	YES	YES	YES	YES
2109	TraesCS1A02G215600	Triads	YES	YES	YES	YES	YES	YES	YES	YES	YES
2110	TraesCS1A02G215700	Duplets	YES	YES	YES	YES	YES	YES	YES	YES	YES
2111	TraesCS1A02G215800	Duplets	YES	YES	YES	YES	YES	YES	YES	YES	YES
2112	TraesCS1A02G215900	Triads	YES	YES		YES	YES	YES	YES	YES	YES
2114	TraesCS1A02G216200	Duplets	YES	YES	YES	YES	YES
2115	TraesCS1A02G216300	Triads	YES	YES	YES	YES	YES	YES	YES	YES	YES
2117	TraesCS1A02G216500	Monad	YES	YES	YES	YES	YES	YES	YES	YES	YES
2119	TraesCS1A02G216700	Monad	YES	YES	YES	YES	YES	YES	YES	YES	YES
2120	TraesCS1A02G216800	Triads	YES	YES	YES	YES	YES	YES	YES	YES	YES
2121	TraesCS1A02G216900	Triads	YES	YES	YES	YES	YES	YES	YES	YES	YES
2122	TraesCS1A02G217000	Triads	YES	YES	YES	YES	YES	YES	YES	YES	YES
2123	TraesCS1A02G217100	Triads	YES	YES	YES	YES	YES	YES	YES	YES	YES
2124	TraesCS1A02G217200	Triads	YES	YES	YES	YES	YES	YES	YES	YES	YES
2125	TraesCS1A02G217300	Triads	YES	YES	YES	YES	YES	YES	YES	YES	YES
2126	TraesCS1A02G217400	Triads	YES	YES	YES	YES	YES	YES	YES	YES	YES
2127	TraesCS1A02G217500	Triads	YES	YES	YES	YES	YES	YES	YES	YES	YES
2128	TraesCS1A02G217600	Triads	YES	YES	YES	YES	YES	YES	YES	YES	YES
2130	TraesCS1A02G217800	Duplets	YES	YES	YES	YES	YES	YES	YES	YES	YES
2131	TraesCS1A02G217900	Triads	YES	YES	YES	YES	YES	YES	YES	YES	YES
2132	TraesCS1A02G218000	Triads	YES	YES	YES	YES	YES	YES	YES	YES	YES
2133	TraesCS1A02G218100	Monad	YES	YES	YES	YES	YES	YES	YES	YES	YES
2134	TraesCS1A02G218200	Triads	YES	YES	YES	YES	YES	YES	YES	YES	YES
2135	TraesCS1A02G218300	Triads	YES	YES		YES	YES	YES			YES
2136	TraesCS1A02G218400	Triads	YES	YES	YES	YES	YES	YES	YES	YES	YES
2137	TraesCS1A02G218500	Triads	YES	YES	YES	YES	YES	YES	YES	YES	YES
2138	TraesCS1A02G218600	Triads	YES	YES	YES	YES	YES	YES			YES
2139	TraesCS1A02G218700	Triads	YES	YES	YES	YES	YES	YES	YES	YES	YES
2140	TraesCS1A02G218800	Monad	YES	YES	YES	YES	YES	YES	YES	YES	YES
2141	TraesCS1A02G218900	Triads	YES	YES	YES	YES	YES	YES	YES	YES	YES
2142	TraesCS1A02G219000	Triads	YES	YES		YES	YES	YES	YES	YES	YES
2143	TraesCS1A02G219200	Duplets	YES	YES		YES	YES	YES	YES	YES	YES
2145	TraesCS1A02G219400	Triads	YES	YES	YES	YES	YES	YES	YES	YES	YES
2147	TraesCS1A02G219600	Monad	YES	YES	YES		YES		YES
2149	TraesCS1A02G219800	Triads	YES	YES	YES	YES	YES	YES	YES	YES	YES
2151	TraesCS1A02G220000	Triads	YES	YES	YES	YES	YES	YES	YES	YES	YES
2152	TraesCS1A02G220100	Triads	YES	YES	YES	YES		YES		YES	YES
2153	TraesCS1A02G220200	Triads	YES	YES	YES	YES	YES	YES	YES	YES	YES
2155	TraesCS1A02G220400	Others	YES	YES	YES	YES	YES	YES		YES	YES
2156	TraesCS1A02G220500	Others	YES	YES	YES	YES	YES	YES	YES	YES	YES
2157	TraesCS1A02G220600	Others	YES	YES
2159	TraesCS1A02G220800	Others	YES	YES	YES	YES	YES	YES	YES	YES	YES
2160	TraesCS1A02G220900	Others	YES	YES	YES	YES	YES	YES	YES	YES	YES
2161	TraesCS1A02G221000	Others	YES	YES	YES		YES	YES	YES	YES	YES
2162	TraesCS1A02G221100	Triads	YES	YES	YES	YES	YES	YES	YES	YES	YES
2163	TraesCS1A02G221200	Duplets	YES	YES	YES	YES	YES	YES	YES	YES	YES
2164	TraesCS1A02G221300	Triads	YES	YES	YES	YES	YES		YES		YES
2166	TraesCS1A02G221500	Duplets	YES	YES	YES	YES	YES	YES	YES	YES	YES
2167	TraesCS1A02G221600	Triads	YES	YES	YES	YES	YES	YES	YES	YES	YES
2168	TraesCS1A02G221700	Triads	YES	YES	YES	YES	YES	YES	YES	YES	YES
2169	TraesCS1A02G221800	Triads	YES	YES	YES	YES	YES	YES	YES	YES	YES
2170	TraesCS1A02G221900	Triads	YES	YES	YES	YES	YES	YES	YES	YES	YES
2171	TraesCS1A02G222000	Triads	YES	YES	YES	YES	YES	YES	YES	YES	YES
2173	TraesCS1A02G222200	Triads	YES	YES	YES	YES	YES	YES	YES	YES	YES
2178	TraesCS1A02G222800	Triads	YES	YES	YES	YES	YES	YES	YES	YES	YES
2179	TraesCS1A02G222900	Triads	YES	YES	YES	YES	YES	YES	YES	YES	YES
2180	TraesCS1A02G223000	Triads	YES	YES	YES	YES	YES	YES	YES	YES	YES
2181	TraesCS1A02G223100	Triads	YES	YES	YES	YES	YES	YES	YES	YES	YES
2182	TraesCS1A02G223200	Triads	YES	YES	YES	YES	YES	YES	YES	YES	YES
2183	TraesCS1A02G223300	Triads	YES	YES	YES	YES	YES	YES	YES	YES	YES
2186	TraesCS1A02G223600	Triads	YES	YES	YES	YES	YES
2187	TraesCS1A02G223700	Triads	YES	YES	YES	YES	YES	YES	YES	YES	YES
2188	TraesCS1A02G223800	Triads	YES	YES	YES	YES	YES	YES	YES	YES	YES
2189	TraesCS1A02G223900	Triads	YES	YES	YES	YES	YES	YES	YES	YES	YES
2190	TraesCS1A02G224000	Triads	YES	YES	YES	YES	YES	YES	YES	YES	YES
2196	TraesCS1A02G224600	Triads	YES	YES	YES	YES	YES	YES		YES	YES
2197	TraesCS1A02G224700	Triads	YES	YES	YES	YES	YES	YES	YES	YES	YES
2198	TraesCS1A02G224800	Triads	YES	YES	YES	YES	YES	YES	YES	YES	YES
2199	TraesCS1A02G224900	Triads	YES	YES	YES	YES		YES		YES	YES
2200	TraesCS1A02G225000	Others	YES	YES	YES	YES	YES	YES	YES	YES	YES
2201	TraesCS1A02G225100	Triads	YES	YES	YES	YES	YES	YES	YES	YES	YES
2202	TraesCS1A02G225200	Triads	YES	YES	YES	YES	YES	YES	YES	YES	YES
2203	TraesCS1A02G225300	Triads	YES	YES	YES	YES	YES
2204	TraesCS1A02G225600	Triads	YES	YES	YES	YES	YES	YES	YES	YES	YES
2205	TraesCS1A02G225700	Triads	YES	YES	YES	YES	YES	YES	YES	YES	YES
2209	TraesCS1A02G226100	Triads	YES	YES	YES	YES	YES	YES	YES	YES	YES
2211	TraesCS1A02G226300	Triads	YES	YES	YES	YES	YES	YES	YES	YES	YES
2213	TraesCS1A02G226500	Triads	YES	YES	YES	YES	YES	YES	YES	YES	YES
2214	TraesCS1A02G226600	Triads	YES	YES	YES	YES	YES	YES	YES	YES	YES
2217	TraesCS1A02G226900	Triads	YES	YES	YES	YES	YES	YES	YES	YES	YES
2218	TraesCS1A02G227000	Triads	YES	YES	YES	YES	YES	YES	YES	YES	YES
2220	TraesCS1A02G227200	Triads	YES	YES	YES	YES	YES	YES	YES	YES	YES
2221	TraesCS1A02G227300	Triads	YES	YES	YES	YES	YES	YES	YES	YES	YES
2222	TraesCS1A02G227400	Duplets	YES	YES	YES	YES	YES	YES		YES	YES
2223	TraesCS1A02G227500	Duplets	YES	YES	YES		YES
2224	TraesCS1A02G227600	Triads	YES	YES	YES	YES	YES	YES	YES	YES	YES
2225	TraesCS1A02G227700	Triads	YES	YES	YES	YES	YES	YES	YES	YES	YES
2229	TraesCS1A02G228200	Others	YES	YES	YES	YES	YES	YES	YES	YES	YES
2230	TraesCS1A02G228300	Triads	YES	YES	YES	YES	YES	YES	YES	YES	YES
2231	TraesCS1A02G228400	Triads	YES	YES	YES			YES	YES	YES	YES
2233	TraesCS1A02G228600	Others	YES	YES	YES	YES	YES	YES	YES	YES	YES
2234	TraesCS1A02G228700	Others	YES	YES	YES	YES	YES	YES	YES	YES	YES
2235	TraesCS1A02G228800	Monad	YES	YES	YES	YES	YES	YES	YES	YES	YES
2236	TraesCS1A02G228900	Triads	YES	YES	YES	YES	YES	YES	YES	YES	YES
2237	TraesCS1A02G229000	Triads	YES	YES	YES	YES	YES	YES	YES	YES	YES
2238	TraesCS1A02G229100	Others	YES	YES	YES	YES	YES	YES	YES	YES	YES
2241	TraesCS1A02G229400	Triads	YES	YES	YES	YES	YES	YES	YES	YES	YES
2243	TraesCS1A02G229600	Triads	YES	YES	YES	YES	YES	YES			YES
2244	TraesCS1A02G229700	Triads	YES	YES	YES	YES	YES	YES	YES	YES	YES
2245	TraesCS1A02G229800	Triads	YES	YES	YES	YES	YES	YES	YES	YES	YES
2246	TraesCS1A02G229900	Triads	YES	YES	YES	YES	YES	YES	YES	YES	YES
2247	TraesCS1A02G230000	Triads	YES	YES	YES	YES	YES	YES	YES	YES	YES
2248	TraesCS1A02G230100	Triads	YES	YES	YES	YES	YES	YES	YES	YES	YES
2250	TraesCS1A02G230300	Triads	YES	YES	YES	YES	YES	YES	YES	YES	YES
2251	TraesCS1A02G230400	Triads	YES	YES	YES	YES	YES	YES	YES	YES	YES
2253	TraesCS1A02G230600	Duplets	YES	YES	YES	YES	YES	YES	YES	YES	YES
2255	TraesCS1A02G230900	Triads	YES	YES	YES		YES	YES	YES	YES	YES
2256	TraesCS1A02G231000	Triads	YES	YES	YES	YES	YES	YES	YES	YES	YES
2257	TraesCS1A02G231100	Duplets	YES	YES	YES	YES	YES	YES	YES	YES	YES
2258	TraesCS1A02G231200	Triads	YES	YES	YES	YES	YES	YES	YES	YES	YES
2259	TraesCS1A02G231400	Duplets	YES	YES	YES	YES	YES	YES	YES	YES	YES
2264	TraesCS1A02G231900	Monad	YES	YES	YES	YES	YES	YES	YES	YES	YES
2265	TraesCS1A02G232000	Triads	YES	YES	YES	YES	YES	YES	YES	YES	YES
2266	TraesCS1A02G232200	Triads	YES	YES	YES	YES	YES				YES
2268	TraesCS1A02G232400	Duplets	YES	YES	YES	YES					YES
2272	TraesCS1A02G232800	Triads	YES	YES	YES		YES	YES			YES
2273	TraesCS1A02G232900	Others	YES	YES	YES	YES	YES	YES	YES	YES	YES
2274	TraesCS1A02G233100	Others	YES	YES			YES		YES		YES
2275	TraesCS1A02G233200	Triads	YES	YES	YES	YES	YES	YES	YES	YES	YES
2276	TraesCS1A02G233300	Triads	YES	YES	YES	YES	YES	YES	YES	YES	YES
2277	TraesCS1A02G233400	Triads	YES	YES	YES	YES	YES	YES	YES	YES	YES
2278	TraesCS1A02G233500	Triads	YES	YES	YES	YES	YES	YES	YES	YES	YES
2279	TraesCS1A02G233600	Triads	YES	YES	YES	YES	YES	YES	YES	YES	YES
2280	TraesCS1A02G233700	Triads	YES	YES	YES	YES	YES	YES	YES	YES	YES
2281	TraesCS1A02G233800	Triads	YES	YES	YES	YES	YES	YES			YES
2284	TraesCS1A02G234100	Triads	YES	YES	YES	YES	YES	YES	YES	YES	YES
2285	TraesCS1A02G234200	Triads	YES	YES	YES	YES	YES	YES	YES	YES	YES
2287	TraesCS1A02G234400	Triads	YES	YES	YES	YES	YES	YES	YES	YES	YES
2288	TraesCS1A02G234500	Triads	YES	YES	YES	YES	YES	YES	YES	YES	YES
2292	TraesCS1A02G234900	Triads	YES	YES	YES	YES	YES	YES	YES	YES	YES
2295	TraesCS1A02G235200	Triads	YES	YES	YES	YES	YES	YES	YES	YES	YES
2296	TraesCS1A02G235300	Triads	YES	YES	YES	YES	YES	YES	YES	YES	YES
2298	TraesCS1A02G235500	Triads	YES	YES	YES	YES	YES	YES	YES	YES	YES
2299	TraesCS1A02G235600	Triads	YES	YES	YES	YES	YES	YES	YES	YES	YES
2300	TraesCS1A02G235700	Others	YES	YES	YES	YES	YES	YES	YES	YES	YES
2302	TraesCS1A02G235900	Triads	YES	YES	YES	YES	YES	YES	YES	YES	YES
2303	TraesCS1A02G236000	Triads	YES	YES	YES	YES	YES	YES	YES	YES	YES
2304	TraesCS1A02G236100	Triads	YES	YES	YES	YES	YES	YES	YES	YES	YES
2306	TraesCS1A02G236300	Others	YES	YES	YES	YES	YES	YES	YES	YES	YES
2307	TraesCS1A02G236400	Triads	YES	YES	YES	YES	YES	YES	YES	YES	YES
2308	TraesCS1A02G236500	Triads	YES	YES	YES	YES	YES	YES	YES	YES	YES
2309	TraesCS1A02G236600	Triads	YES	YES	YES	YES	YES	YES	YES	YES	YES
2310	TraesCS1A02G236700	Triads	YES	YES	YES	YES	YES	YES	YES	YES	YES
2312	TraesCS1A02G236900	Triads	YES	YES	YES	YES	YES	YES	YES	YES	YES
2313	TraesCS1A02G237000	Triads	YES	YES	YES	YES	YES	YES	YES	YES	YES
2314	TraesCS1A02G237100	Duplets	YES	YES	YES	YES	YES	YES	YES	YES	YES
2315	TraesCS1A02G237200	Triads	YES	YES	YES	YES	YES	YES	YES	YES	YES
2321	TraesCS1A02G237800	Others	YES	YES	YES	YES	YES	YES	YES	YES	YES
2323	TraesCS1A02G238000	Triads	YES	YES				YES			YES
2327	TraesCS1A02G238400	Triads	YES	YES	YES		YES	YES	YES	YES	YES
2329	TraesCS1A02G238600	Others	YES	YES	YES	YES	YES	YES	YES	YES	YES
2330	TraesCS1A02G238700	Others	YES	YES	YES	YES	YES	YES	YES	YES	YES
2331	TraesCS1A02G238800	Triads	YES	YES	YES	YES	YES	YES	YES	YES	YES
2332	TraesCS1A02G238900	Triads	YES	YES	YES	YES	YES	YES	YES	YES	YES
2333	TraesCS1A02G239000	Triads	YES	YES	YES	YES	YES	YES	YES	YES	YES
2334	TraesCS1A02G239100	Triads	YES	YES	YES	YES	YES	YES	YES	YES	YES
2339	TraesCS1A02G239600	Triads	YES	YES	YES	YES	YES	YES	YES	YES	YES
2340	TraesCS1A02G239700	Triads	YES	YES	YES	YES	YES	YES	YES	YES	YES
2341	TraesCS1A02G239800	Triads	YES	YES	YES	YES	YES	YES	YES	YES	YES
2342	TraesCS1A02G240000	Triads	YES	YES	YES	YES	YES	YES	YES	YES	YES
2343	TraesCS1A02G240100	Triads	YES	YES	YES	YES	YES	YES	YES	YES	YES
2344	TraesCS1A02G240200	Triads	YES	YES	YES	YES	YES	YES	YES	YES	YES
2345	TraesCS1A02G240300	Triads	YES	YES	YES	YES	YES	YES	YES	YES	YES
2346	TraesCS1A02G240400	Duplets	YES	YES	YES	YES	YES	YES			YES
2348	TraesCS1A02G240600	Triads	YES	YES	YES	YES	YES	YES	YES	YES	YES
2351	TraesCS1A02G241000	Triads	YES	YES	YES	YES	YES	YES	YES	YES	YES
2353	TraesCS1A02G241200	Monad	YES	YES	YES	YES					YES
2354	TraesCS1A02G241300	Triads	YES	YES	YES	YES	YES	YES	YES	YES	YES
2355	TraesCS1A02G241400	Triads	YES	YES	YES	YES	YES	YES	YES		YES
2356	TraesCS1A02G241500	Triads	YES	YES		YES	YES	YES			YES
2357	TraesCS1A02G241600	Duplets	YES	YES	YES	YES	YES	YES		YES	YES
2358	TraesCS1A02G241700	Triads	YES	YES	YES	YES	YES	YES	YES	YES	YES
2359	TraesCS1A02G241800	Duplets	YES	YES	YES	YES	YES	YES	YES	YES	YES
2360	TraesCS1A02G241900	Triads	YES	YES	YES	YES	YES	YES	YES	YES	YES
2362	TraesCS1A02G242100	Duplets	YES	YES	YES	YES	YES	YES	YES	YES	YES
2363	TraesCS1A02G242200	Triads	YES	YES	YES	YES	YES	YES	YES	YES	YES
2364	TraesCS1A02G242300	Duplets	YES	YES		YES	YES	YES	YES	YES	YES
2365	TraesCS1A02G242400	Triads	YES	YES	YES	YES	YES	YES	YES	YES	YES
2366	TraesCS1A02G242500	Triads	YES	YES	YES	YES	YES	YES	YES	YES	YES
2367	TraesCS1A02G242600	Triads	YES	YES	YES	YES	YES	YES	YES	YES	YES
2369	TraesCS1A02G242800	Triads	YES	YES	YES	YES	YES	YES	YES	YES	YES
2370	TraesCS1A02G242900	Triads	YES	YES	YES	YES	YES	YES	YES	YES	YES
2371	TraesCS1A02G243000	Triads	YES	YES	YES	YES	YES	YES	YES	YES	YES
2372	TraesCS1A02G243100	Triads	YES	YES	YES	YES	YES	YES	YES	YES	YES
2373	TraesCS1A02G243200	Triads	YES	YES	YES	YES	YES	YES	YES	YES	YES
2374	TraesCS1A02G243300	Triads	YES	YES	YES	YES	YES	YES	YES	YES	YES
2375	TraesCS1A02G243400	Triads	YES	YES	YES	YES				YES
2378	TraesCS1A02G243700	Triads	YES	YES	YES	YES	YES	YES	YES	YES	YES
2380	TraesCS1A02G243900	Others	YES	YES				YES	YES	YES	YES
2382	TraesCS1A02G244100	Triads	YES	YES	YES	YES	YES	YES	YES	YES	YES
2384	TraesCS1A02G244300	Triads	YES	YES	YES	YES	YES	YES	YES	YES	YES
2385	TraesCS1A02G244400	Duplets	YES	YES	YES	YES	YES	YES	YES	YES	YES
2387	TraesCS1A02G244600	Monad	YES	YES	YES	YES	YES	YES	YES	YES	YES
2388	TraesCS1A02G244700	Triads	YES	YES	YES	YES	YES	YES	YES	YES	YES
2390	TraesCS1A02G244900	Triads	YES	YES	YES	YES	YES	YES	YES	YES	YES
2391	TraesCS1A02G245000	Triads	YES	YES	YES	YES	YES	YES	YES	YES	YES
2392	TraesCS1A02G245100	Others	YES	YES	YES	YES	YES	YES	YES	YES	YES
2394	TraesCS1A02G245300	Triads	YES	YES	YES	YES	YES	YES	YES	YES	YES
2396	TraesCS1A02G245500	Triads	YES	YES	YES	YES	YES	YES	YES	YES	YES
2397	TraesCS1A02G245600	Triads	YES	YES	YES	YES	YES	YES	YES	YES	YES
2398	TraesCS1A02G245700	Triads	YES	YES	YES	YES	YES	YES	YES	YES	YES
2401	TraesCS1A02G246000	Duplets	YES	YES	YES	YES	YES	YES	YES	YES	YES
2402	TraesCS1A02G246100	Monad	YES	YES	YES	YES	YES	YES	YES	YES	YES
2403	TraesCS1A02G246200	Monad	YES	YES	YES	YES	YES	YES	YES	YES	YES
2404	TraesCS1A02G246300	Triads	YES	YES	YES	YES	YES		YES	YES	YES
2405	TraesCS1A02G246400	Triads	YES	YES	YES	YES	YES	YES	YES	YES	YES
2406	TraesCS1A02G246500	Triads	YES	YES	YES	YES	YES	YES	YES	YES	YES
2407	TraesCS1A02G246600	Triads	YES	YES	YES	YES	YES	YES	YES	YES	YES
2408	TraesCS1A02G246700	Duplets	YES	YES	YES	YES	YES	YES	YES	YES	YES
2409	TraesCS1A02G246800	Triads	YES	YES	YES	YES	YES	YES	YES	YES	YES
2410	TraesCS1A02G246900	Triads	YES	YES	YES	YES	YES	YES	YES	YES	YES
2411	TraesCS1A02G247100	Triads	YES	YES	YES	YES	YES	YES	YES	YES	YES
2412	TraesCS1A02G247200	Triads	YES	YES	YES	YES	YES	YES	YES	YES	YES
2414	TraesCS1A02G247400	Triads	YES	YES	YES			YES
2415	TraesCS1A02G247500	Triads	YES	YES	YES	YES	YES	YES	YES	YES	YES
2417	TraesCS1A02G247700	Duplets	YES	YES	YES	YES	YES	YES	YES	YES	YES
2418	TraesCS1A02G247800	Triads	YES	YES	YES	YES	YES	YES	YES	YES	YES
2419	TraesCS1A02G247900	Triads	YES	YES	YES	YES	YES	YES	YES	YES	YES
2421	TraesCS1A02G248100	Triads	YES	YES	YES	YES	YES	YES	YES	YES	YES
2422	TraesCS1A02G248200	Triads	YES	YES	YES	YES	YES	YES	YES	YES	YES
2423	TraesCS1A02G248300	Triads	YES	YES	YES	YES	YES	YES	YES	YES	YES
2424	TraesCS1A02G248400	Triads	YES	YES	YES	YES	YES	YES	YES	YES	YES
2426	TraesCS1A02G248600	Triads	YES	YES	YES	YES	YES	YES	YES	YES	YES
2428	TraesCS1A02G248800	Monad	YES	YES	YES	YES	YES	YES	YES	YES	YES
2429	TraesCS1A02G248900	Triads	YES	YES	YES	YES	YES	YES	YES	YES	YES
2430	TraesCS1A02G249000	Triads	YES	YES				YES	YES	YES	YES
2431	TraesCS1A02G249100	Triads	YES	YES	YES	YES	YES	YES	YES	YES	YES
2433	TraesCS1A02G249300	Triads	YES	YES	YES	YES	YES	YES	YES	YES	YES
2434	TraesCS1A02G249400	Triads	YES	YES	YES	YES	YES	YES	YES	YES	YES
2435	TraesCS1A02G249500	Triads	YES	YES	YES	YES	YES	YES	YES	YES	YES
2436	TraesCS1A02G249600	Triads	YES	YES	YES	YES	YES	YES	YES	YES	YES
2437	TraesCS1A02G249700	Duplets	YES	YES	YES	YES	YES	YES	YES	YES	YES
2441	TraesCS1A02G250100	Triads	YES	YES	YES	YES	YES	YES	YES	YES
2443	TraesCS1A02G250300	Triads	YES	YES	YES	YES	YES	YES	YES	YES	YES
2444	TraesCS1A02G250400	Triads	YES	YES	YES	YES	YES	YES	YES	YES	YES
2445	TraesCS1A02G250500	Triads	YES	YES	YES		YES	YES	YES	YES	YES
2447	TraesCS1A02G250700	Triads	YES	YES	YES	YES	YES	YES	YES	YES	YES
2448	TraesCS1A02G250800	Triads	YES	YES	YES	YES	YES	YES	YES	YES	YES
2449	TraesCS1A02G250900	Triads	YES	YES	YES	YES	YES	YES	YES	YES	YES
2450	TraesCS1A02G251000	Triads	YES	YES	YES	YES	YES	YES	YES	YES	YES
2451	TraesCS1A02G251100	Triads	YES	YES	YES	YES	YES	YES	YES	YES	YES
2452	TraesCS1A02G251200	Duplets	YES	YES	YES	YES	YES	YES	YES	YES	YES
2453	TraesCS1A02G251300	Duplets	YES	YES		YES	YES
2454	TraesCS1A02G251400	Triads	YES	YES	YES	YES	YES	YES	YES	YES	YES
2455	TraesCS1A02G251500	Triads	YES	YES	YES	YES	YES	YES	YES	YES	YES
2456	TraesCS1A02G251600	Triads	YES	YES	YES	YES	YES	YES	YES	YES	YES
2457	TraesCS1A02G251700	Triads	YES	YES	YES	YES	YES	YES	YES	YES	YES
2458	TraesCS1A02G251800	Triads	YES	YES	YES	YES	YES	YES	YES	YES	YES
2460	TraesCS1A02G252000	Triads	YES	YES	YES	YES	YES	YES	YES	YES	YES
2463	TraesCS1A02G252300	Others	YES	YES	YES	YES	YES	YES	YES	YES	YES
2464	TraesCS1A02G252400	Triads	YES	YES	YES	YES	YES	YES	YES	YES	YES
2465	TraesCS1A02G252500	Triads	YES	YES	YES	YES	YES	YES	YES	YES	YES
2466	TraesCS1A02G252600	Triads	YES	YES							YES
2467	TraesCS1A02G252700	Triads	YES	YES	YES	YES	YES	YES	YES	YES	YES
2469	TraesCS1A02G252900	Duplets	YES	YES	YES	YES		YES	YES	YES	YES
2470	TraesCS1A02G253000	Triads	YES	YES	YES	YES	YES	YES	YES	YES	YES
2472	TraesCS1A02G253200	Others	YES	YES	YES	YES	YES	YES	YES	YES	YES
2473	TraesCS1A02G253300	Monad	YES	YES	YES	YES	YES	YES	YES		YES
2474	TraesCS1A02G253400	Others	YES	YES	YES	YES	YES	YES	YES	YES	YES
2479	TraesCS1A02G253900	Triads	YES	YES	YES	YES	YES	YES	YES	YES	YES
2481	TraesCS1A02G254100	Triads	YES	YES	YES	YES	YES	YES	YES	YES	YES
2482	TraesCS1A02G254200	Triads	YES	YES	YES	YES	YES	YES	YES	YES	YES
2483	TraesCS1A02G254400	Triads	YES	YES	YES	YES	YES	YES	YES	YES	YES
2487	TraesCS1A02G254800	Triads	YES	YES	YES		YES	YES	YES	YES	YES
2490	TraesCS1A02G255100	Triads	YES	YES	YES	YES	YES	YES	YES	YES	YES
2491	TraesCS1A02G255200	Triads	YES	YES	YES	YES	YES	YES	YES	YES	YES
2492	TraesCS1A02G255300	Triads	YES	YES	YES	YES	YES	YES	YES	YES	YES
2493	TraesCS1A02G255400	Triads	YES	YES	YES	YES	YES	YES	YES	YES	YES
2496	TraesCS1A02G255800	Triads	YES	YES	YES	YES	YES	YES	YES	YES	YES
2497	TraesCS1A02G255900	Triads	YES	YES	YES	YES	YES	YES	YES	YES	YES
2498	TraesCS1A02G256000	Triads	YES	YES			YES	YES		YES	YES
2499	TraesCS1A02G256100	Triads	YES	YES	YES	YES	YES	YES	YES	YES	YES
2500	TraesCS1A02G256200	Triads	YES	YES	YES	YES	YES	YES	YES	YES	YES
2501	TraesCS1A02G256300	Triads	YES	YES	YES	YES	YES	YES	YES	YES	YES
2502	TraesCS1A02G256400	Triads	YES	YES	YES	YES	YES	YES	YES	YES	YES
2503	TraesCS1A02G256500	Triads	YES	YES	YES		YES				YES
2506	TraesCS1A02G256800	Triads	YES	YES	YES	YES	YES	YES	YES	YES	YES
2507	TraesCS1A02G256900	Triads	YES	YES	YES
2509	TraesCS1A02G257100	Others	YES	YES	YES	YES	YES	YES	YES	YES	YES
2510	TraesCS1A02G257200	Triads	YES	YES	YES	YES	YES	YES	YES	YES	YES
2511	TraesCS1A02G257300	Triads	YES	YES	YES	YES	YES	YES	YES	YES	YES
2512	TraesCS1A02G257400	Triads	YES	YES	YES	YES	YES	YES		YES	YES
2518	TraesCS1A02G258000	Triads	YES	YES	YES	YES	YES	YES	YES	YES	YES
2519	TraesCS1A02G258100	Triads	YES	YES	YES	YES	YES	YES	YES	YES	YES
2520	TraesCS1A02G258200	Triads	YES	YES	YES	YES	YES	YES	YES	YES	YES
2522	TraesCS1A02G258400	Triads	YES	YES	YES	YES	YES	YES	YES	YES	YES
2523	TraesCS1A02G258500	Triads	YES	YES	YES	YES	YES	YES	YES	YES	YES
2525	TraesCS1A02G258700	Triads	YES	YES	YES		YES	YES	YES	YES	YES
2526	TraesCS1A02G258800	Triads	YES	YES	YES	YES	YES	YES	YES	YES	YES
2527	TraesCS1A02G258900	Others	YES	YES	YES	YES	YES	YES	YES	YES	YES
2528	TraesCS1A02G259000	Triads	YES	YES	YES	YES	YES	YES	YES	YES	YES
2529	TraesCS1A02G259100	Others	YES	YES	YES	YES	YES	YES	YES	YES	YES
2530	TraesCS1A02G259200	Triads	YES	YES	YES	YES	YES	YES	YES	YES	YES
2531	TraesCS1A02G259300	Others	YES	YES	YES	YES	YES	YES	YES	YES	YES
2532	TraesCS1A02G259400	Others	YES	YES	YES	YES	YES	YES	YES	YES	YES
2533	TraesCS1A02G259500	Triads	YES	YES	YES	YES	YES	YES	YES	YES	YES
2534	TraesCS1A02G259600	Triads	YES	YES	YES	YES	YES	YES	YES	YES	YES
2535	TraesCS1A02G259700	Triads	YES	YES	YES	YES	YES	YES	YES	YES	YES
2536	TraesCS1A02G259800	Triads	YES	YES	YES	YES	YES	YES	YES	YES	YES
2537	TraesCS1A02G259900	Triads	YES	YES		YES	YES				YES
2538	TraesCS1A02G260000	Triads	YES	YES	YES	YES	YES	YES	YES	YES
2539	TraesCS1A02G260100	Triads	YES	YES	YES	YES	YES	YES	YES	YES	YES
2540	TraesCS1A02G260200	Triads	YES	YES	YES	YES	YES	YES	YES	YES	YES
2541	TraesCS1A02G260300	Triads	YES	YES	YES	YES	YES	YES	YES	YES	YES
2542	TraesCS1A02G260400	Monad	YES	YES	YES	YES	YES	YES	YES	YES	YES
2543	TraesCS1A02G260500	Triads	YES	YES	YES	YES	YES	YES	YES	YES	YES
2544	TraesCS1A02G260600	Triads	YES	YES		YES	YES				YES
2545	TraesCS1A02G260700	Triads	YES	YES	YES	YES	YES	YES	YES	YES	YES
2547	TraesCS1A02G260900	Triads	YES	YES	YES	YES	YES	YES	YES	YES	YES
2548	TraesCS1A02G261000	Triads	YES	YES	YES	YES	YES	YES	YES	YES	YES
2550	TraesCS1A02G261200	Triads	YES	YES		YES					YES
2551	TraesCS1A02G261300	Triads	YES	YES	YES						YES
2552	TraesCS1A02G261400	Triads	YES	YES	YES	YES	YES	YES	YES	YES	YES
2554	TraesCS1A02G261600	Triads	YES	YES				YES		YES	YES
2557	TraesCS1A02G261900	Others	YES	YES	YES	YES	YES	YES	YES	YES	YES
2558	TraesCS1A02G262000	Monad	YES	YES	YES	YES	YES	YES	YES	YES	YES
2559	TraesCS1A02G262100	Triads	YES	YES		YES	YES	YES	YES	YES	YES
2560	TraesCS1A02G262200	Triads	YES	YES	YES	YES	YES	YES	YES	YES	YES
2561	TraesCS1A02G262300	Triads	YES	YES	YES	YES	YES	YES	YES	YES	YES
2562	TraesCS1A02G262400	Triads	YES	YES	YES	YES	YES	YES	YES	YES	YES
2563	TraesCS1A02G262500	Triads	YES	YES	YES	YES	YES	YES	YES	YES	YES
2564	TraesCS1A02G262600	Triads	YES	YES	YES	YES	YES	YES	YES	YES	YES
2565	TraesCS1A02G262700	Triads	YES	YES	YES	YES	YES		YES	YES	YES
2566	TraesCS1A02G262800	Triads	YES	YES	YES	YES	YES	YES	YES	YES	YES
2567	TraesCS1A02G262900	Triads	YES	YES	YES	YES	YES	YES	YES	YES
2568	TraesCS1A02G263000	Triads	YES	YES	YES	YES	YES	YES	YES	YES	YES
2570	TraesCS1A02G263200	Triads	YES	YES	YES	YES	YES	YES	YES	YES	YES
2571	TraesCS1A02G263300	Triads	YES	YES	YES	YES	YES	YES	YES	YES	YES
2572	TraesCS1A02G263400	Triads	YES	YES	YES	YES	YES	YES	YES	YES	YES
2575	TraesCS1A02G263700	Triads	YES	YES	YES	YES	YES	YES	YES	YES	YES
2576	TraesCS1A02G263800	Triads	YES	YES	YES	YES	YES	YES	YES	YES	YES
2578	TraesCS1A02G264000	Triads	YES	YES	YES	YES	YES	YES	YES	YES	YES
2579	TraesCS1A02G264100	Triads	YES	YES	YES	YES	YES	YES	YES	YES	YES
2580	TraesCS1A02G264200	Triads	YES	YES	YES	YES	YES	YES	YES	YES	YES
2581	TraesCS1A02G264300	Triads	YES	YES	YES	YES	YES	YES	YES	YES	YES
2582	TraesCS1A02G264400	Triads	YES	YES			YES	YES	YES	YES	YES
2583	TraesCS1A02G264500	Triads	YES	YES		YES	YES	YES	YES	YES	YES
2585	TraesCS1A02G264700	Duplets	YES	YES	YES	YES	YES	YES	YES	YES	YES
2586	TraesCS1A02G264800	Triads	YES	YES	YES	YES	YES	YES	YES	YES	YES
2587	TraesCS1A02G264900	Triads	YES	YES	YES	YES	YES	YES	YES	YES	YES
2588	TraesCS1A02G265000	Triads	YES	YES	YES	YES	YES	YES	YES	YES	YES
2590	TraesCS1A02G265200	Triads	YES	YES	YES	YES	YES		YES	YES	YES
2591	TraesCS1A02G265300	Others	YES	YES			YES	YES	YES	YES
2594	TraesCS1A02G265600	Triads	YES	YES	YES	YES	YES	YES	YES	YES	YES
2595	TraesCS1A02G265700	Triads	YES	YES	YES	YES	YES	YES	YES	YES	YES
2596	TraesCS1A02G265800	Triads	YES	YES	YES	YES	YES	YES	YES	YES	YES
2597	TraesCS1A02G265900	Triads	YES	YES	YES	YES	YES	YES	YES	YES	YES
2598	TraesCS1A02G266000	Triads	YES	YES	YES	YES	YES	YES	YES	YES	YES
2599	TraesCS1A02G266100	Triads	YES	YES	YES	YES	YES	YES	YES	YES	YES
2601	TraesCS1A02G266300	Others	YES	YES	YES	YES	YES	YES	YES	YES	YES
2602	TraesCS1A02G266500	Triads	YES	YES	YES	YES	YES	YES	YES	YES	YES
2603	TraesCS1A02G266600	Triads	YES	YES	YES	YES	YES	YES	YES	YES	YES
2604	TraesCS1A02G266700	Triads	YES	YES	YES	YES	YES	YES	YES	YES	YES
2605	TraesCS1A02G266800	Triads	YES	YES				YES	YES		YES
2606	TraesCS1A02G266900	Triads	YES	YES	YES	YES	YES	YES	YES	YES	YES
2608	TraesCS1A02G267200	Triads	YES	YES	YES		YES
2609	TraesCS1A02G267300	Triads	YES	YES	YES	YES	YES	YES	YES	YES	YES
2612	TraesCS1A02G267600	Triads	YES	YES	YES		YES	YES	YES	YES
2613	TraesCS1A02G267700	Triads	YES	YES	YES	YES	YES		YES	YES	YES
2614	TraesCS1A02G267800	Triads	YES	YES	YES	YES	YES	YES	YES	YES	YES
2615	TraesCS1A02G267900	Triads	YES	YES	YES		YES	YES	YES	YES	YES
2618	TraesCS1A02G268200	Triads	YES	YES	YES	YES	YES	YES	YES	YES	YES
2620	TraesCS1A02G268400	Triads	YES	YES	YES	YES	YES	YES	YES	YES	YES
2621	TraesCS1A02G268500	Triads	YES	YES	YES	YES	YES	YES	YES	YES	YES
2622	TraesCS1A02G268600	Duplets	YES	YES	YES	YES	YES	YES	YES	YES
2623	TraesCS1A02G268700	Triads	YES	YES	YES	YES	YES	YES	YES	YES	YES
2624	TraesCS1A02G268800	Triads	YES	YES	YES	YES	YES	YES	YES	YES	YES
2625	TraesCS1A02G268900	Duplets	YES	YES	YES	YES	YES	YES	YES	YES	YES
2626	TraesCS1A02G269000	Triads	YES	YES	YES	YES	YES	YES	YES	YES	YES
2627	TraesCS1A02G269100	Triads	YES	YES	YES	YES	YES	YES	YES	YES	YES
2628	TraesCS1A02G269200	Triads	YES	YES	YES	YES	YES	YES	YES	YES	YES
2629	TraesCS1A02G269300	Triads	YES	YES	YES	YES	YES	YES	YES	YES	YES
2631	TraesCS1A02G269500	Triads	YES	YES	YES	YES	YES	YES	YES	YES	YES
2632	TraesCS1A02G269600	Triads	YES	YES	YES	YES	YES	YES	YES	YES	YES
2633	TraesCS1A02G269700	Triads	YES	YES						YES
2636	TraesCS1A02G270000	Triads	YES	YES	YES	YES	YES	YES	YES	YES
2638	TraesCS1A02G270200	Triads	YES	YES	YES	YES	YES	YES	YES	YES	YES
2639	TraesCS1A02G270300	Triads	YES	YES	YES	YES	YES	YES	YES	YES	YES
2640	TraesCS1A02G270400	Triads	YES	YES	YES	YES	YES	YES	YES	YES	YES
2641	TraesCS1A02G270500	Triads	YES	YES	YES	YES	YES	YES	YES	YES	YES
2642	TraesCS1A02G270600	Triads	YES	YES	YES	YES	YES	YES	YES	YES	YES
2643	TraesCS1A02G270700	Duplets	YES	YES	YES	YES	YES	YES	YES	YES	YES
2644	TraesCS1A02G270800	Triads	YES	YES	YES	YES	YES	YES		YES	YES
2657	TraesCS1A02G272100	Triads	YES	YES	YES	YES	YES	YES	YES	YES	YES
2658	TraesCS1A02G272200	Triads	YES	YES	YES	YES	YES	YES	YES	YES	YES
2660	TraesCS1A02G272400	Triads	YES	YES	YES	YES	YES	YES	YES	YES	YES
2661	TraesCS1A02G272500	Triads	YES	YES	YES	YES	YES	YES	YES	YES	YES
2662	TraesCS1A02G272600	Duplets	YES	YES	YES		YES	YES	YES	YES	YES
2664	TraesCS1A02G272800	Monad	YES	YES	YES	YES	YES	YES	YES	YES	YES
2665	TraesCS1A02G272900	Monad	YES	YES	YES	YES	YES	YES	YES	YES	YES
2666	TraesCS1A02G273000	Triads	YES	YES	YES	YES	YES	YES	YES	YES	YES
2667	TraesCS1A02G273100	Triads	YES	YES	YES	YES	YES	YES	YES	YES	YES
2670	TraesCS1A02G273400	Triads	YES	YES	YES	YES	YES	YES	YES	YES	YES
2671	TraesCS1A02G273500	Triads	YES	YES	YES	YES	YES	YES	YES	YES	YES
2674	TraesCS1A02G273900	Others	YES	YES	YES	YES	YES	YES	YES	YES	YES
2676	TraesCS1A02G274100	Others	YES	YES	YES	YES	YES	YES	YES	YES	YES
2677	TraesCS1A02G274200	Others	YES	YES	YES	YES	YES	YES	YES	YES	YES
2679	TraesCS1A02G274400	Triads	YES	YES	YES	YES	YES	YES	YES	YES	YES
2682	TraesCS1A02G274700	Monad	YES	YES
2683	TraesCS1A02G274800	Triads	YES	YES	YES	YES	YES	YES	YES	YES	YES
2684	TraesCS1A02G275000	Triads	YES	YES	YES	YES	YES	YES		YES
2686	TraesCS1A02G275200	Triads	YES	YES	YES	YES	YES	YES	YES	YES	YES
2687	TraesCS1A02G275300	Triads	YES	YES	YES	YES	YES	YES	YES	YES	YES
2688	TraesCS1A02G275400	Triads	YES	YES	YES	YES	YES	YES	YES	YES	YES
2689	TraesCS1A02G275500	Triads	YES	YES
2691	TraesCS1A02G275700	Triads	YES	YES	YES	YES	YES	YES	YES	YES
2695	TraesCS1A02G276100	Triads	YES	YES	YES	YES	YES	YES	YES	YES	YES
2697	TraesCS1A02G276300	Triads	YES	YES	YES	YES	YES	YES	YES	YES	YES
2698	TraesCS1A02G276400	Triads	YES	YES	YES	YES	YES	YES	YES	YES	YES
2699	TraesCS1A02G276500	Triads	YES	YES	YES	YES	YES	YES	YES	YES	YES
2700	TraesCS1A02G276600	Triads	YES	YES	YES		YES	YES		YES	YES
2703	TraesCS1A02G277000	Triads	YES	YES	YES	YES	YES	YES	YES	YES	YES
2704	TraesCS1A02G277100	Triads	YES	YES	YES	YES	YES		YES	YES
2706	TraesCS1A02G277400	Triads	YES	YES	YES	YES	YES	YES	YES	YES	YES
2707	TraesCS1A02G277500	Triads	YES	YES	YES	YES	YES	YES	YES	YES	YES
2708	TraesCS1A02G277600	Duplets	YES	YES	YES	YES	YES	YES	YES	YES	YES
2709	TraesCS1A02G277700	Duplets	YES	YES	YES	YES	YES	YES	YES	YES	YES
2712	TraesCS1A02G278000	Triads	YES	YES	YES	YES	YES	YES	YES	YES	YES
2713	TraesCS1A02G278100	Triads	YES	YES	YES	YES	YES	YES	YES	YES	YES
2714	TraesCS1A02G278200	Triads	YES	YES	YES	YES	YES	YES	YES	YES	YES
2715	TraesCS1A02G278300	Triads	YES	YES	YES	YES	YES	YES	YES	YES	YES
2717	TraesCS1A02G278500	Triads	YES	YES		YES	YES	YES	YES	YES	YES
2718	TraesCS1A02G278600	Triads	YES	YES	YES	YES	YES	YES	YES	YES	YES
2720	TraesCS1A02G278800	Triads	YES	YES	YES	YES	YES	YES	YES	YES	YES
2721	TraesCS1A02G278900	Triads	YES	YES	YES	YES	YES	YES	YES	YES	YES
2722	TraesCS1A02G279000	Triads	YES	YES	YES	YES	YES	YES	YES	YES	YES
2723	TraesCS1A02G279100	Triads	YES	YES	YES	YES	YES	YES	YES	YES	YES
2724	TraesCS1A02G279200	Others	YES	YES	YES	YES	YES	YES		YES	YES
2725	TraesCS1A02G279300	Triads	YES	YES	YES	YES	YES	YES	YES	YES	YES
2727	TraesCS1A02G279500	Triads	YES	YES	YES	YES	YES	YES	YES	YES	YES
2728	TraesCS1A02G279600	Triads	YES	YES		YES			YES	YES	YES
2730	TraesCS1A02G279800	Triads	YES	YES	YES	YES	YES	YES	YES	YES	YES
2731	TraesCS1A02G279900	Triads	YES	YES	YES	YES	YES	YES	YES	YES	YES
2733	TraesCS1A02G280200	Triads	YES	YES	YES	YES	YES	YES	YES	YES	YES
2734	TraesCS1A02G280300	Triads	YES	YES	YES	YES	YES	YES	YES	YES	YES
2735	TraesCS1A02G280400	Triads	YES	YES	YES	YES	YES	YES	YES	YES	YES
2736	TraesCS1A02G280500	Triads	YES	YES	YES	YES	YES	YES	YES	YES	YES
2737	TraesCS1A02G280600	Triads	YES	YES	YES	YES	YES	YES	YES	YES	YES
2738	TraesCS1A02G280700	Triads	YES	YES	YES	YES	YES	YES	YES	YES	YES
2739	TraesCS1A02G280800	Triads	YES	YES	YES	YES	YES	YES	YES	YES	YES
2740	TraesCS1A02G280900	Triads	YES	YES	YES	YES	YES	YES	YES	YES	YES
2741	TraesCS1A02G281000	Triads	YES	YES	YES	YES	YES	YES	YES	YES	YES
2742	TraesCS1A02G281100	Triads	YES	YES	YES	YES	YES	YES	YES	YES	YES
2743	TraesCS1A02G281200	Triads	YES	YES	YES	YES	YES	YES	YES	YES	YES
2744	TraesCS1A02G281300	Triads	YES	YES	YES	YES	YES	YES	YES	YES	YES
2745	TraesCS1A02G281400	Triads	YES	YES	YES	YES	YES	YES	YES	YES	YES
2746	TraesCS1A02G281600	Triads	YES	YES	YES	YES	YES	YES	YES	YES	YES
2747	TraesCS1A02G281700	Triads	YES	YES	YES	YES	YES	YES	YES	YES	YES
2748	TraesCS1A02G281800	Triads	YES	YES	YES	YES	YES	YES	YES	YES	YES
2750	TraesCS1A02G282000	Triads	YES	YES	YES	YES	YES	YES	YES	YES	YES
2752	TraesCS1A02G282200	Triads	YES	YES	YES	YES	YES	YES	YES	YES	YES
2755	TraesCS1A02G282500	Monad	YES	YES	YES	YES	YES	YES	YES	YES	YES
2756	TraesCS1A02G282600	Triads	YES	YES	YES	YES	YES	YES	YES	YES	YES
2757	TraesCS1A02G282700	Triads	YES	YES	YES	YES	YES	YES	YES	YES	YES
2759	TraesCS1A02G282900	Triads	YES	YES		YES		YES		YES	YES
2760	TraesCS1A02G283000	Triads	YES	YES	YES	YES	YES	YES	YES	YES	YES
2762	TraesCS1A02G283200	Triads	YES	YES	YES	YES	YES	YES	YES	YES	YES
2763	TraesCS1A02G283300	Duplets	YES	YES	YES	YES	YES	YES	YES	YES	YES
2766	TraesCS1A02G283600	Triads	YES	YES	YES	YES	YES	YES	YES	YES	YES
2767	TraesCS1A02G283700	Triads	YES	YES	YES	YES	YES	YES	YES	YES	YES
2768	TraesCS1A02G283800	Triads	YES	YES	YES	YES	YES	YES	YES	YES	YES
2770	TraesCS1A02G284000	Triads	YES	YES	YES	YES	YES	YES	YES	YES	YES
2771	TraesCS1A02G284100	Triads	YES	YES	YES	YES	YES	YES	YES	YES	YES
2772	TraesCS1A02G284200	Monad	YES	YES	YES	YES		YES	YES	YES	YES
2773	TraesCS1A02G284300	Triads	YES	YES	YES	YES	YES	YES	YES	YES	YES
2774	TraesCS1A02G284400	Triads	YES	YES	YES	YES	YES	YES	YES	YES	YES
2775	TraesCS1A02G284500	Triads	YES	YES		YES	YES	YES	YES	YES	YES
2776	TraesCS1A02G284600	Triads	YES	YES	YES				YES		YES
2778	TraesCS1A02G284800	Triads	YES	YES	YES	YES	YES	YES	YES	YES	YES
2780	TraesCS1A02G285000	Triads	YES	YES	YES	YES	YES	YES	YES	YES	YES
2782	TraesCS1A02G285200	Triads	YES	YES	YES	YES	YES	YES	YES	YES	YES
2783	TraesCS1A02G285300	Triads	YES	YES	YES	YES					YES
2784	TraesCS1A02G285400	Triads	YES	YES	YES	YES	YES	YES	YES	YES	YES
2785	TraesCS1A02G285500	Triads	YES	YES	YES	YES	YES	YES	YES	YES	YES
2786	TraesCS1A02G285600	Others	YES	YES	YES	YES	YES	YES	YES	YES	YES
2789	TraesCS1A02G286000	Triads	YES	YES	YES	YES	YES	YES	YES	YES	YES
2791	TraesCS1A02G286200	Triads	YES	YES	YES	YES	YES	YES	YES	YES	YES
2792	TraesCS1A02G286300	Triads	YES	YES	YES	YES	YES	YES	YES	YES	YES
2798	TraesCS1A02G286900	Triads	YES	YES	YES	YES	YES	YES	YES	YES	YES
2799	TraesCS1A02G287000	Triads	YES	YES	YES	YES	YES	YES	YES	YES	YES
2800	TraesCS1A02G287100	Triads	YES	YES	YES	YES	YES	YES	YES	YES	YES
2801	TraesCS1A02G287200	Triads	YES	YES	YES	YES	YES	YES	YES	YES	YES
2803	TraesCS1A02G287400	Triads	YES	YES	YES	YES	YES	YES	YES	YES	YES
2804	TraesCS1A02G287500	Triads	YES	YES	YES	YES	YES	YES	YES	YES	YES
2805	TraesCS1A02G287600	Triads	YES	YES	YES	YES	YES	YES	YES	YES	YES
2806	TraesCS1A02G287700	Duplets	YES	YES	YES	YES	YES	YES	YES	YES	YES
2807	TraesCS1A02G287800	Others	YES	YES	YES	YES	YES	YES	YES	YES	YES
2811	TraesCS1A02G288200	Triads	YES	YES	YES	YES	YES	YES	YES	YES	YES
2812	TraesCS1A02G288300	Triads	YES	YES		YES	YES	YES	YES	YES	YES
2813	TraesCS1A02G288400	Triads	YES	YES	YES	YES	YES	YES	YES	YES	YES
2814	TraesCS1A02G288500	Triads	YES	YES	YES	YES	YES	YES	YES	YES	YES
2815	TraesCS1A02G288600	Triads	YES	YES	YES	YES	YES	YES	YES	YES	YES
2816	TraesCS1A02G288700	Triads	YES	YES	YES	YES	YES	YES	YES	YES	YES
2817	TraesCS1A02G288800	Duplets	YES	YES	YES	YES	YES	YES	YES	YES	YES
2818	TraesCS1A02G288900	Triads	YES	YES	YES	YES	YES	YES	YES	YES	YES
2819	TraesCS1A02G289000	Triads	YES	YES	YES	YES	YES	YES	YES	YES	YES
2820	TraesCS1A02G289100	Triads	YES	YES		YES		YES	YES	YES	YES
2821	TraesCS1A02G289200	Triads	YES	YES		YES		YES	YES	YES	YES
2827	TraesCS1A02G289800	Duplets	YES	YES	YES	YES	YES	YES	YES	YES	YES
2828	TraesCS1A02G289900	Others	YES	YES		YES	YES	YES	YES	YES	YES
2830	TraesCS1A02G290100	Others	YES	YES	YES	YES	YES	YES	YES	YES	YES
2833	TraesCS1A02G290400	Triads	YES	YES	YES	YES		YES	YES	YES	YES
2834	TraesCS1A02G290500	Triads	YES	YES	YES	YES	YES	YES	YES	YES	YES
2836	TraesCS1A02G290700	Triads	YES	YES	YES	YES	YES	YES			YES
2837	TraesCS1A02G290800	Triads	YES	YES			YES	YES	YES	YES
2841	TraesCS1A02G291200	Triads	YES	YES	YES	YES	YES	YES	YES	YES	YES
2842	TraesCS1A02G291400	Triads	YES	YES	YES	YES	YES	YES	YES	YES	YES
2843	TraesCS1A02G291500	Duplets	YES	YES	YES	YES	YES	YES	YES	YES	YES
2844	TraesCS1A02G291600	Others	YES	YES	YES	YES	YES	YES	YES	YES	YES
2845	TraesCS1A02G291700	Duplets	YES	YES	YES	YES	YES	YES	YES	YES	YES
2847	TraesCS1A02G291900	Triads	YES	YES		YES
2848	TraesCS1A02G292000	Triads	YES	YES		YES	YES	YES	YES	YES	YES
2849	TraesCS1A02G292100	Triads	YES	YES	YES	YES	YES	YES	YES	YES	YES
2850	TraesCS1A02G292200	Triads	YES	YES	YES	YES	YES	YES	YES	YES	YES
2851	TraesCS1A02G292300	Duplets	YES	YES	YES	YES	YES	YES	YES	YES	YES
2852	TraesCS1A02G292400	Triads	YES	YES	YES	YES	YES	YES	YES	YES	YES
2855	TraesCS1A02G292700	Duplets	YES	YES	YES	YES	YES
2856	TraesCS1A02G292800	Others	YES	YES	YES		YES
2859	TraesCS1A02G293100	Others	YES	YES	YES		YES
2860	TraesCS1A02G293200	Others	YES	YES	YES	YES	YES
2865	TraesCS1A02G293900	Duplets	YES	YES
2866	TraesCS1A02G294000	Duplets	YES	YES
2868	TraesCS1A02G294200	Triads	YES	YES	YES
2869	TraesCS1A02G294300	Duplets	YES	YES	YES		YES
2870	TraesCS1A02G294400	Duplets	YES	YES	YES	YES
2873	TraesCS1A02G294700	Triads	YES	YES	YES	YES	YES	YES	YES	YES	YES
2874	TraesCS1A02G294800	Triads	YES	YES	YES
2875	TraesCS1A02G294900	Others	YES	YES	YES		YES	YES
2878	TraesCS1A02G295200	Duplets	YES	YES	YES	YES	YES	YES	YES	YES	YES
2880	TraesCS1A02G295400	Others	YES	YES	YES	YES	YES	YES	YES	YES	YES
2882	TraesCS1A02G295600	Others	YES	YES	YES	YES	YES	YES	YES	YES	YES
2883	TraesCS1A02G295700	Monad	YES	YES	YES	YES	YES	YES	YES	YES	YES
2884	TraesCS1A02G295800	Triads	YES	YES	YES	YES	YES	YES	YES	YES	YES
2885	TraesCS1A02G295900	Others	YES	YES	YES	YES	YES	YES	YES	YES	YES
2887	TraesCS1A02G296100	Triads	YES	YES	YES	YES	YES	YES	YES	YES	YES
2888	TraesCS1A02G296200	Triads	YES	YES	YES	YES	YES	YES	YES	YES	YES
2889	TraesCS1A02G296300	Others	YES	YES	YES	YES	YES	YES	YES	YES	YES
2891	TraesCS1A02G296500	Triads	YES	YES		YES	YES	YES			YES
2894	TraesCS1A02G296800	Others	YES	YES	YES	YES	YES	YES	YES	YES	YES
2896	TraesCS1A02G297000	Triads	YES	YES	YES	YES	YES	YES	YES	YES	YES
2897	TraesCS1A02G297100	Triads	YES	YES	YES	YES	YES	YES	YES	YES	YES
2898	TraesCS1A02G297200	Triads	YES	YES	YES	YES	YES	YES	YES	YES	YES
2901	TraesCS1A02G297600	Triads	YES	YES	YES	YES	YES	YES		YES	YES
2903	TraesCS1A02G297800	Triads	YES	YES	YES	YES	YES	YES	YES	YES	YES
2904	TraesCS1A02G297900	Triads	YES	YES	YES	YES	YES	YES	YES	YES	YES
2905	TraesCS1A02G298000	Triads	YES	YES	YES	YES	YES	YES	YES	YES	YES
2906	TraesCS1A02G298100	Triads	YES	YES	YES	YES	YES	YES	YES	YES	YES
2912	TraesCS1A02G298700	Triads	YES	YES	YES	YES	YES	YES	YES	YES	YES
2913	TraesCS1A02G298800	Triads	YES	YES	YES	YES	YES	YES	YES	YES	YES
2914	TraesCS1A02G298900	Triads	YES	YES	YES	YES	YES	YES	YES	YES	YES
2916	TraesCS1A02G299100	Triads	YES	YES	YES	YES	YES	YES	YES	YES	YES
2918	TraesCS1A02G299300	Duplets	YES	YES							YES
2919	TraesCS1A02G299400	Triads	YES	YES	YES	YES	YES	YES	YES	YES	YES
2920	TraesCS1A02G299500	Triads	YES	YES	YES	YES	YES	YES	YES	YES	YES
2921	TraesCS1A02G299600	Triads	YES	YES	YES	YES	YES	YES	YES	YES	YES
2924	TraesCS1A02G299900	Triads	YES	YES	YES	YES	YES	YES			YES
2925	TraesCS1A02G300000	Triads	YES	YES	YES	YES	YES	YES	YES	YES	YES
2927	TraesCS1A02G300200	Triads	YES	YES	YES	YES	YES	YES	YES	YES	YES
2933	TraesCS1A02G300800	Triads	YES	YES	YES	YES	YES	YES	YES	YES	YES
2936	TraesCS1A02G301100	Duplets	YES	YES	YES	YES	YES	YES	YES	YES	YES
2939	TraesCS1A02G301400	Triads	YES	YES	YES	YES	YES	YES	YES	YES	YES
2940	TraesCS1A02G301500	Triads	YES	YES	YES		YES			YES	YES
2941	TraesCS1A02G301600	Triads	YES	YES	YES	YES	YES	YES	YES	YES	YES
2943	TraesCS1A02G301800	Triads	YES	YES	YES	YES	YES	YES	YES	YES	YES
2946	TraesCS1A02G302300	Triads	YES	YES		YES	YES	YES	YES	YES	YES
2948	TraesCS1A02G302500	Triads	YES	YES	YES	YES	YES	YES	YES	YES	YES
2949	TraesCS1A02G302600	Triads	YES	YES	YES	YES	YES	YES	YES	YES	YES
2950	TraesCS1A02G302700	Triads	YES	YES	YES	YES	YES	YES	YES	YES	YES
2951	TraesCS1A02G302800	Triads	YES	YES	YES	YES	YES	YES	YES	YES	YES
2952	TraesCS1A02G302900	Triads	YES	YES	YES	YES	YES	YES	YES	YES	YES
2953	TraesCS1A02G303000	Triads	YES	YES	YES		YES
2956	TraesCS1A02G303300	Triads	YES	YES	YES	YES	YES	YES	YES	YES	YES
2959	TraesCS1A02G303600	Triads	YES	YES	YES	YES	YES	YES	YES	YES	YES
2960	TraesCS1A02G303700	Others	YES	YES	YES	YES	YES	YES	YES	YES	YES
2962	TraesCS1A02G303900	Triads	YES	YES	YES	YES	YES	YES			YES
2965	TraesCS1A02G304200	Triads	YES	YES	YES	YES	YES	YES	YES	YES	YES
2966	TraesCS1A02G304300	Triads	YES	YES	YES	YES	YES	YES	YES	YES	YES
2967	TraesCS1A02G304400	Triads	YES	YES	YES	YES	YES	YES	YES	YES	YES
2970	TraesCS1A02G304700	Others	YES	YES	YES	YES	YES	YES		YES
2974	TraesCS1A02G305300	Triads	YES	YES	YES	YES	YES	YES	YES	YES	YES
2975	TraesCS1A02G305400	Triads	YES	YES	YES	YES	YES	YES	YES	YES	YES
2977	TraesCS1A02G305600	Monad	YES	YES	YES	YES	YES	YES	YES	YES	YES
2978	TraesCS1A02G305700	Triads	YES	YES	YES	YES	YES	YES	YES	YES	YES
2979	TraesCS1A02G305800	Triads	YES	YES	YES	YES	YES	YES	YES	YES	YES
2980	TraesCS1A02G305900	Triads	YES	YES	YES	YES	YES	YES	YES	YES	YES
2981	TraesCS1A02G306000	Triads	YES	YES	YES	YES	YES	YES	YES	YES	YES
2982	TraesCS1A02G306100	Triads	YES	YES	YES	YES	YES	YES			YES
2983	TraesCS1A02G306200	Others	YES	YES	YES	YES	YES	YES	YES	YES	YES
2984	TraesCS1A02G306300	Triads	YES	YES	YES	YES	YES	YES	YES	YES	YES
2985	TraesCS1A02G306400	Triads	YES	YES	YES	YES	YES	YES	YES	YES	YES
2986	TraesCS1A02G306500	Duplets	YES	YES	YES	YES	YES	YES	YES	YES	YES
2992	TraesCS1A02G307100	Duplets	YES	YES			YES
2993	TraesCS1A02G307200	Triads	YES	YES		YES			YES	YES	YES
2994	TraesCS1A02G307300	Triads	YES	YES	YES	YES	YES	YES	YES	YES	YES
2995	TraesCS1A02G307400	Triads	YES	YES	YES	YES	YES	YES	YES	YES	YES
2998	TraesCS1A02G307700	Triads	YES	YES	YES	YES	YES	YES	YES	YES	YES
2999	TraesCS1A02G307800	Triads	YES	YES	YES	YES	YES	YES	YES	YES	YES
3000	TraesCS1A02G307900	Triads	YES	YES	YES	YES	YES	YES	YES	YES	YES
3001	TraesCS1A02G308000	Triads	YES	YES	YES	YES	YES	YES	YES	YES	YES
3002	TraesCS1A02G308100	Triads	YES	YES	YES	YES	YES	YES	YES	YES	YES
3003	TraesCS1A02G308200	Triads	YES	YES							YES
3004	TraesCS1A02G308300	Triads	YES	YES	YES	YES		YES			YES
3005	TraesCS1A02G308400	Triads	YES	YES	YES	YES	YES	YES	YES	YES	YES
3006	TraesCS1A02G308500	Triads	YES	YES	YES	YES	YES	YES	YES	YES	YES
3007	TraesCS1A02G308700	Monad	YES	YES	YES		YES	YES	YES	YES	YES
3008	TraesCS1A02G308800	Monad	YES	YES	YES	YES	YES	YES	YES	YES	YES
3009	TraesCS1A02G308900	Duplets	YES	YES	YES	YES	YES	YES	YES	YES	YES
3012	TraesCS1A02G309200	Triads	YES	YES	YES	YES	YES	YES	YES	YES	YES
3014	TraesCS1A02G309400	Triads	YES	YES	YES		YES
3017	TraesCS1A02G309700	Triads	YES	YES	YES	YES	YES	YES	YES	YES	YES
3018	TraesCS1A02G309800	Triads	YES	YES	YES	YES	YES	YES	YES	YES	YES
3020	TraesCS1A02G310000	Triads	YES	YES	YES		YES
3023	TraesCS1A02G310300	Triads	YES	YES	YES		YES			YES	YES
3024	TraesCS1A02G310400	Triads	YES	YES	YES	YES	YES
3025	TraesCS1A02G310500	Triads	YES	YES	YES	YES	YES	YES	YES	YES	YES
3027	TraesCS1A02G310700	Triads	YES	YES	YES	YES	YES	YES	YES	YES	YES
3030	TraesCS1A02G311000	Triads	YES	YES	YES	YES	YES	YES	YES	YES	YES
3033	TraesCS1A02G311300	Triads	YES	YES	YES	YES	YES	YES	YES	YES	YES
3034	TraesCS1A02G311400	Triads	YES	YES	YES	YES	YES	YES	YES	YES	YES
3037	TraesCS1A02G311800	Triads	YES	YES	YES	YES	YES	YES	YES	YES	YES
3041	TraesCS1A02G312200	Monad	YES	YES	YES	YES	YES	YES	YES	YES	YES
3043	TraesCS1A02G312400	Duplets	YES	YES	YES	YES	YES	YES	YES	YES	YES
3044	TraesCS1A02G312500	Monad	YES	YES	YES	YES	YES	YES	YES	YES	YES
3046	TraesCS1A02G312700	Triads	YES	YES	YES		YES	YES	YES	YES	YES
3047	TraesCS1A02G312800	Duplets	YES	YES	YES	YES	YES	YES	YES	YES	YES
3051	TraesCS1A02G313200	Triads	YES	YES	YES	YES	YES	YES	YES	YES	YES
3052	TraesCS1A02G313300	Triads	YES	YES	YES	YES	YES	YES	YES	YES	YES
3053	TraesCS1A02G313400	Triads	YES	YES	YES	YES	YES	YES	YES	YES	YES
3054	TraesCS1A02G313500	Triads	YES	YES	YES	YES	YES	YES	YES	YES	YES
3056	TraesCS1A02G313700	Triads	YES	YES	YES	YES	YES	YES	YES	YES	YES
3058	TraesCS1A02G313900	Duplets	YES	YES	YES	YES	YES	YES	YES	YES	YES
3059	TraesCS1A02G314000	Triads	YES	YES	YES	YES	YES	YES	YES	YES	YES
3060	TraesCS1A02G314100	Triads	YES	YES	YES	YES	YES	YES	YES	YES	YES
3061	TraesCS1A02G314200	Triads	YES	YES	YES	YES	YES	YES		YES	YES
3062	TraesCS1A02G314300	Triads	YES	YES	YES	YES	YES	YES	YES	YES	YES
3063	TraesCS1A02G314400	Triads	YES	YES	YES	YES	YES	YES	YES	YES	YES
3071	TraesCS1A02G315200	Triads	YES	YES	YES	YES	YES	YES	YES	YES	YES
3072	TraesCS1A02G315300	Triads	YES	YES	YES	YES	YES	YES	YES	YES	YES
3073	TraesCS1A02G315400	Triads	YES	YES	YES	YES	YES	YES	YES	YES	YES
3074	TraesCS1A02G315500	Triads	YES	YES	YES	YES	YES	YES	YES	YES	YES
3075	TraesCS1A02G315600	Triads	YES	YES	YES	YES	YES	YES	YES	YES	YES
3078	TraesCS1A02G315900	Triads	YES	YES	YES	YES	YES	YES	YES	YES	YES
3079	TraesCS1A02G316100	Others	YES	YES	YES	YES	YES	YES	YES	YES	YES
3087	TraesCS1A02G316900	Triads	YES	YES	YES	YES	YES	YES	YES	YES	YES
3088	TraesCS1A02G317000	Triads	YES	YES	YES	YES	YES	YES	YES	YES	YES
3089	TraesCS1A02G317100	Triads	YES	YES	YES	YES	YES	YES	YES	YES	YES
3090	TraesCS1A02G317200	Duplets	YES	YES	YES	YES	YES	YES	YES	YES	YES
3093	TraesCS1A02G317400	Monad	YES	YES	YES	YES	YES	YES	YES	YES	YES
3094	TraesCS1A02G317500	Monad	YES	YES	YES	YES	YES	YES	YES	YES	YES
3095	TraesCS1A02G317700	Others	YES	YES	YES	YES	YES	YES	YES	YES	YES
3109	TraesCS1A02G319100	Triads	YES	YES	YES	YES	YES	YES	YES	YES	YES
3111	TraesCS1A02G319300	Monad	YES	YES	YES	YES	YES	YES	YES	YES	YES
3112	TraesCS1A02G319400	Triads	YES	YES		YES	YES	YES	YES	YES	YES
3113	TraesCS1A02G319500	Triads	YES	YES	YES	YES	YES	YES	YES	YES	YES
3114	TraesCS1A02G319600	Triads	YES	YES	YES	YES	YES	YES	YES	YES	YES
3116	TraesCS1A02G319800	Triads	YES	YES		YES					YES
3120	TraesCS1A02G320200	Triads	YES	YES	YES	YES	YES	YES			YES
3123	TraesCS1A02G320500	Triads	YES	YES	YES	YES	YES	YES	YES	YES	YES
3124	TraesCS1A02G320600	Others	YES	YES
3125	TraesCS1A02G320700	Others	YES	YES
3126	TraesCS1A02G320800	Others	YES	YES	YES
3127	TraesCS1A02G320900	Triads	YES	YES	YES	YES	YES	YES	YES	YES	YES
3128	TraesCS1A02G321000	Triads	YES	YES	YES	YES	YES	YES	YES	YES	YES
3129	TraesCS1A02G321100	Triads	YES	YES	YES	YES	YES	YES	YES	YES	YES
3131	TraesCS1A02G321400	Others	YES	YES		YES
3133	TraesCS1A02G321600	Triads	YES	YES
3134	TraesCS1A02G321700	Triads	YES	YES	YES	YES	YES	YES	YES	YES	YES
3136	TraesCS1A02G321900	Triads	YES	YES	YES	YES	YES	YES	YES	YES	YES
3138	TraesCS1A02G322100	Triads	YES	YES	YES	YES	YES	YES	YES	YES	YES
3140	TraesCS1A02G322300	Triads	YES	YES	YES	YES	YES	YES	YES	YES	YES
3141	TraesCS1A02G322400	Triads	YES	YES	YES	YES	YES	YES	YES	YES	YES
3143	TraesCS1A02G322600	Triads	YES	YES	YES	YES	YES	YES
3144	TraesCS1A02G322700	Triads	YES	YES	YES	YES	YES	YES	YES	YES	YES
3149	TraesCS1A02G323200	Triads	YES	YES	YES	YES	YES	YES	YES	YES	YES
3150	TraesCS1A02G323300	Triads	YES	YES	YES	YES	YES	YES		YES	YES
3151	TraesCS1A02G323400	Triads	YES	YES	YES	YES	YES	YES	YES	YES	YES
3152	TraesCS1A02G323500	Triads	YES	YES	YES	YES	YES	YES	YES	YES	YES
3155	TraesCS1A02G323800	Triads	YES	YES	YES	YES	YES	YES	YES	YES	YES
3156	TraesCS1A02G323900	Triads	YES	YES	YES	YES	YES	YES	YES	YES	YES
3157	TraesCS1A02G324000	Triads	YES	YES	YES	YES	YES	YES	YES	YES	YES
3158	TraesCS1A02G324100	Others	YES	YES
3160	TraesCS1A02G324300	Monad	YES	YES	YES	YES	YES	YES	YES	YES	YES
3163	TraesCS1A02G324600	Monad	YES	YES		YES	YES	YES	YES	YES	YES
3165	TraesCS1A02G324800	Triads	YES	YES	YES	YES	YES	YES	YES	YES	YES
3167	TraesCS1A02G325000	Triads	YES	YES		YES		YES	YES		YES
3171	TraesCS1A02G325400	Triads	YES	YES	YES	YES	YES	YES	YES	YES	YES
3172	TraesCS1A02G325500	Triads	YES	YES	YES		YES	YES	YES	YES	YES
3173	TraesCS1A02G325600	Triads	YES	YES	YES	YES	YES	YES	YES	YES	YES
3176	TraesCS1A02G325900	Triads	YES	YES	YES	YES	YES	YES	YES	YES	YES
3178	TraesCS1A02G326100	Triads	YES	YES	YES	YES	YES	YES	YES	YES
3179	TraesCS1A02G326200	Triads	YES	YES	YES	YES	YES	YES	YES	YES	YES
3186	TraesCS1A02G326900	Triads	YES	YES	YES	YES	YES	YES	YES	YES	YES
3187	TraesCS1A02G327000	Triads	YES	YES	YES	YES	YES	YES	YES	YES	YES
3188	TraesCS1A02G327100	Triads	YES	YES	YES	YES	YES	YES	YES	YES	YES
3189	TraesCS1A02G327200	Triads	YES	YES	YES	YES	YES	YES	YES	YES	YES
3191	TraesCS1A02G327400	Triads	YES	YES			YES	YES	YES		YES
3193	TraesCS1A02G327600	Triads	YES	YES	YES		YES	YES	YES	YES	YES
3194	TraesCS1A02G327700	Triads	YES	YES	YES	YES	YES	YES	YES	YES	YES
3195	TraesCS1A02G327800	Triads	YES	YES	YES	YES	YES	YES	YES	YES	YES
3196	TraesCS1A02G327900	Triads	YES	YES	YES	YES
3198	TraesCS1A02G328100	Triads	YES	YES	YES	YES	YES	YES	YES	YES	YES
3199	TraesCS1A02G328200	Triads	YES	YES	YES	YES	YES	YES	YES	YES	YES
3200	TraesCS1A02G328300	Triads	YES	YES	YES	YES
3201	TraesCS1A02G328400	Others	YES	YES	YES	YES	YES	YES	YES	YES	YES
3202	TraesCS1A02G328500	Others	YES	YES	YES	YES	YES	YES	YES	YES	YES
3204	TraesCS1A02G328700	Triads	YES	YES	YES	YES	YES	YES	YES	YES	YES
3207	TraesCS1A02G329200	Triads	YES	YES	YES	YES	YES	YES	YES	YES	YES
3208	TraesCS1A02G329300	Triads	YES	YES	YES	YES	YES	YES	YES	YES	YES
3209	TraesCS1A02G329400	Triads	YES	YES	YES	YES	YES	YES	YES	YES	YES
3210	TraesCS1A02G329500	Triads	YES	YES	YES	YES	YES	YES		YES	YES
3211	TraesCS1A02G329600	Triads	YES	YES	YES	YES	YES	YES	YES	YES	YES
3214	TraesCS1A02G330000	Duplets	YES	YES	YES		YES
3215	TraesCS1A02G330100	Triads	YES	YES	YES	YES	YES	YES	YES	YES	YES
3216	TraesCS1A02G330200	Triads	YES	YES	YES	YES	YES	YES	YES	YES	YES
3217	TraesCS1A02G330300	Triads	YES	YES	YES	YES	YES	YES	YES	YES	YES
3219	TraesCS1A02G330500	Triads	YES	YES	YES	YES	YES	YES	YES	YES	YES
3220	TraesCS1A02G330600	Triads	YES	YES	YES	YES	YES	YES	YES	YES	YES
3221	TraesCS1A02G330700	Triads	YES	YES	YES	YES	YES	YES	YES	YES	YES
3222	TraesCS1A02G330800	Triads	YES	YES	YES	YES	YES	YES	YES	YES	YES
3223	TraesCS1A02G330900	Triads	YES	YES	YES	YES	YES	YES	YES	YES	YES
3224	TraesCS1A02G331000	Monad	YES	YES	YES	YES	YES	YES	YES	YES	YES
3226	TraesCS1A02G331200	Triads	YES	YES	YES	YES	YES	YES	YES	YES	YES
3228	TraesCS1A02G331400	Monad	YES	YES			YES	YES		YES	YES
3229	TraesCS1A02G331500	Triads	YES	YES			YES	YES	YES	YES	YES
3230	TraesCS1A02G331600	Duplets	YES	YES			YES	YES	YES	YES	YES
3231	TraesCS1A02G331700	Triads	YES	YES	YES	YES	YES	YES	YES	YES	YES
3232	TraesCS1A02G331800	Triads	YES	YES	YES	YES	YES	YES	YES	YES	YES
3233	TraesCS1A02G331900	Duplets	YES	YES	YES	YES	YES	YES	YES	YES	YES
3236	TraesCS1A02G332200	Triads	YES	YES		YES	YES	YES	YES	YES
3237	TraesCS1A02G332300	Triads	YES	YES
3238	TraesCS1A02G332400	Triads	YES	YES	YES	YES	YES	YES	YES	YES	YES
3239	TraesCS1A02G332500	Triads	YES	YES	YES	YES	YES	YES	YES	YES	YES
3240	TraesCS1A02G332600	Triads	YES	YES	YES		YES	YES	YES	YES
3242	TraesCS1A02G332900	Triads	YES	YES	YES	YES	YES	YES	YES	YES	YES
3243	TraesCS1A02G333000	Triads	YES	YES	YES	YES	YES	YES	YES	YES	YES
3245	TraesCS1A02G333200	Triads	YES	YES	YES	YES	YES	YES	YES	YES	YES
3247	TraesCS1A02G333400	Triads	YES	YES	YES	YES	YES	YES	YES	YES	YES
3249	TraesCS1A02G333600	Triads	YES	YES	YES	YES	YES	YES	YES	YES	YES
3250	TraesCS1A02G333700	Duplets	YES	YES	YES	YES	YES	YES	YES	YES	YES
3251	TraesCS1A02G333800	Duplets	YES	YES	YES	YES	YES	YES	YES	YES	YES
3252	TraesCS1A02G333900	Triads	YES	YES	YES	YES	YES	YES	YES	YES	YES
3254	TraesCS1A02G334100	Duplets	YES	YES	YES	YES	YES	YES	YES	YES	YES
3262	TraesCS1A02G334900	Triads	YES	YES	YES	YES	YES	YES	YES	YES	YES
3270	TraesCS1A02G335700	Triads	YES	YES	YES	YES	YES	YES	YES	YES	YES
3272	TraesCS1A02G335900	Triads	YES	YES	YES	YES	YES	YES	YES	YES	YES
3273	TraesCS1A02G336000	Triads	YES	YES	YES	YES	YES	YES	YES	YES	YES
3274	TraesCS1A02G336100	Triads	YES	YES	YES	YES	YES	YES		YES	YES
3276	TraesCS1A02G336300	Monad	YES	YES	YES	YES	YES	YES	YES	YES	YES
[truncated: 105,895 more rows]
