# Supplementary material for: A Co-Expression Network in Hexaploid Wheat Reveals Mostly Balanced Expression and Lack of Significant Gene Loss of Homeologous Meiotic Genes Upon Polyploidization
Source: Front Plant Sci. 2019 Oct 18;10:1325. doi: 10.3389/fpls.2019.01325 (PMC6813927; doi:10.3389/fpls.2019.01325)
Supplement: Supplementary file 7 [file Table_3.xlsx]

## Sheet: GO enrichment
Table S3. Enriched GO terms in all modules including the three meiosis-related modules.
GO term enrichment									GO slim term enrichment
Module	GO accession	GO term	Ontology group	Over_represented_pvalue	NumDEInCat	NumInCat	Over_rep_padj (FDR)		Module	GO slim accession	GO slim term	Ontology group	Over_represented_pvalue	NumDEInCat	NumInCat	Over_rep_padj (FDR)
1	GO:0009507	chloroplast	Cellular Components	0	3376	10108	0		1	GO:0009536	plastid	Cellular Components	0	3625	10887	0
1	GO:0009535	chloroplast thylakoid membrane	Cellular Components	0	865	1285	0		1	GO:0009579	thylakoid	Cellular Components	0	1106	1731	0
1	GO:0009536	plastid	Cellular Components	0	2565	6684	0		1	GO:0015979	photosynthesis	Biological Process	0	760	987	0
1	GO:0009570	chloroplast stroma	Cellular Components	0	971	1948	0		1	GO:0005737	cytoplasm	Cellular Components	1.81866e-280	4962	28035	4.2284e-279
1	GO:0009941	chloroplast envelope	Cellular Components	0	872	1642	0		1	GO:0006091	generation of precursor metabolites and energy	Biological Process	8.57788e-204	874	2326	1.59549e-202
1	GO:0010027	thylakoid membrane organization	Biological Process	3.1083e-303	482	616	3.76104e-300		1	GO:0006629	lipid metabolic process	Biological Process	2.24882e-90	1109	4830	3.48567e-89
1	GO:0009534	chloroplast thylakoid	Cellular Components	3.41326e-298	486	623	3.54003e-295		1	GO:0005622	intracellular	Cellular Components	1.51188e-52	5735	40843	2.00864e-51
1	GO:0019288	isopentenyl diphosphate biosynthetic process, methylerythritol 4-phosphate pathway	Biological Process	6.24862e-293	515	712	5.67062e-290		1	GO:0008152	metabolic process	Biological Process	9.7771e-37	4840	34152	1.13659e-35
1	GO:0010207	photosystem II assembly	Biological Process	3.27687e-271	394	460	2.64334e-268		1	GO:0005623	cell	Cellular Components	1.08969e-31	5881	43036	1.12601e-30
1	GO:0009579	thylakoid	Cellular Components	2.66037e-259	496	718	1.93143e-256		1	GO:0009058	biosynthetic process	Biological Process	1.2887e-23	3034	20735	1.19849e-22
1	GO:0009532	plastid stroma	Cellular Components	2.2985e-226	534	944	1.51701e-223		1	GO:0019725	cellular homeostasis	Biological Process	2.46766e-23	274	1166	2.0863e-22
1	GO:0015979	photosynthesis	Biological Process	1.69361e-220	439	661	1.02463e-217		1	GO:0003824	catalytic activity	Molecular Function	3.8278e-23	3397	23808	2.96654e-22
1	GO:0006098	pentose-phosphate shunt	Biological Process	1.53725e-195	400	620	8.58495e-193		1	GO:0006139	nucleobase-containing compound metabolic process	Biological Process	8.8709e-21	2411	16291	6.34611e-20
1	GO:0006364	rRNA processing	Biological Process	5.94591e-192	474	866	3.08338e-189		1	GO:0005575	cellular_component	Cellular Components	2.59757e-19	6089	45425	1.72553e-18
1	GO:0042646	plastid nucleoid	Cellular Components	3.03406e-186	258	303	1.46849e-183		1	GO:0008150	biological_process	Biological Process	3.04327e-12	6019	45337	1.88683e-11
1	GO:0009658	chloroplast organization	Biological Process	4.14351e-168	353	574	1.88012e-165		1	GO:0004518	nuclease activity	Molecular Function	6.87429e-12	182	891	3.99568e-11
1	GO:0009902	chloroplast relocation	Biological Process	1.086e-162	238	286	4.63788e-160		1	GO:0009987	cellular process	Biological Process	9.17322e-12	5044	37524	5.01829e-11
1	GO:0019684	photosynthesis, light reaction	Biological Process	3.97429e-150	260	348	1.60296e-147		1	GO:0000166	nucleotide binding	Molecular Function	4.86823e-10	1190	8436	2.51525e-09
1	GO:0015995	chlorophyll biosynthetic process	Biological Process	1.87504e-149	272	386	7.16463e-147		1	GO:0009790	embryo development	Biological Process	3.84578e-09	434	2733	1.88241e-08
1	GO:0042651	thylakoid membrane	Cellular Components	9.30659e-145	213	252	3.37829e-142		1	GO:0019748	secondary metabolic process	Biological Process	4.39605e-09	385	2290	2.04416e-08
1	GO:0034660	ncRNA metabolic process	Biological Process	2.93078e-141	196	226	1.01321e-138		1	GO:0005576	extracellular region	Cellular Components	8.3243e-09	270	1508	3.68648e-08
1	GO:0009657	plastid organization	Biological Process	2.03705e-140	206	242	6.72225e-138		1	GO:0005975	carbohydrate metabolic process	Biological Process	9.33247e-09	675	4439	3.94509e-08
1	GO:0016117	carotenoid biosynthetic process	Biological Process	2.9231e-132	221	295	9.22682e-130		1	GO:0016020	membrane	Cellular Components	3.51811e-07	2651	19203	1.42254e-06
1	GO:0016556	mRNA modification	Biological Process	9.1274e-131	202	257	2.76104e-128		1	GO:0016043	cellular component organization	Biological Process	5.47541e-07	1821	13111	2.12172e-06
1	GO:0042793	plastid transcription	Biological Process	2.10557e-128	178	204	6.11457e-126		1	GO:0016787	hydrolase activity	Molecular Function	2.74364e-06	1196	8498	1.02063e-05
1	GO:0019252	starch biosynthetic process	Biological Process	1.37492e-123	319	613	3.83919e-121		1	GO:0005215	transporter activity	Molecular Function	1.07915e-05	492	3259	3.86005e-05
1	GO:0010287	plastoglobule	Cellular Components	1.30841e-121	204	267	3.51818e-119		1	GO:0006412	translation	Biological Process	0.000162255	236	1475	0.000558878
1	GO:0031977	thylakoid lumen	Cellular Components	2.99547e-118	160	177	7.76683e-116		1	GO:0009875	pollen-pistil interaction	Biological Process	0.00148088	28	135	0.00491863
1	GO:0009523	photosystem II	Cellular Components	2.62496e-114	187	236	6.57145e-112		1	GO:0005840	ribosome	Cellular Components	0.0100952	177	1088	0.0323742
1	GO:0010218	response to far red light	Biological Process	5.67866e-114	260	447	1.37423e-111		2	GO:0007049	cell cycle	Biological Process	1.63937e-193	821	3096	1.52462e-191
1	GO:0009773	photosynthetic electron transport in photosystem I	Biological Process	1.35656e-110	140	148	3.17698e-108		2	GO:0006259	DNA metabolic process	Biological Process	1.06112e-180	809	3214	4.93422e-179
1	GO:0035304	regulation of protein dephosphorylation	Biological Process	7.43163e-110	214	320	1.68605e-107		2	GO:0016043	cellular component organization	Biological Process	5.45132e-115	1788	13111	1.68991e-113
1	GO:0009637	response to blue light	Biological Process	1.20685e-109	259	458	2.65507e-107		2	GO:0040029	regulation of gene expression, epigenetic	Biological Process	9.65623e-85	372	1391	2.24507e-83
1	GO:0000023	maltose metabolic process	Biological Process	7.54693e-108	252	446	1.61149e-105		2	GO:0006139	nucleobase-containing compound metabolic process	Biological Process	1.2838e-51	1843	16291	2.38786e-50
1	GO:0009543	chloroplast thylakoid lumen	Cellular Components	6.54189e-105	175	227	1.35697e-102		2	GO:0005634	nucleus	Cellular Components	5.34097e-45	593	3974	7.79443e-44
1	GO:0010114	response to red light	Biological Process	2.15444e-100	280	550	4.34478e-98		2	GO:0003676	nucleic acid binding	Molecular Function	5.86678e-45	1257	10433	7.79443e-44
1	GO:0016226	iron-sulfur cluster assembly	Biological Process	8.02252e-92	191	303	1.57415e-89		2	GO:0005856	cytoskeleton	Cellular Components	4.69089e-43	242	1068	5.45316e-42
1	GO:0031361	integral component of thylakoid membrane	Cellular Components	1.27095e-90	135	160	2.42818e-88		2	GO:0009908	flower development	Biological Process	7.27333e-41	541	3484	7.51577e-40
1	GO:0035450	extrinsic component of lumenal side of plastid thylakoid membrane	Cellular Components	1.64765e-86	109	115	3.06717e-84		2	GO:0005515	protein binding	Molecular Function	9.1953e-38	927	7307	8.55163e-37
1	GO:0031969	chloroplast membrane	Cellular Components	1.82379e-86	233	457	3.31018e-84		2	GO:0003774	motor activity	Molecular Function	2.32128e-33	79	180	1.96254e-32
1	GO:0009522	photosystem I	Cellular Components	7.22127e-80	107	117	1.27869e-77		2	GO:0000003	reproduction	Biological Process	5.38339e-29	1105	9413	4.17213e-28
1	GO:0043085	positive regulation of catalytic activity	Biological Process	4.71964e-76	188	345	8.15824e-74		2	GO:0009653	anatomical structure morphogenesis	Biological Process	3.04655e-18	724	6161	2.17945e-17
1	GO:0016168	chlorophyll binding	Molecular Function	2.64332e-75	104	116	4.4629e-73		2	GO:0009791	post-embryonic development	Biological Process	1.21803e-12	969	9210	8.09122e-12
1	GO:0010155	regulation of proton transport	Biological Process	1.38344e-73	127	175	2.28268e-71		2	GO:0009058	biosynthetic process	Biological Process	1.3703e-12	1975	20735	8.49585e-12
1	GO:0009073	aromatic amino acid family biosynthetic process	Biological Process	2.72551e-72	135	196	4.39716e-70		2	GO:0007275	multicellular organism development	Biological Process	1.34456e-11	1284	12754	7.81523e-11
1	GO:0006399	tRNA metabolic process	Biological Process	4.99717e-70	99	117	7.88684e-68		2	GO:0009987	cellular process	Biological Process	2.54797e-11	3367	37524	1.39389e-10
1	GO:0009547	plastid ribosome	Cellular Components	9.60552e-68	99	115	1.48375e-65		2	GO:0005488	binding	Molecular Function	4.21435e-11	3117	34203	2.17742e-10
1	GO:0019344	cysteine biosynthetic process	Biological Process	2.73217e-65	240	574	4.13241e-63		2	GO:0005623	cell	Cellular Components	9.75376e-10	3780	43036	4.77421e-09
1	GO:0045036	protein targeting to chloroplast	Biological Process	1.29686e-64	109	149	1.92147e-62		2	GO:0006464	cellular protein modification process	Biological Process	4.46248e-08	981	9744	2.07505e-07
1	GO:0006655	phosphatidylglycerol biosynthetic process	Biological Process	1.44094e-60	122	193	2.09225e-58		2	GO:0004518	nuclease activity	Molecular Function	2.227e-07	122	891	9.86243e-07
1	GO:0009706	chloroplast inner membrane	Cellular Components	9.45687e-60	150	280	1.34621e-57		2	GO:0030154	cell differentiation	Biological Process	5.12424e-07	423	3863	2.16616e-06
1	GO:0009765	photosynthesis, light harvesting	Biological Process	4.04539e-57	77	85	5.64799e-55		2	GO:0005622	intracellular	Cellular Components	1.19733e-06	3576	40843	4.84136e-06
1	GO:0018298	protein-chromophore linkage	Biological Process	6.52259e-56	91	119	8.93471e-54		2	GO:0003677	DNA binding	Molecular Function	2.82926e-06	287	2615	1.09634e-05
1	GO:0009768	photosynthesis, light harvesting in photosystem I	Biological Process	7.94995e-56	66	67	1.06883e-53		2	GO:0016049	cell growth	Biological Process	1.0237e-05	297	2661	3.80815e-05
1	GO:0006636	unsaturated fatty acid biosynthetic process	Biological Process	8.63004e-54	139	263	1.13917e-51		2	GO:0009790	embryo development	Biological Process	3.64427e-05	301	2733	0.000130353
1	GO:0031409	pigment binding	Molecular Function	2.82445e-53	63	64	3.6617e-51		2	GO:0030312	external encapsulating structure	Cellular Components	6.17468e-05	291	2724	0.000212684
1	GO:0030076	light-harvesting complex	Cellular Components	1.4807e-51	61	62	1.88595e-49		2	GO:0005102	signaling receptor binding	Molecular Function	0.000111671	66	447	0.000370909
1	GO:0009295	nucleoid	Cellular Components	6.90134e-48	75	96	8.63857e-46		2	GO:0005618	cell wall	Cellular Components	0.000122325	188	1661	0.000392284
1	GO:0019253	reductive pentose-phosphate cycle	Biological Process	7.85623e-43	57	63	9.66715e-41		2	GO:0040007	growth	Biological Process	0.000215801	402	3883	0.000668982
1	GO:0009654	photosystem II oxygen evolving complex	Cellular Components	8.46898e-40	63	79	1.02475e-37		2	GO:0005575	cellular_component	Cellular Components	0.000226968	3913	45425	0.000680904
1	GO:0010103	stomatal complex morphogenesis	Biological Process	1.72701e-39	187	570	2.05543e-37		2	GO:0016787	hydrolase activity	Molecular Function	0.000448405	821	8498	0.00130318
1	GO:0045893	positive regulation of transcription, DNA-templated	Biological Process	4.26514e-39	367	1467	4.99434e-37		2	GO:0005635	nuclear envelope	Cellular Components	0.000710817	45	306	0.00200321
1	GO:0010196	nonphotochemical quenching	Biological Process	4.35843e-39	46	47	5.02258e-37		2	GO:0019538	protein metabolic process	Biological Process	0.00214521	1321	14387	0.00586778
1	GO:0009965	leaf morphogenesis	Biological Process	3.12952e-38	246	874	3.55005e-36		2	GO:0030234	enzyme regulator activity	Molecular Function	0.00252682	86	764	0.00671413
1	GO:0009416	response to light stimulus	Biological Process	4.60989e-38	277	979	5.1489e-36		2	GO:0009838	abscission	Biological Process	0.00375227	48	345	0.00969337
1	GO:0030003	cellular cation homeostasis	Biological Process	6.30302e-34	115	266	6.93332e-32		3	GO:0006810	transport	Biological Process	4.88742e-45	1050	9729	4.5453e-43
1	GO:0030095	chloroplast photosystem II	Cellular Components	1.12847e-32	45	51	1.22279e-30		3	GO:0005215	transporter activity	Molecular Function	9.55577e-37	441	3259	4.44343e-35
1	GO:0009769	photosynthesis, light harvesting in photosystem II	Biological Process	1.53252e-32	47	55	1.6362e-30		3	GO:0016020	membrane	Cellular Components	5.05479e-33	1730	19203	1.56698e-31
1	GO:0070838	divalent metal ion transport	Biological Process	1.62448e-32	106	236	1.70924e-30		3	GO:0005773	vacuole	Cellular Components	3.69964e-28	293	2103	8.60165e-27
1	GO:0010598	NAD(P)H dehydrogenase complex (plastoquinone)	Cellular Components	2.6304e-32	41	44	2.7281e-30		3	GO:0007154	cell communication	Biological Process	3.04884e-26	928	9277	5.67084e-25
1	GO:0009533	chloroplast stromal thylakoid	Cellular Components	3.85627e-32	38	39	3.94317e-30		3	GO:0009605	response to external stimulus	Biological Process	3.8713e-24	983	10148	5.47217e-23
1	GO:0055114	oxidation-reduction process	Biological Process	5.36547e-31	732	3761	5.41018e-29		3	GO:0009719	response to endogenous stimulus	Biological Process	4.11884e-24	809	8074	5.47217e-23
1	GO:0035451	extrinsic component of stromal side of plastid thylakoid membrane	Cellular Components	7.39905e-31	35	35	7.35851e-29		3	GO:0008219	cell death	Biological Process	4.8999e-21	334	2710	5.69613e-20
1	GO:0010304	PSII associated light-harvesting complex II catabolic process	Biological Process	7.68278e-31	52	72	7.53743e-29		3	GO:0007165	signal transduction	Biological Process	3.01565e-19	722	7296	3.11617e-18
1	GO:0009508	plastid chromosome	Cellular Components	1.25852e-30	49	64	1.21825e-28		3	GO:0006950	response to stress	Biological Process	5.02149e-18	1635	19415	4.66999e-17
1	GO:0019761	glucosinolate biosynthetic process	Biological Process	5.93386e-30	185	603	5.6684e-28		3	GO:0009607	response to biotic stimulus	Biological Process	7.29275e-18	743	7639	6.16568e-17
1	GO:0030154	cell differentiation	Biological Process	1.80788e-29	262	1048	1.70457e-27		3	GO:0009991	response to extracellular stimulus	Biological Process	1.15273e-13	207	1729	8.93367e-13
1	GO:0009451	RNA modification	Biological Process	4.05334e-29	111	292	3.77272e-27		3	GO:0009628	response to abiotic stimulus	Biological Process	1.95807e-12	1270	15146	1.40077e-11
1	GO:0006779	porphyrin-containing compound biosynthetic process	Biological Process	6.26798e-29	47	63	5.76019e-27		3	GO:0000166	nucleotide binding	Molecular Function	3.56692e-12	801	8436	2.36945e-11
1	GO:0016491	oxidoreductase activity	Molecular Function	8.56969e-29	560	2760	7.77699e-27		3	GO:0040007	growth	Biological Process	3.56934e-11	395	3883	2.21299e-10
1	GO:0080158	NA	NA	2.55705e-28	32	32	2.29187e-26		3	GO:0016301	kinase activity	Molecular Function	1.91101e-10	365	3487	1.11077e-09
1	GO:0009767	photosynthetic electron transport chain	Biological Process	2.13474e-27	52	77	1.89003e-25		3	GO:0019725	cellular homeostasis	Biological Process	1.10124e-09	138	1166	6.02441e-09
1	GO:0051536	iron-sulfur cluster binding	Molecular Function	2.66229e-27	110	289	2.3287e-25		3	GO:0019748	secondary metabolic process	Biological Process	1.39494e-09	242	2290	7.20722e-09
1	GO:0009735	response to cytokinin	Biological Process	6.33343e-27	266	1059	5.47389e-25		3	GO:0004871	NA	NA	8.44973e-09	168	1401	4.13592e-08
1	GO:0005739	mitochondrion	Cellular Components	7.41763e-26	1549	9606	6.33553e-24		3	GO:0005886	plasma membrane	Cellular Components	2.09185e-08	164	1444	9.72711e-08
1	GO:0016984	ribulose-bisphosphate carboxylase activity	Molecular Function	6.66015e-24	27	27	5.6224e-22		3	GO:0003824	catalytic activity	Molecular Function	3.89563e-08	1909	23808	1.72521e-07
1	GO:0006733	oxidoreduction coenzyme metabolic process	Biological Process	8.04148e-24	62	121	6.48679e-22		3	GO:0016049	cell growth	Biological Process	2.55777e-07	266	2661	1.08124e-06
1	GO:0006766	vitamin metabolic process	Biological Process	8.04148e-24	62	121	6.48679e-22		3	GO:0004872	NA	NA	8.07529e-06	136	1188	3.26522e-05
1	GO:0009106	lipoate metabolic process	Biological Process	8.04148e-24	62	121	6.48679e-22		3	GO:0008289	lipid binding	Molecular Function	2.63048e-05	102	881	0.000101931
1	GO:0009108	coenzyme biosynthetic process	Biological Process	8.04148e-24	62	121	6.48679e-22		3	GO:0005783	endoplasmic reticulum	Cellular Components	3.92971e-05	162	1631	0.000146185
1	GO:1901259	chloroplast rRNA processing	Biological Process	9.08505e-24	28	30	7.24807e-22		3	GO:0016787	hydrolase activity	Molecular Function	0.000556538	706	8498	0.00199069
1	GO:0032544	plastid translation	Biological Process	1.25415e-23	35	43	9.89687e-22		3	GO:0005794	Golgi apparatus	Cellular Components	0.00115763	191	2033	0.00398739
1	GO:0045156	electron transporter, transferring electrons within the cyclic electron transport pathway of photosynthesis activity	Molecular Function	4.60224e-23	26	26	3.59272e-21		3	GO:0009856	pollination	Biological Process	0.0029617	158	1673	0.00983706
1	GO:0044272	sulfur compound biosynthetic process	Biological Process	8.37064e-23	59	115	6.46499e-21		3	GO:0005515	protein binding	Molecular Function	0.00313076	592	7307	0.01004
1	GO:0048564	photosystem I assembly	Biological Process	1.37989e-22	27	29	1.05453e-20		3	GO:0005618	cell wall	Cellular Components	0.00369056	153	1661	0.0114407
1	GO:0031353	integral component of plastid inner membrane	Cellular Components	1.53166e-22	51	92	1.15832e-20		3	GO:0008150	biological_process	Biological Process	0.00519177	3312	45337	0.0155753
1	GO:0009072	aromatic amino acid family metabolic process	Biological Process	2.12332e-22	65	137	1.58921e-20		3	GO:0009056	catabolic process	Biological Process	0.00626854	600	7504	0.018218
1	GO:0019843	rRNA binding	Molecular Function	1.67657e-21	102	286	1.24203e-19		3	GO:0016740	transferase activity	Molecular Function	0.00809179	839	10452	0.0228041
1	GO:0009782	photosystem I antenna complex	Cellular Components	2.07708e-21	24	24	1.52319e-19		3	GO:0005975	carbohydrate metabolic process	Biological Process	0.0166325	368	4439	0.0454947
1	GO:0006782	protoporphyrinogen IX biosynthetic process	Biological Process	2.55981e-21	33	43	1.85842e-19		4	GO:0005618	cell wall	Cellular Components	4.09863e-30	204	1661	3.81173e-28
1	GO:0010319	stromule	Cellular Components	2.60923e-21	84	214	1.87153e-19		4	GO:0040007	growth	Biological Process	1.54442e-26	356	3883	7.18153e-25
1	GO:0009117	nucleotide metabolic process	Biological Process	2.64814e-21	64	139	1.87153e-19		4	GO:0030312	external encapsulating structure	Cellular Components	1.0297e-25	270	2724	3.19206e-24
1	GO:0009573	chloroplast ribulose bisphosphate carboxylase complex	Cellular Components	2.6552e-21	24	24	1.87153e-19		4	GO:0009653	anatomical structure morphogenesis	Biological Process	5.4703e-19	474	6161	1.27185e-17
1	GO:0006546	glycine catabolic process	Biological Process	3.02357e-21	68	154	2.11068e-19		4	GO:0016049	cell growth	Biological Process	1.32614e-18	246	2661	2.46663e-17
1	GO:0003824	catalytic activity	Molecular Function	8.21616e-21	750	4313	5.68089e-19		4	GO:0004872	NA	NA	5.68297e-15	132	1188	8.8086e-14
1	GO:0009840	chloroplastic endopeptidase Clp complex	Cellular Components	1.22905e-20	27	30	8.41784e-19		4	GO:0005886	plasma membrane	Cellular Components	2.38454e-13	142	1444	3.16804e-12
1	GO:0015994	chlorophyll metabolic process	Biological Process	4.04439e-20	45	79	2.74414e-18		4	GO:0005794	Golgi apparatus	Cellular Components	1.11498e-12	183	2033	1.29617e-11
1	GO:0009783	photosystem II antenna complex	Cellular Components	4.71669e-20	24	25	3.17066e-18		4	GO:0004871	NA	NA	1.37762e-12	140	1401	1.42354e-11
1	GO:0010206	photosystem II repair	Biological Process	7.38927e-20	28	34	4.92166e-18		4	GO:0009908	flower development	Biological Process	7.55285e-12	273	3484	7.02415e-11
1	GO:0019748	secondary metabolic process	Biological Process	1.09403e-19	64	147	7.22061e-18		4	GO:0030154	cell differentiation	Biological Process	2.77907e-11	294	3863	2.34957e-10
1	GO:0009772	photosynthetic electron transport in photosystem II	Biological Process	3.18384e-19	26	30	2.0824e-17		4	GO:0005515	protein binding	Molecular Function	5.62363e-09	469	7307	4.02348e-08
1	GO:0034599	cellular response to oxidative stress	Biological Process	5.5622e-19	56	119	3.6055e-17		4	GO:0016020	membrane	Cellular Components	5.62422e-09	1101	19203	4.02348e-08
1	GO:0000096	sulfur amino acid metabolic process	Biological Process	1.94109e-18	60	139	1.24711e-16		4	GO:0005102	signaling receptor binding	Molecular Function	6.1305e-09	55	447	4.0724e-08
1	GO:0042644	chloroplast nucleoid	Cellular Components	2.00807e-18	29	39	1.27882e-16		4	GO:0005975	carbohydrate metabolic process	Biological Process	3.13421e-08	311	4439	1.94321e-07
1	GO:0006783	heme biosynthetic process	Biological Process	4.46049e-18	47	93	2.81593e-16		4	GO:0009838	abscission	Biological Process	3.70824e-08	45	345	2.15542e-07
1	GO:0033014	tetrapyrrole biosynthetic process	Biological Process	5.79182e-18	30	42	3.62488e-16		4	GO:0009719	response to endogenous stimulus	Biological Process	5.63741e-08	506	8074	3.08399e-07
1	GO:0010190	cytochrome b6f complex assembly	Biological Process	1.53375e-17	21	22	9.51709e-16		4	GO:0005856	cytoskeleton	Cellular Components	6.5223e-08	97	1068	3.36986e-07
1	GO:0009517	PSII associated light-harvesting complex II	Cellular Components	2.41996e-17	24	28	1.48889e-15		4	GO:0016301	kinase activity	Molecular Function	1.63344e-07	254	3487	7.99528e-07
1	GO:0019216	regulation of lipid metabolic process	Biological Process	3.51414e-17	35	58	2.14392e-15		4	GO:0009856	pollination	Biological Process	8.78442e-06	130	1673	4.08475e-05
1	GO:0000373	Group II intron splicing	Biological Process	4.35313e-17	33	55	2.63364e-15		4	GO:0003774	motor activity	Molecular Function	4.62785e-05	24	180	0.000204948
1	GO:0015977	carbon fixation	Biological Process	4.51557e-17	30	45	2.70934e-15		4	GO:0007275	multicellular organism development	Biological Process	5.52871e-05	744	12754	0.000231156
1	GO:0009814	defense response, incompatible interaction	Biological Process	1.01254e-16	133	522	6.02543e-15		4	GO:0007154	cell communication	Biological Process	5.71675e-05	551	9277	0.000231156
1	GO:0071483	cellular response to blue light	Biological Process	1.64378e-16	24	30	9.70231e-15		4	GO:0007165	signal transduction	Biological Process	0.000104281	439	7296	0.000404088
1	GO:0004519	endonuclease activity	Molecular Function	1.9866e-16	120	458	1.16312e-14		4	GO:0005576	extracellular region	Cellular Components	0.000124648	109	1508	0.00046369
1	GO:0071482	cellular response to light stimulus	Biological Process	8.36456e-16	30	48	4.85814e-14		4	GO:0016740	transferase activity	Molecular Function	0.000159793	626	10452	0.000571569
1	GO:0001053	NA	NA	2.74222e-15	16	16	1.58004e-13		4	GO:0019748	secondary metabolic process	Biological Process	0.000644128	154	2290	0.00221866
1	GO:0048038	quinone binding	Molecular Function	7.1947e-15	42	92	4.11288e-13		4	GO:0009791	post-embryonic development	Biological Process	0.000982062	538	9210	0.00326185
1	GO:0016123	xanthophyll biosynthetic process	Biological Process	7.65811e-15	24	34	4.34359e-13		4	GO:0000003	reproduction	Biological Process	0.00164193	550	9413	0.00526551
1	GO:0009538	photosystem I reaction center	Cellular Components	2.02731e-14	16	16	1.14095e-12		4	GO:0016043	cellular component organization	Biological Process	0.0110383	719	13111	0.0342188
1	GO:0009409	response to cold	Biological Process	2.51969e-14	526	3030	1.40715e-12		4	GO:0030234	enzyme regulator activity	Molecular Function	0.0122491	51	764	0.0367472
1	GO:0000427	plastid-encoded plastid RNA polymerase complex	Cellular Components	6.22702e-14	15	15	3.451e-12		5	GO:0005654	nucleoplasm	Cellular Components	4.84519e-08	67	1005	4.50602e-06
1	GO:0009642	response to light intensity	Biological Process	8.21691e-14	25	38	4.5193e-12		5	GO:0019538	protein metabolic process	Biological Process	0.0010262	546	14387	0.0355009
1	GO:0019760	glucosinolate metabolic process	Biological Process	9.52609e-14	56	154	5.19996e-12		5	GO:0008135	translation factor activity, RNA binding	Molecular Function	0.00125928	34	569	0.0355009
1	GO:0009055	electron transfer activity	Molecular Function	1.0059e-13	255	1256	5.44986e-12		5	GO:0006464	cellular protein modification process	Biological Process	0.00152692	386	9744	0.0355009
1	GO:0007623	circadian rhythm	Biological Process	1.19641e-13	134	567	6.43402e-12		5	GO:0009056	catabolic process	Biological Process	0.00219249	299	7504	0.0375729
1	GO:0015996	chlorophyll catabolic process	Biological Process	1.95391e-13	57	162	1.04304e-11		5	GO:0005488	binding	Molecular Function	0.00242406	1212	34203	0.0375729
1	GO:0010380	regulation of chlorophyll biosynthetic process	Biological Process	3.9868e-13	28	51	2.11272e-11		6	GO:0009056	catabolic process	Biological Process	2.55065e-18	336	7504	2.37211e-16
1	GO:0048481	plant ovule development	Biological Process	4.86382e-13	168	813	2.55879e-11		6	GO:0006464	cellular protein modification process	Biological Process	1.90338e-11	382	9744	8.8507e-10
1	GO:0031425	chloroplast RNA processing	Biological Process	5.3488e-13	78	280	2.78912e-11		6	GO:0005488	binding	Molecular Function	6.90308e-09	1061	34203	2.13995e-07
1	GO:0043489	RNA stabilization	Biological Process	5.37847e-13	14	14	2.78912e-11		6	GO:0019538	protein metabolic process	Biological Process	0.000223647	468	14387	0.0051998
1	GO:0031408	oxylipin biosynthetic process	Biological Process	7.7531e-13	49	133	3.99202e-11		6	GO:0016740	transferase activity	Molecular Function	0.00208573	349	10452	0.0387946
1	GO:0008266	poly(U) RNA binding	Molecular Function	8.0985e-13	35	75	4.1405e-11		7	GO:0019748	secondary metabolic process	Biological Process	3.34456e-28	148	2290	3.11045e-26
1	GO:0009645	response to low light intensity stimulus	Biological Process	8.585e-13	19	24	4.35854e-11		7	GO:0016020	membrane	Cellular Components	8.05701e-19	606	19203	3.74651e-17
1	GO:0051537	2 iron, 2 sulfur cluster binding	Molecular Function	1.36821e-12	57	168	6.89804e-11		7	GO:0030312	external encapsulating structure	Cellular Components	1.43428e-18	142	2724	4.44628e-17
1	GO:0071492	cellular response to UV-A	Biological Process	1.56993e-12	18	22	7.86046e-11		7	GO:0009719	response to endogenous stimulus	Biological Process	2.52248e-15	296	8074	5.86477e-14
1	GO:0010236	plastoquinone biosynthetic process	Biological Process	1.58668e-12	23	36	7.88995e-11		7	GO:0005618	cell wall	Cellular Components	2.94223e-14	93	1661	5.47256e-13
1	GO:0008652	cellular amino acid biosynthetic process	Biological Process	1.75138e-12	85	304	8.6497e-11		7	GO:0040007	growth	Biological Process	2.5499e-12	161	3883	3.95235e-11
1	GO:0010239	chloroplast mRNA processing	Biological Process	1.94357e-12	14	15	9.52355e-11		7	GO:0009653	anatomical structure morphogenesis	Biological Process	1.19287e-11	226	6161	1.58481e-10
1	GO:0031365	N-terminal protein amino acid modification	Biological Process	1.95456e-12	19	25	9.52355e-11		7	GO:0003824	catalytic activity	Molecular Function	2.67611e-11	680	23808	3.11097e-10
1	GO:0010310	regulation of hydrogen peroxide metabolic process	Biological Process	2.85649e-12	116	474	1.38254e-10		7	GO:0005794	Golgi apparatus	Cellular Components	1.4744e-10	96	2033	1.52355e-09
1	GO:0019898	extrinsic component of membrane	Cellular Components	3.61111e-12	56	174	1.7362e-10		7	GO:0016049	cell growth	Biological Process	2.00708e-10	116	2661	1.86659e-09
1	GO:0016020	membrane	Cellular Components	4.11507e-12	1301	8709	1.96549e-10		7	GO:0016740	transferase activity	Molecular Function	3.36097e-10	337	10452	2.84154e-09
1	GO:0005983	starch catabolic process	Biological Process	4.5536e-12	30	64	2.16073e-10		7	GO:0005576	extracellular region	Cellular Components	6.44781e-10	76	1508	4.99705e-09
1	GO:0010264	myo-inositol hexakisphosphate biosynthetic process	Biological Process	7.88344e-12	55	164	3.70736e-10		7	GO:0006950	response to stress	Biological Process	1.98543e-09	559	19415	1.42035e-08
1	GO:0009793	embryo development ending in seed dormancy	Biological Process	7.91515e-12	405	2410	3.70736e-10		7	GO:0030154	cell differentiation	Biological Process	2.28468e-09	149	3863	1.51768e-08
1	GO:0006418	tRNA aminoacylation for protein translation	Biological Process	9.79975e-12	62	210	4.56065e-10		7	GO:0009605	response to external stimulus	Biological Process	3.73041e-09	322	10148	2.31286e-08
1	GO:0004222	metalloendopeptidase activity	Molecular Function	1.66658e-11	55	178	7.70661e-10		7	GO:0005856	cytoskeleton	Cellular Components	7.27082e-08	55	1068	4.22617e-07
1	GO:0004733	pyridoxamine-phosphate oxidase activity	Molecular Function	4.51529e-11	15	18	2.07475e-09		7	GO:0009628	response to abiotic stimulus	Biological Process	1.61835e-07	439	15146	8.85332e-07
1	GO:0009443	pyridoxal 5'-phosphate salvage	Biological Process	5.17308e-11	15	18	2.36205e-09		7	GO:0009607	response to biotic stimulus	Biological Process	2.83674e-06	240	7639	1.46565e-05
1	GO:0003723	RNA binding	Molecular Function	5.23286e-11	412	2447	2.36993e-09		7	GO:0005886	plasma membrane	Cellular Components	1.60173e-05	61	1444	7.84006e-05
1	GO:0010258	NADH dehydrogenase complex (plastoquinone) assembly	Biological Process	5.25562e-11	12	12	2.36993e-09		7	GO:0004871	NA	NA	2.6129e-05	59	1401	0.0001215
1	GO:0030093	chloroplast photosystem I	Cellular Components	5.6938e-11	12	12	2.55167e-09		7	GO:0008289	lipid binding	Molecular Function	5.14145e-05	41	881	0.000227693
1	GO:0010205	photoinhibition	Biological Process	6.1056e-11	23	42	2.71943e-09		7	GO:0007154	cell communication	Biological Process	6.29228e-05	274	9277	0.000265992
1	GO:0048046	apoplast	Cellular Components	9.29832e-11	245	1287	4.11621e-09		7	GO:0008150	biological_process	Biological Process	6.6243e-05	1123	45337	0.000267852
1	GO:0070402	NADPH binding	Molecular Function	9.7435e-11	16	21	4.28714e-09		7	GO:0005975	carbohydrate metabolic process	Biological Process	7.70486e-05	145	4439	0.000298563
1	GO:1900865	chloroplast RNA modification	Biological Process	2.05243e-10	18	28	8.97629e-09		7	GO:0009838	abscission	Biological Process	0.000107101	21	345	0.000398415
1	GO:0045454	cell redox homeostasis	Biological Process	2.07019e-10	93	366	8.99974e-09		7	GO:0003774	motor activity	Molecular Function	0.000122368	14	180	0.000437701
1	GO:0042549	photosystem II stabilization	Biological Process	2.17882e-10	15	19	9.41562e-09		7	GO:0004872	NA	NA	0.000203087	49	1188	0.000699523
1	GO:0016765	transferase activity, transferring alkyl or aryl (other than methyl) groups	Molecular Function	3.7082e-10	27	59	1.59299e-08		7	GO:0007165	signal transduction	Biological Process	0.000398899	216	7296	0.00132492
1	GO:0071490	cellular response to far red light	Biological Process	4.09743e-10	11	11	1.73961e-08		7	GO:0009856	pollination	Biological Process	0.000518833	62	1673	0.00166384
1	GO:0071491	cellular response to red light	Biological Process	4.09743e-10	11	11	1.73961e-08		7	GO:0016301	kinase activity	Molecular Function	0.000697792	113	3487	0.00216315
1	GO:0045038	protein import into chloroplast thylakoid membrane	Biological Process	4.61459e-10	15	20	1.94779e-08		7	GO:0000166	nucleotide binding	Molecular Function	0.000969482	243	8436	0.00290845
1	GO:0004659	prenyltransferase activity	Molecular Function	4.79831e-10	21	37	2.01363e-08		7	GO:0005102	signaling receptor binding	Molecular Function	0.00131586	22	447	0.00382423
1	GO:0043231	intracellular membrane-bounded organelle	Cellular Components	4.87012e-10	125	579	2.03202e-08		7	GO:0005773	vacuole	Cellular Components	0.00227313	71	2103	0.00640609
1	GO:0047134	protein-disulfide reductase activity	Molecular Function	5.12968e-10	26	52	2.12808e-08		7	GO:0005515	protein binding	Molecular Function	0.0026323	209	7307	0.00720013
1	GO:0043531	ADP binding	Molecular Function	5.48365e-10	126	667	2.262e-08		7	GO:0009991	response to extracellular stimulus	Biological Process	0.0040795	59	1729	0.0108398
1	GO:0005528	FK506 binding	Molecular Function	6.00897e-10	28	61	2.45085e-08		7	GO:0003700	DNA-binding transcription factor activity	Molecular Function	0.00577242	8	113	0.0149121
1	GO:0018208	peptidyl-proline modification	Biological Process	6.00897e-10	28	61	2.45085e-08		7	GO:0007275	multicellular organism development	Biological Process	0.016237	337	12754	0.0402575
1	GO:0009501	amyloplast	Cellular Components	7.90903e-10	27	64	3.2078e-08		7	GO:0009875	pollen-pistil interaction	Biological Process	0.0164493	8	135	0.0402575
1	GO:0004812	aminoacyl-tRNA ligase activity	Molecular Function	8.66388e-10	67	259	3.49443e-08		8	GO:0009719	response to endogenous stimulus	Biological Process	5.15331e-92	457	8074	4.79258e-90
1	GO:0010277	chlorophyllide a oxygenase [overall] activity	Molecular Function	1.14114e-09	12	14	4.57716e-08		8	GO:0008219	cell death	Biological Process	1.02948e-63	217	2710	4.78709e-62
1	GO:0009744	response to sucrose	Biological Process	1.52238e-09	143	679	6.07279e-08		8	GO:0007165	signal transduction	Biological Process	1.46004e-58	370	7296	4.52613e-57
1	GO:0055085	transmembrane transport	Biological Process	1.53391e-09	223	1235	6.08537e-08		8	GO:0006950	response to stress	Biological Process	2.5419e-57	686	19415	5.90991e-56
1	GO:0071486	cellular response to high light intensity	Biological Process	1.67119e-09	22	41	6.59392e-08		8	GO:0009607	response to biotic stimulus	Biological Process	2.76613e-51	365	7639	5.14501e-50
1	GO:0008615	pyridoxine biosynthetic process	Biological Process	2.98519e-09	16	24	1.17148e-07		8	GO:0007154	cell communication	Biological Process	1.4211e-44	397	9277	2.2027e-43
1	GO:0006662	glycerol ether metabolic process	Biological Process	3.69708e-09	37	100	1.44305e-07		8	GO:0009605	response to external stimulus	Biological Process	4.47752e-44	420	10148	5.94871e-43
1	GO:0043900	regulation of multi-organism process	Biological Process	4.81323e-09	64	240	1.86867e-07		8	GO:0009628	response to abiotic stimulus	Biological Process	1.91133e-23	485	15146	2.22192e-22
1	GO:0016853	isomerase activity	Molecular Function	5.20248e-09	121	558	2.00904e-07		8	GO:0004871	NA	NA	2.81346e-10	69	1401	2.90725e-09
1	GO:0016987	sigma factor activity	Molecular Function	5.24108e-09	16	27	2.01324e-07		8	GO:0016301	kinase activity	Molecular Function	2.78965e-09	128	3487	2.59437e-08
1	GO:1900871	chloroplast mRNA modification	Biological Process	5.55655e-09	9	9	2.12319e-07		8	GO:0008150	biological_process	Biological Process	8.58936e-09	1048	45337	7.26191e-08
1	GO:0005506	iron ion binding	Molecular Function	9.10528e-09	198	1044	3.46096e-07		8	GO:0003677	DNA binding	Molecular Function	2.25027e-08	100	2615	1.74396e-07
1	GO:0006810	transport	Biological Process	9.26718e-09	365	2216	3.50415e-07		8	GO:0004872	NA	NA	2.18747e-06	52	1188	1.56488e-05
1	GO:0031072	heat shock protein binding	Molecular Function	9.53687e-09	80	330	3.58744e-07		8	GO:0003700	DNA-binding transcription factor activity	Molecular Function	7.13421e-06	12	113	4.73915e-05
1	GO:0042026	protein refolding	Biological Process	1.10321e-08	30	78	4.1285e-07		8	GO:0009058	biosynthetic process	Biological Process	1.49339e-05	521	20735	9.25901e-05
1	GO:0042744	hydrogen peroxide catabolic process	Biological Process	1.31676e-08	85	359	4.89227e-07		8	GO:0009987	cellular process	Biological Process	8.94576e-05	874	37524	0.000519972
1	GO:0042820	vitamin B6 catabolic process	Biological Process	1.33426e-08	9	9	4.89227e-07		8	GO:0005886	plasma membrane	Cellular Components	0.000107927	54	1444	0.000590423
1	GO:0042821	pyridoxal biosynthetic process	Biological Process	1.33426e-08	9	9	4.89227e-07		8	GO:0008152	metabolic process	Biological Process	0.00146306	792	34152	0.00755912
1	GO:0050236	pyridoxine:NADP 4-dehydrogenase activity	Molecular Function	1.33426e-08	9	9	4.89227e-07		8	GO:0009856	pollination	Biological Process	0.00305638	54	1673	0.0149602
1	GO:0090391	granum assembly	Biological Process	1.72856e-08	11	13	6.30621e-07		8	GO:0006810	transport	Biological Process	0.00460118	247	9729	0.0205201
1	GO:0009344	nitrite reductase complex [NAD(P)H]	Cellular Components	2.01292e-08	9	9	7.30691e-07		8	GO:0019748	secondary metabolic process	Biological Process	0.00463357	69	2290	0.0205201
1	GO:0006814	sodium ion transport	Biological Process	2.04241e-08	37	116	7.37706e-07		8	GO:0040007	growth	Biological Process	0.00769194	107	3883	0.0325159
1	GO:0015035	protein disulfide oxidoreductase activity	Molecular Function	2.56519e-08	59	214	9.21943e-07		9	GO:0030312	external encapsulating structure	Cellular Components	3.77736e-31	152	2724	3.51295e-29
1	GO:0030388	fructose 1,6-bisphosphate metabolic process	Biological Process	2.92338e-08	12	16	1.03839e-06		9	GO:0005618	cell wall	Cellular Components	5.35846e-25	103	1661	2.49168e-23
1	GO:0042132	fructose 1,6-bisphosphate 1-phosphatase activity	Molecular Function	2.92338e-08	12	16	1.03839e-06		9	GO:0009719	response to endogenous stimulus	Biological Process	1.23655e-14	253	8074	3.83331e-13
1	GO:0008173	RNA methyltransferase activity	Molecular Function	2.9321e-08	21	46	1.03839e-06		9	GO:0007154	cell communication	Biological Process	6.88701e-14	274	9277	1.60123e-12
1	GO:0000413	protein peptidyl-prolyl isomerization	Biological Process	3.15571e-08	45	147	1.11216e-06		9	GO:0009605	response to external stimulus	Biological Process	2.80615e-13	292	10148	5.21944e-12
1	GO:0008152	metabolic process	Biological Process	3.19214e-08	925	6304	1.11956e-06		9	GO:0019748	secondary metabolic process	Biological Process	1.73345e-12	97	2290	2.68684e-11
1	GO:0042823	pyridoxal phosphate biosynthetic process	Biological Process	3.28151e-08	14	21	1.14537e-06		9	GO:0007165	signal transduction	Biological Process	4.25118e-12	222	7296	5.648e-11
1	GO:0061077	chaperone-mediated protein folding	Biological Process	3.75049e-08	38	119	1.3028e-06		9	GO:0009607	response to biotic stimulus	Biological Process	3.78565e-11	225	7639	4.40082e-10
1	GO:0008033	tRNA processing	Biological Process	4.70917e-08	50	178	1.62803e-06		9	GO:0005515	protein binding	Molecular Function	1.19088e-09	210	7307	1.23057e-08
1	GO:0070084	protein initiator methionine removal	Biological Process	4.91322e-08	13	19	1.69052e-06		9	GO:0040007	growth	Biological Process	1.09183e-08	123	3883	1.0154e-07
1	GO:0009595	detection of biotic stimulus	Biological Process	5.05344e-08	85	372	1.73057e-06		9	GO:0016049	cell growth	Biological Process	3.208e-08	91	2661	2.71222e-07
1	GO:0000103	sulfate assimilation	Biological Process	5.48338e-08	30	79	1.86898e-06		9	GO:0005886	plasma membrane	Cellular Components	7.64702e-07	56	1444	5.92644e-06
1	GO:0003959	NADPH dehydrogenase activity	Molecular Function	5.61199e-08	13	19	1.90388e-06		9	GO:0009653	anatomical structure morphogenesis	Biological Process	4.65472e-06	165	6161	3.32992e-05
1	GO:0042372	phylloquinone biosynthetic process	Biological Process	6.38029e-08	19	39	2.15446e-06		9	GO:0006950	response to stress	Biological Process	6.29664e-06	455	19415	4.18277e-05
1	GO:0042548	regulation of photosynthesis, light reaction	Biological Process	6.60598e-08	8	8	2.22034e-06		9	GO:0005576	extracellular region	Cellular Components	2.28707e-05	55	1508	0.000141798
1	GO:0045157	electron transporter, transferring electrons within the noncyclic electron transport pathway of photosynthesis activity	Molecular Function	1.12681e-07	8	8	3.7699e-06		9	GO:0005102	signaling receptor binding	Molecular Function	5.78524e-05	21	447	0.000336267
1	GO:0008967	phosphoglycolate phosphatase activity	Molecular Function	1.23989e-07	16	29	4.12916e-06		9	GO:0009838	abscission	Biological Process	0.000124404	17	345	0.000680565
1	GO:0003755	peptidyl-prolyl cis-trans isomerase activity	Molecular Function	1.39172e-07	45	154	4.61365e-06		9	GO:0009606	tropism	Biological Process	0.000307882	29	816	0.00159072
1	GO:2001141	regulation of RNA biosynthetic process	Biological Process	1.44416e-07	16	31	4.76572e-06		9	GO:0009628	response to abiotic stimulus	Biological Process	0.000444124	352	15146	0.00217387
1	GO:0010117	photoprotection	Biological Process	1.57584e-07	15	26	5.17674e-06		9	GO:0030154	cell differentiation	Biological Process	0.000553466	102	3863	0.00257362
1	GO:0018026	peptidyl-lysine monomethylation	Biological Process	1.78743e-07	14	24	5.84537e-06		9	GO:0009908	flower development	Biological Process	0.000673215	93	3484	0.00298138
1	GO:0051539	4 iron, 4 sulfur cluster binding	Molecular Function	2.4517e-07	49	187	7.98177e-06		9	GO:0004872	NA	NA	0.000864733	37	1188	0.00365546
1	GO:0010189	vitamin E biosynthetic process	Biological Process	2.58122e-07	22	52	8.36591e-06		9	GO:0008289	lipid binding	Molecular Function	0.0030833	28	881	0.0122752
1	GO:0004497	monooxygenase activity	Molecular Function	2.61455e-07	88	406	8.43627e-06		9	GO:0009991	response to extracellular stimulus	Biological Process	0.00316778	52	1729	0.0122752
1	GO:0009052	pentose-phosphate shunt, non-oxidative branch	Biological Process	2.73156e-07	11	15	8.76684e-06		9	GO:0004871	NA	NA	0.00344055	40	1401	0.0127988
1	GO:0016671	oxidoreductase activity, acting on a sulfur group of donors, disulfide as acceptor	Molecular Function	2.74115e-07	31	88	8.76684e-06		9	GO:0009856	pollination	Biological Process	0.00430405	47	1673	0.0153952
1	GO:0008299	isoprenoid biosynthetic process	Biological Process	3.13959e-07	33	102	9.99711e-06		9	GO:0019725	cellular homeostasis	Biological Process	0.00505825	37	1166	0.0174229
1	GO:0006354	DNA-templated transcription, elongation	Biological Process	3.18282e-07	57	219	1.00905e-05		9	GO:0016301	kinase activity	Molecular Function	0.00757288	85	3487	0.0251528
1	GO:0022891	NA	NA	3.72261e-07	46	170	1.17505e-05		9	GO:0007275	multicellular organism development	Biological Process	0.00854144	281	12754	0.0273915
1	GO:0006790	sulfur compound metabolic process	Biological Process	3.87547e-07	23	57	1.218e-05		9	GO:0016020	membrane	Cellular Components	0.00901607	419	19203	0.0279498
1	GO:0009987	cellular process	Biological Process	4.14957e-07	18	40	1.29853e-05		10	GO:0030312	external encapsulating structure	Cellular Components	5.24383e-35	153	2724	4.87676e-33
1	GO:0006000	fructose metabolic process	Biological Process	4.28757e-07	12	19	1.33596e-05		10	GO:0005618	cell wall	Cellular Components	5.89777e-28	104	1661	2.74246e-26
1	GO:0008235	metalloexopeptidase activity	Molecular Function	4.34154e-07	20	49	1.34699e-05		10	GO:0006629	lipid metabolic process	Biological Process	4.77e-22	188	4830	1.4787e-20
1	GO:0019031	viral envelope	Cellular Components	4.42159e-07	13	23	1.36599e-05		10	GO:0006950	response to stress	Biological Process	6.51181e-18	489	19415	1.514e-16
1	GO:0015139	alpha-ketoglutarate transmembrane transporter activity	Molecular Function	5.39929e-07	8	9	1.64012e-05		10	GO:0009607	response to biotic stimulus	Biological Process	1.5531e-17	236	7639	2.88877e-16
1	GO:0015367	oxoglutarate:malate antiporter activity	Molecular Function	5.39929e-07	8	9	1.64012e-05		10	GO:0005576	extracellular region	Cellular Components	1.95343e-17	82	1508	3.02782e-16
1	GO:0015742	alpha-ketoglutarate transport	Biological Process	5.39929e-07	8	9	1.64012e-05		10	GO:0009605	response to external stimulus	Biological Process	1.98846e-16	287	10148	2.64182e-15
1	GO:1902356	oxaloacetate(2-) transmembrane transport	Biological Process	5.39929e-07	8	9	1.64012e-05		10	GO:0009653	anatomical structure morphogenesis	Biological Process	3.62357e-12	180	6161	4.2124e-11
1	GO:0042371	vitamin K biosynthetic process	Biological Process	6.17375e-07	7	7	1.86756e-05		10	GO:0009719	response to endogenous stimulus	Biological Process	4.05964e-11	225	8074	4.19497e-10
1	GO:0004033	aldo-keto reductase (NADP) activity	Molecular Function	6.74539e-07	23	58	2.03201e-05		10	GO:0009908	flower development	Biological Process	2.7572e-10	112	3484	2.5642e-09
1	GO:0000455	enzyme-directed rRNA pseudouridine synthesis	Biological Process	6.99252e-07	8	9	2.09776e-05		10	GO:0008150	biological_process	Biological Process	5.9808e-10	902	45337	5.0565e-09
1	GO:0009231	riboflavin biosynthetic process	Biological Process	7.11809e-07	20	48	2.12664e-05		10	GO:0007275	multicellular organism development	Biological Process	8.18495e-10	310	12754	6.34333e-09
1	GO:0004109	coproporphyrinogen oxidase activity	Molecular Function	7.50729e-07	8	9	2.23373e-05		10	GO:0009628	response to abiotic stimulus	Biological Process	2.98494e-07	351	15146	2.13538e-06
1	GO:0033281	TAT protein transport complex	Cellular Components	7.63096e-07	9	11	2.26126e-05		10	GO:0016787	hydrolase activity	Molecular Function	1.02596e-06	206	8498	6.81529e-06
1	GO:0016120	carotene biosynthetic process	Biological Process	8.57109e-07	16	34	2.52952e-05		10	GO:0009791	post-embryonic development	Biological Process	8.76495e-06	218	9210	5.43427e-05
1	GO:0010181	FMN binding	Molecular Function	8.9789e-07	39	135	2.63914e-05		10	GO:0003824	catalytic activity	Molecular Function	1.72841e-05	499	23808	0.000100464
1	GO:0048544	recognition of pollen	Biological Process	9.27623e-07	27	88	2.69801e-05		10	GO:0000003	reproduction	Biological Process	3.65943e-05	216	9413	0.000198314
1	GO:0102550	2-methyl-6-geranylgeranyl-1,4-benzoquinol methyltransferase activity	Molecular Function	9.27857e-07	8	9	2.69801e-05		10	GO:0007154	cell communication	Biological Process	3.83833e-05	215	9277	0.000198314
1	GO:0016311	dephosphorylation	Biological Process	9.29067e-07	86	403	2.69801e-05		10	GO:0008219	cell death	Biological Process	5.34187e-05	76	2710	0.00026147
1	GO:0009515	granal stacked thylakoid	Cellular Components	1.00476e-06	7	7	2.9062e-05		10	GO:0030234	enzyme regulator activity	Molecular Function	0.000475197	29	764	0.00220967
1	GO:0006457	protein folding	Biological Process	1.01091e-06	205	1144	2.91239e-05		10	GO:0030154	cell differentiation	Biological Process	0.000656364	95	3863	0.00290675
1	GO:0010028	xanthophyll cycle	Biological Process	1.03593e-06	9	12	2.97266e-05		10	GO:0005783	endoplasmic reticulum	Cellular Components	0.0015456	48	1631	0.00653367
1	GO:0004751	ribose-5-phosphate isomerase activity	Molecular Function	1.05031e-06	8	9	3.00207e-05		10	GO:0009056	catabolic process	Biological Process	0.00193604	173	7504	0.00782832
1	GO:0010291	carotene beta-ring hydroxylase activity	Molecular Function	1.25076e-06	9	12	3.56097e-05		10	GO:0016740	transferase activity	Molecular Function	0.00724049	220	10452	0.0280569
1	GO:0051082	unfolded protein binding	Molecular Function	1.26062e-06	91	432	3.57503e-05		10	GO:0019748	secondary metabolic process	Biological Process	0.0111762	58	2290	0.0415754
1	GO:0046506	sulfolipid biosynthetic process	Biological Process	1.31334e-06	9	12	3.71006e-05		10	GO:0040007	growth	Biological Process	0.0122913	87	3883	0.0439651
1	GO:0004176	ATP-dependent peptidase activity	Molecular Function	1.32573e-06	36	133	3.73055e-05		10	GO:0007165	signal transduction	Biological Process	0.0144853	157	7296	0.0498937
1	GO:0009234	menaquinone biosynthetic process	Biological Process	1.58327e-06	8	10	4.43805e-05		11	GO:0006259	DNA metabolic process	Biological Process	7.60486e-12	100	3214	7.07252e-10
1	GO:0071484	cellular response to light intensity	Biological Process	1.6309e-06	10	14	4.55397e-05		11	GO:0040029	regulation of gene expression, epigenetic	Biological Process	2.24484e-07	48	1391	1.04385e-05
1	GO:0004791	thioredoxin-disulfide reductase activity	Molecular Function	1.71077e-06	22	56	4.7587e-05		11	GO:0006464	cellular protein modification process	Biological Process	5.2612e-06	200	9744	0.000163097
1	GO:0015137	citrate transmembrane transporter activity	Molecular Function	1.90146e-06	13	25	5.2489e-05		11	GO:0003676	nucleic acid binding	Molecular Function	5.10983e-05	200	10433	0.00118803
1	GO:0015746	citrate transport	Biological Process	1.90146e-06	13	25	5.2489e-05		11	GO:0005654	nucleoplasm	Cellular Components	0.000134556	31	1005	0.00250274
1	GO:0032774	RNA biosynthetic process	Biological Process	2.01317e-06	13	25	5.53622e-05		11	GO:0008135	translation factor activity, RNA binding	Molecular Function	0.000203594	21	569	0.00315571
1	GO:0045005	DNA-dependent DNA replication maintenance of fidelity	Biological Process	2.09262e-06	6	6	5.733e-05		11	GO:0005634	nucleus	Cellular Components	0.00122955	82	3974	0.0134618
1	GO:0004556	alpha-amylase activity	Molecular Function	2.26252e-06	12	23	6.17516e-05		11	GO:0019538	protein metabolic process	Biological Process	0.0012802	256	14387	0.0134618
1	GO:0048255	mRNA stabilization	Biological Process	2.41224e-06	11	19	6.55913e-05		11	GO:0005488	binding	Molecular Function	0.00130275	555	34203	0.0134618
1	GO:0046467	membrane lipid biosynthetic process	Biological Process	2.60446e-06	6	6	7.05537e-05		11	GO:0009791	post-embryonic development	Biological Process	0.00162871	173	9210	0.015147
1	GO:0009974	zeinoxanthin epsilon hydroxylase activity	Molecular Function	2.84974e-06	6	6	7.69113e-05		11	GO:0009908	flower development	Biological Process	0.00240462	75	3484	0.02033
1	GO:0043039	tRNA aminoacylation	Biological Process	2.99995e-06	21	59	8.06653e-05		12	GO:0005198	structural molecule activity	Molecular Function	0	438	1787	0
1	GO:0050660	flavin adenine dinucleotide binding	Molecular Function	3.02358e-06	68	317	8.10006e-05		12	GO:0005829	cytosol	Cellular Components	0	384	942	0
1	GO:0031426	polycistronic mRNA processing	Biological Process	3.12042e-06	6	6	8.32877e-05		12	GO:0005840	ribosome	Cellular Components	0	412	1088	0
1	GO:0010020	chloroplast fission	Biological Process	3.2194e-06	22	61	8.56148e-05		12	GO:0003723	RNA binding	Molecular Function	5.29566e-226	331	2138	1.23124e-224
1	GO:0034337	RNA folding	Biological Process	3.64254e-06	6	6	9.6514e-05		12	GO:0005634	nucleus	Cellular Components	2.14781e-198	393	3974	3.99492e-197
1	GO:0016655	oxidoreductase activity, acting on NAD(P)H, quinone or similar compound as acceptor	Molecular Function	3.66684e-06	13	24	9.68047e-05		12	GO:0019538	protein metabolic process	Biological Process	6.33869e-128	572	14387	9.82496e-127
1	GO:0030785	[ribulose-bisphosphate carboxylase]-lysine N-methyltransferase activity	Molecular Function	3.7535e-06	6	6	9.87333e-05		12	GO:0006412	translation	Biological Process	6.39781e-89	167	1475	8.49995e-88
1	GO:1901475	pyruvate transmembrane transport	Biological Process	3.98876e-06	6	6	0.000104459		12	GO:0003676	nucleic acid binding	Molecular Function	1.38388e-88	440	10433	1.60876e-87
1	GO:0005215	transporter activity	Molecular Function	3.99996e-06	206	1226	0.000104459		12	GO:0009058	biosynthetic process	Biological Process	4.66768e-82	631	20735	4.82327e-81
1	GO:0080085	signal recognition particle, chloroplast targeting	Cellular Components	4.03967e-06	6	6	0.000105118		12	GO:0005737	cytoplasm	Cellular Components	2.99298e-73	738	28035	2.78347e-72
1	GO:0010270	photosystem II oxygen evolving complex assembly	Biological Process	4.05571e-06	8	10	0.000105159		12	GO:0006139	nucleobase-containing compound metabolic process	Biological Process	7.28401e-57	498	16291	6.1583e-56
1	GO:0042903	tubulin deacetylase activity	Molecular Function	4.34568e-06	6	6	0.000111483		12	GO:0005622	intracellular	Cellular Components	1.78982e-49	860	40843	1.38711e-48
1	GO:0043014	alpha-tubulin binding	Molecular Function	4.34568e-06	6	6	0.000111483		12	GO:0005773	vacuole	Cellular Components	2.17471e-47	145	2103	1.55576e-46
1	GO:0090042	tubulin deacetylation	Biological Process	4.34568e-06	6	6	0.000111483		12	GO:0008152	metabolic process	Biological Process	6.26626e-43	756	34152	4.16259e-42
1	GO:0080005	photosystem stoichiometry adjustment	Biological Process	4.55386e-06	6	6	0.000116412		12	GO:0009987	cellular process	Biological Process	4.10219e-42	803	37524	2.54336e-41
1	GO:1902326	positive regulation of chlorophyll biosynthetic process	Biological Process	4.69328e-06	6	6	0.000119555		12	GO:0005623	cell	Cellular Components	2.77059e-38	866	43036	1.61041e-37
1	GO:0006474	N-terminal protein amino acid acetylation	Biological Process	5.09807e-06	17	39	0.000129413		12	GO:0030312	external encapsulating structure	Cellular Components	1.44365e-26	126	2724	7.89764e-26
1	GO:0070925	organelle assembly	Biological Process	5.14289e-06	6	6	0.000130049		12	GO:0008135	translation factor activity, RNA binding	Molecular Function	3.54175e-22	50	569	1.82991e-21
1	GO:0031248	protein acetyltransferase complex	Cellular Components	5.15898e-06	14	28	0.000130049		12	GO:0005575	cellular_component	Cellular Components	5.13368e-22	868	45425	2.5128e-21
1	GO:0006879	cellular iron ion homeostasis	Biological Process	5.20326e-06	21	58	0.000130599		12	GO:0003674	molecular_function	Molecular Function	1.36805e-20	825	43531	6.36144e-20
1	GO:0047100	glyceraldehyde-3-phosphate dehydrogenase (NADP+) (phosphorylating) activity	Molecular Function	5.21675e-06	6	6	0.000130599		12	GO:0009536	plastid	Cellular Components	7.05576e-18	299	10887	3.12469e-17
1	GO:0005198	structural molecule activity	Molecular Function	5.33231e-06	111	576	0.000133033		12	GO:0016043	cellular component organization	Biological Process	3.52704e-15	312	13111	1.49097e-14
1	GO:0005996	monosaccharide metabolic process	Biological Process	5.46996e-06	6	6	0.000136		12	GO:0005488	binding	Molecular Function	9.43585e-11	647	34203	3.81537e-10
1	GO:0004853	uroporphyrinogen decarboxylase activity	Molecular Function	5.60801e-06	6	6	0.000138956		12	GO:0008150	biological_process	Biological Process	1.20316e-10	838	45337	4.66224e-10
1	GO:0003858	3-hydroxybutyrate dehydrogenase activity	Molecular Function	6.53101e-06	6	6	0.000161276		12	GO:0009790	embryo development	Biological Process	5.81086e-10	81	2733	2.16164e-09
1	GO:0009496	plastoquinol--plastocyanin reductase activity	Molecular Function	6.75049e-06	6	6	0.000166067		12	GO:0005739	mitochondrion	Cellular Components	1.27322e-08	64	1549	4.55422e-08
1	GO:0046028	electron transporter, transferring electrons from cytochrome b6/f complex of photosystem II activity	Molecular Function	6.77078e-06	6	6	0.000166067		12	GO:0005635	nuclear envelope	Cellular Components	4.43576e-08	19	306	1.52787e-07
1	GO:0018206	peptidyl-methionine modification	Biological Process	7.01458e-06	6	6	0.000170892		12	GO:0000003	reproduction	Biological Process	0.0029852	173	9413	0.00991514
1	GO:0043686	co-translational protein modification	Biological Process	7.01458e-06	6	6	0.000170892		12	GO:0004518	nuclease activity	Molecular Function	0.00488191	24	891	0.0156558
1	GO:0030983	mismatched DNA binding	Molecular Function	7.18107e-06	15	39	0.000174363		12	GO:0016020	membrane	Cellular Components	0.0117202	357	19203	0.0363325
1	GO:0031679	NADH dehydrogenase (plastoquinone) activity	Molecular Function	7.24151e-06	6	6	0.000175245		12	GO:0040029	regulation of gene expression, epigenetic	Biological Process	0.0136155	28	1391	0.0408464
1	GO:0018316	peptide cross-linking via L-cystine	Biological Process	7.58824e-06	6	6	0.000182419		12	GO:0007275	multicellular organism development	Biological Process	0.0164337	227	12754	0.0477605
1	GO:0080153	negative regulation of reductive pentose-phosphate cycle	Biological Process	7.58824e-06	6	6	0.000182419		13	GO:0005783	endoplasmic reticulum	Cellular Components	8.62612e-05	47	1631	0.0080223
1	GO:0015131	oxaloacetate transmembrane transporter activity	Molecular Function	8.5642e-06	8	11	0.000204527		14	GO:0006629	lipid metabolic process	Biological Process	3.74393e-07	120	4830	3.48185e-05
1	GO:0015729	oxaloacetate transport	Biological Process	8.5642e-06	8	11	0.000204527		14	GO:0009056	catabolic process	Biological Process	8.88726e-07	168	7504	4.13258e-05
1	GO:0006298	mismatch repair	Biological Process	9.38288e-06	20	61	0.000223343		14	GO:0005737	cytoplasm	Cellular Components	6.47913e-05	499	28035	0.00200853
1	GO:0010275	NAD(P)H dehydrogenase complex assembly	Biological Process	1.11401e-05	8	11	0.000264305		14	GO:0003824	catalytic activity	Molecular Function	0.000375043	414	23808	0.00871975
1	GO:0004596	peptide alpha-N-acetyltransferase activity	Molecular Function	1.15379e-05	17	42	0.00027285		14	GO:0005575	cellular_component	Cellular Components	0.000696616	751	45425	0.0120225
1	GO:0015743	malate transport	Biological Process	1.22183e-05	11	21	0.000288002		14	GO:0005768	endosome	Cellular Components	0.000775648	23	715	0.0120225
1	GO:0000165	MAPK cascade	Biological Process	1.22692e-05	116	616	0.000288267		14	GO:0016020	membrane	Cellular Components	0.00101025	346	19203	0.0134218
1	GO:0006812	cation transport	Biological Process	1.23406e-05	57	274	0.000289009		14	GO:0005773	vacuole	Cellular Components	0.00121779	52	2103	0.0141568
1	GO:0000311	plastid large ribosomal subunit	Cellular Components	1.40798e-05	14	30	0.000328679		14	GO:0006810	transport	Biological Process	0.00191761	183	9729	0.0198153
1	GO:0006002	fructose 6-phosphate metabolic process	Biological Process	1.45968e-05	20	58	0.000339657		14	GO:0005215	transporter activity	Molecular Function	0.00356941	69	3259	0.0331955
1	GO:0008409	5'-3' exonuclease activity	Molecular Function	1.52207e-05	12	26	0.000353044		15	GO:0016020	membrane	Cellular Components	4.88069e-07	357	19203	4.53904e-05
1	GO:0006808	regulation of nitrogen utilization	Biological Process	1.60521e-05	21	60	0.000371141		15	GO:0007154	cell communication	Biological Process	1.32283e-05	191	9277	0.000615118
1	GO:0004655	porphobilinogen synthase activity	Molecular Function	1.6148e-05	7	9	0.000372173		15	GO:0005794	Golgi apparatus	Cellular Components	8.36725e-05	56	2033	0.00259385
1	GO:0016630	protochlorophyllide reductase activity	Molecular Function	1.8327e-05	7	9	0.000420285		15	GO:0019748	secondary metabolic process	Biological Process	0.000290423	58	2290	0.00675233
1	GO:0016876	NA	NA	1.83546e-05	15	39	0.000420285		15	GO:0009607	response to biotic stimulus	Biological Process	0.000718925	151	7639	0.013372
1	GO:0019203	carbohydrate phosphatase activity	Molecular Function	1.84092e-05	7	9	0.000420285		15	GO:0003677	DNA binding	Molecular Function	0.00115347	61	2615	0.0178788
1	GO:0044283	small molecule biosynthetic process	Biological Process	1.85902e-05	6	7	0.000422015		15	GO:0005886	plasma membrane	Cellular Components	0.00184898	38	1444	0.024565
1	GO:0009904	chloroplast accumulation movement	Biological Process	1.86012e-05	14	35	0.000422015		15	GO:0016301	kinase activity	Molecular Function	0.0032366	78	3487	0.0342165
1	GO:0009697	salicylic acid biosynthetic process	Biological Process	1.90753e-05	99	512	0.000431424		15	GO:0016740	transferase activity	Molecular Function	0.00336694	199	10452	0.0342165
1	GO:0080167	response to karrikin	Biological Process	1.98408e-05	183	1041	0.000447342		15	GO:0009719	response to endogenous stimulus	Biological Process	0.0036792	153	8074	0.0342165
1	GO:0070006	metalloaminopeptidase activity	Molecular Function	2.0183e-05	13	29	0.000453649		15	GO:0009605	response to external stimulus	Biological Process	0.00567089	185	10148	0.0479448
1	GO:0055035	plastid thylakoid membrane	Cellular Components	2.13411e-05	13	28	0.000478199		16	GO:0006464	cellular protein modification process	Biological Process	1.36509e-08	253	9744	7.94905e-07
1	GO:0045910	negative regulation of DNA recombination	Biological Process	2.17748e-05	14	34	0.000483945		16	GO:0009606	tropism	Biological Process	1.70947e-08	73	816	7.94905e-07
1	GO:0004747	ribokinase activity	Molecular Function	2.17975e-05	17	44	0.000483945		16	GO:0009056	catabolic process	Biological Process	1.07202e-05	145	7504	0.000332325
1	GO:0006014	D-ribose metabolic process	Biological Process	2.17975e-05	17	44	0.000483945		16	GO:0019538	protein metabolic process	Biological Process	6.44466e-05	292	14387	0.00149838
1	GO:0016829	lyase activity	Molecular Function	2.52874e-05	111	588	0.000559714		16	GO:0003676	nucleic acid binding	Molecular Function	0.00014349	226	10433	0.0026689
1	GO:0000302	response to reactive oxygen species	Biological Process	2.85282e-05	50	223	0.000629528		17	GO:0005215	transporter activity	Molecular Function	4.98884e-10	96	3259	4.63963e-08
1	GO:0019243	methylglyoxal catabolic process to D-lactate via S-lactoyl-glutathione	Biological Process	2.91055e-05	56	248	0.00064032		17	GO:0005773	vacuole	Cellular Components	1.28548e-09	67	2103	5.29301e-08
1	GO:0008168	methyltransferase activity	Molecular Function	3.01578e-05	161	938	0.000661468		17	GO:0016020	membrane	Cellular Components	1.70742e-09	355	19203	5.29301e-08
1	GO:0045037	protein import into chloroplast stroma	Biological Process	3.22994e-05	17	47	0.000706306		17	GO:0006810	transport	Biological Process	1.75267e-07	200	9729	3.54726e-06
1	GO:0009750	response to fructose	Biological Process	3.37199e-05	101	527	0.000735155		17	GO:0009607	response to biotic stimulus	Biological Process	1.90713e-07	165	7639	3.54726e-06
1	GO:0009643	photosynthetic acclimation	Biological Process	3.43179e-05	25	80	0.000745952		17	GO:0006629	lipid metabolic process	Biological Process	5.12184e-07	111	4830	7.93886e-06
1	GO:0006353	DNA-templated transcription, termination	Biological Process	3.62578e-05	12	27	0.000785766		17	GO:0009605	response to external stimulus	Biological Process	1.48265e-06	203	10148	1.96981e-05
1	GO:0071452	cellular response to singlet oxygen	Biological Process	3.7169e-05	8	12	0.000803116		17	GO:0005575	cellular_component	Cellular Components	7.82294e-05	682	45425	0.000909416
1	GO:0030275	LRR domain binding	Molecular Function	3.84846e-05	19	67	0.000829075		17	GO:0007154	cell communication	Biological Process	0.0003705	177	9277	0.0038285
1	GO:0032259	methylation	Biological Process	3.87958e-05	159	934	0.000833306		17	GO:0007165	signal transduction	Biological Process	0.000970863	140	7296	0.00902903
1	GO:0045435	lycopene epsilon cyclase activity	Molecular Function	3.91864e-05	5	5	0.000839213		17	GO:0019725	cellular homeostasis	Biological Process	0.001825	29	1166	0.0152435
1	GO:0015140	malate transmembrane transporter activity	Molecular Function	3.94939e-05	11	23	0.00084331		17	GO:0005737	cytoplasm	Cellular Components	0.00196691	442	28035	0.0152435
1	GO:0004096	catalase activity	Molecular Function	4.04476e-05	11	22	0.000861143		17	GO:0030246	carbohydrate binding	Molecular Function	0.00286285	9	198	0.0204804
1	GO:0010109	regulation of photosynthesis	Biological Process	4.6714e-05	10	20	0.000991648		17	GO:0019748	secondary metabolic process	Biological Process	0.00330807	51	2290	0.021975
1	GO:0051085	chaperone cofactor-dependent protein refolding	Biological Process	4.7077e-05	14	35	0.00099644		17	GO:0009056	catabolic process	Biological Process	0.00571862	137	7504	0.0354554
1	GO:0006617	SRP-dependent cotranslational protein targeting to membrane, signal sequence recognition	Biological Process	4.78035e-05	7	10	0.00100888		17	GO:0016787	hydrolase activity	Molecular Function	0.00947045	158	8498	0.0496748
1	GO:0030288	outer membrane-bounded periplasmic space	Cellular Components	4.87412e-05	17	48	0.00102568		17	GO:0008150	biological_process	Biological Process	0.00960144	669	45337	0.0496748
1	GO:0006397	mRNA processing	Biological Process	4.96786e-05	143	848	0.00104125		17	GO:0016301	kinase activity	Molecular Function	0.00961448	77	3487	0.0496748
1	GO:0016730	oxidoreductase activity, acting on iron-sulfur proteins as donors	Molecular Function	4.97676e-05	5	5	0.00104125		18	GO:0007154	cell communication	Biological Process	6.41239e-11	185	9277	5.96352e-09
1	GO:0030956	glutamyl-tRNA(Gln) amidotransferase complex	Cellular Components	5.08762e-05	7	10	0.00105532		18	GO:0008219	cell death	Biological Process	1.69903e-10	75	2710	7.90049e-09
1	GO:0050567	glutaminyl-tRNA synthase (glutamine-hydrolyzing) activity	Molecular Function	5.08762e-05	7	10	0.00105532		18	GO:0007165	signal transduction	Biological Process	4.1631e-10	152	7296	1.29056e-08
1	GO:0070681	glutaminyl-tRNAGln biosynthesis via transamidation	Biological Process	5.08762e-05	7	10	0.00105532		18	GO:0009605	response to external stimulus	Biological Process	8.95505e-09	189	10148	2.08205e-07
1	GO:0009528	plastid inner membrane	Cellular Components	5.11297e-05	19	57	0.00105755		18	GO:0009607	response to biotic stimulus	Biological Process	3.3731e-08	149	7639	6.27396e-07
1	GO:0016667	oxidoreductase activity, acting on a sulfur group of donors	Molecular Function	5.51691e-05	5	5	0.00113464		18	GO:0009719	response to endogenous stimulus	Biological Process	5.50688e-08	156	8074	8.53566e-07
1	GO:0032542	sulfiredoxin activity	Molecular Function	5.51691e-05	5	5	0.00113464		18	GO:0006950	response to stress	Biological Process	5.89e-05	301	19415	0.000782529
1	GO:0006754	ATP biosynthetic process	Biological Process	6.67252e-05	30	121	0.00136843		18	GO:0005488	binding	Molecular Function	9.11814e-05	487	34203	0.00105998
1	GO:0032543	mitochondrial translation	Biological Process	6.69172e-05	17	48	0.0013685		18	GO:0003674	molecular_function	Molecular Function	0.000866028	594	43531	0.00894895
1	GO:0009881	photoreceptor activity	Molecular Function	6.98573e-05	12	30	0.00142462		18	GO:0005515	protein binding	Molecular Function	0.00120899	122	7307	0.0112436
1	GO:0006883	cellular sodium ion homeostasis	Biological Process	7.15645e-05	11	26	0.00145535		18	GO:0009991	response to extracellular stimulus	Biological Process	0.00157155	38	1729	0.0132868
1	GO:0004373	glycogen (starch) synthase activity	Molecular Function	7.36124e-05	11	27	0.00148452		18	GO:0003677	DNA binding	Molecular Function	0.00242518	51	2615	0.0187951
1	GO:0009011	starch synthase activity	Molecular Function	7.36124e-05	11	27	0.00148452		18	GO:0005102	signaling receptor binding	Molecular Function	0.00349805	13	447	0.0250245
1	GO:0009250	glucan biosynthetic process	Biological Process	7.36124e-05	11	27	0.00148452		18	GO:0016301	kinase activity	Molecular Function	0.00421254	62	3487	0.0279833
1	GO:0010039	response to iron ion	Biological Process	7.69824e-05	24	81	0.00154818		18	GO:0004872	NA	NA	0.00685592	25	1188	0.0425067
1	GO:0030267	glyoxylate reductase (NADP) activity	Molecular Function	7.78725e-05	12	27	0.00156175		18	GO:0009628	response to abiotic stimulus	Biological Process	0.00825185	226	15146	0.0479639
1	GO:0008237	metallopeptidase activity	Molecular Function	7.90757e-05	47	216	0.00158151		19	GO:0005654	nucleoplasm	Cellular Components	1.44219e-11	40	1005	1.34124e-09
1	GO:0017038	protein import	Biological Process	8.14876e-05	5	6	0.00162527		19	GO:0005634	nucleus	Cellular Components	2.61126e-06	79	3974	0.000121424
1	GO:0051087	chaperone binding	Molecular Function	9.33361e-05	34	132	0.00185649		19	GO:0003676	nucleic acid binding	Molecular Function	0.0011397	154	10433	0.0353308
1	GO:0019676	ammonia assimilation cycle	Biological Process	9.40397e-05	11	26	0.00186494		20	GO:0009607	response to biotic stimulus	Biological Process	1.0092e-50	240	7639	9.38555e-49
1	GO:0010362	negative regulation of anion channel activity by blue light	Biological Process	9.43636e-05	5	6	0.00186494		20	GO:0009605	response to external stimulus	Biological Process	1.03158e-47	276	10148	4.79685e-46
1	GO:0009512	cytochrome b6f complex	Cellular Components	9.45313e-05	8	13	0.00186494		20	GO:0009719	response to endogenous stimulus	Biological Process	6.83315e-44	236	8074	2.11828e-42
1	GO:0009813	flavonoid biosynthetic process	Biological Process	9.84337e-05	89	459	0.00192552		20	GO:0007154	cell communication	Biological Process	3.92295e-32	231	9277	9.12085e-31
1	GO:0042309	homoiothermy	Biological Process	9.84728e-05	331	2075	0.00192552		20	GO:0006950	response to stress	Biological Process	2.29481e-31	370	19415	4.26835e-30
1	GO:0050825	ice binding	Molecular Function	9.84728e-05	331	2075	0.00192552		20	GO:0007165	signal transduction	Biological Process	1.80794e-30	196	7296	2.80231e-29
1	GO:0009539	photosystem II reaction center	Cellular Components	9.86631e-05	14	34	0.00192552		20	GO:0008219	cell death	Biological Process	4.95925e-28	106	2710	6.58871e-27
1	GO:0046577	long-chain-alcohol oxidase activity	Molecular Function	0.000112077	5	6	0.00218145		20	GO:0004871	NA	NA	1.27119e-15	56	1401	1.47776e-14
1	GO:0009862	systemic acquired resistance, salicylic acid mediated signaling pathway	Biological Process	0.000112986	159	926	0.00219326		20	GO:0004872	NA	NA	5.63711e-15	50	1188	5.82501e-14
1	GO:0043022	ribosome binding	Molecular Function	0.00012397	22	73	0.00240006		20	GO:0016301	kinase activity	Molecular Function	2.09538e-14	94	3487	1.94871e-13
1	GO:0015711	organic anion transport	Biological Process	0.000133873	6	9	0.00258489		20	GO:0009991	response to extracellular stimulus	Biological Process	1.21906e-12	58	1729	1.03066e-11
1	GO:0010343	singlet oxygen-mediated programmed cell death	Biological Process	0.000140935	7	12	0.00271403		20	GO:0008150	biological_process	Biological Process	3.27484e-12	586	45337	2.538e-11
1	GO:0010007	magnesium chelatase complex	Cellular Components	0.000141965	6	9	0.00272663		20	GO:0003824	catalytic activity	Molecular Function	5.98861e-11	358	23808	4.28416e-10
1	GO:0008236	serine-type peptidase activity	Molecular Function	0.000143264	48	227	0.00274431		20	GO:0016020	membrane	Cellular Components	1.09443e-10	302	19203	7.27012e-10
1	GO:0009977	proton motive force dependent protein transmembrane transporter activity	Molecular Function	0.000145485	6	8	0.00277224		20	GO:0009628	response to abiotic stimulus	Biological Process	2.73871e-10	249	15146	1.698e-09
1	GO:0043953	protein transport by the Tat complex	Biological Process	0.000145485	6	8	0.00277224		20	GO:0006810	transport	Biological Process	9.78668e-10	174	9729	5.68851e-09
1	GO:0009718	anthocyanin-containing compound biosynthetic process	Biological Process	0.000151776	55	254	0.00288453		20	GO:0000166	nucleotide binding	Molecular Function	4.11015e-09	152	8436	2.24849e-08
1	GO:0008441	3'(2'),5'-bisphosphate nucleotidase activity	Molecular Function	0.000152219	10	21	0.0028854		20	GO:0016740	transferase activity	Molecular Function	8.9362e-08	175	10452	4.61704e-07
1	GO:0080146	L-cysteine desulfhydrase activity	Molecular Function	0.00015477	10	21	0.00292612		20	GO:0030312	external encapsulating structure	Cellular Components	1.92477e-07	63	2724	9.42124e-07
1	GO:0000966	RNA 5'-end processing	Biological Process	0.000158441	16	48	0.00298774		20	GO:0005618	cell wall	Cellular Components	2.69455e-07	45	1661	1.25297e-06
1	GO:0004618	phosphoglycerate kinase activity	Molecular Function	0.000159179	11	26	0.00299388		20	GO:0005886	plasma membrane	Cellular Components	6.87151e-07	40	1444	3.0431e-06
1	GO:0009249	protein lipoylation	Biological Process	0.000165185	10	21	0.00309881		20	GO:0005515	protein binding	Molecular Function	1.10191e-06	128	7307	4.65807e-06
1	GO:0009662	etioplast organization	Biological Process	0.000167222	6	9	0.00312896		20	GO:0003674	molecular_function	Molecular Function	3.11012e-06	551	43531	1.25757e-05
1	GO:0050662	coenzyme binding	Molecular Function	0.000171938	69	341	0.00320891		20	GO:0019748	secondary metabolic process	Biological Process	6.29151e-06	52	2290	2.43796e-05
1	GO:0046429	4-hydroxy-3-methylbut-2-en-1-yl diphosphate synthase activity	Molecular Function	0.000173956	5	6	0.00323825		20	GO:0005215	transporter activity	Molecular Function	2.31662e-05	65	3259	8.61783e-05
1	GO:0015813	L-glutamate transmembrane transport	Biological Process	0.000175573	5	6	0.00325169		20	GO:0005768	endosome	Cellular Components	4.80664e-05	22	715	0.00017193
1	GO:0089711	NA	NA	0.000175573	5	6	0.00325169		20	GO:0009838	abscission	Biological Process	5.52875e-05	14	345	0.000190435
1	GO:0010030	positive regulation of seed germination	Biological Process	0.000181294	24	86	0.0033491		20	GO:0016049	cell growth	Biological Process	0.00012109	53	2661	0.000402192
1	GO:0043412	macromolecule modification	Biological Process	0.000185798	6	9	0.00342359		20	GO:0009856	pollination	Biological Process	0.000190968	37	1673	0.000612414
1	GO:0042817	pyridoxal metabolic process	Biological Process	0.0001868	5	6	0.00343334		20	GO:0040007	growth	Biological Process	0.00089215	67	3883	0.00269117
1	GO:0008922	long-chain fatty acid [acyl-carrier-protein] ligase activity	Molecular Function	0.000189271	4	4	0.00346997		20	GO:0008152	metabolic process	Biological Process	0.000897056	439	34152	0.00269117
1	GO:0004813	alanine-tRNA ligase activity	Molecular Function	0.000192227	8	16	0.00350645		20	GO:0006464	cellular protein modification process	Biological Process	0.00143029	144	9744	0.00415679
1	GO:0006419	alanyl-tRNA aminoacylation	Biological Process	0.000192227	8	16	0.00350645		20	GO:0006629	lipid metabolic process	Biological Process	0.00209501	79	4830	0.00590413
1	GO:0015229	L-ascorbic acid transmembrane transporter activity	Molecular Function	0.000193858	6	9	0.00350975		20	GO:0005102	signaling receptor binding	Molecular Function	0.00233423	13	447	0.00638482
1	GO:0015882	L-ascorbic acid transmembrane transport	Biological Process	0.000193858	6	9	0.00350975		20	GO:0007275	multicellular organism development	Biological Process	0.00253148	180	12754	0.00672651
1	GO:0030504	inorganic diphosphate transmembrane transporter activity	Molecular Function	0.000193858	6	9	0.00350975		20	GO:0030246	carbohydrate binding	Molecular Function	0.00260381	8	198	0.00672652
1	GO:0005261	cation channel activity	Molecular Function	0.000198191	18	64	0.00357373		20	GO:0019725	cellular homeostasis	Biological Process	0.00349695	25	1166	0.00878964
1	GO:0050661	NADP binding	Molecular Function	0.000198376	41	185	0.00357373		21	GO:0009536	plastid	Cellular Components	9.6956e-62	299	10887	9.01691e-60
1	GO:0019464	glycine decarboxylation via glycine cleavage system	Biological Process	0.000200484	8	15	0.00360264		21	GO:0005737	cytoplasm	Cellular Components	3.97486e-24	426	28035	1.84831e-22
1	GO:0004135	amylo-alpha-1,6-glucosidase activity	Molecular Function	0.000200974	6	9	0.00360264		21	GO:0009579	thylakoid	Cellular Components	4.57659e-14	56	1731	1.41874e-12
1	GO:0034256	chlorophyll(ide) b reductase activity	Molecular Function	0.000202224	5	6	0.00361612		21	GO:0003824	catalytic activity	Molecular Function	4.66042e-09	342	23808	1.08355e-07
1	GO:0008883	glutamyl-tRNA reductase activity	Molecular Function	0.000203007	6	9	0.00362121		21	GO:0005622	intracellular	Cellular Components	1.32164e-06	494	40843	2.45824e-05
1	GO:0009236	cobalamin biosynthetic process	Biological Process	0.000215187	9	18	0.00382907		21	GO:0015979	photosynthesis	Biological Process	9.42912e-05	24	987	0.00146151
1	GO:0010617	circadian regulation of calcium ion oscillation	Biological Process	0.000217138	8	17	0.00385434		21	GO:0005623	cell	Cellular Components	0.000668425	504	43036	0.0088805
1	GO:0006801	superoxide metabolic process	Biological Process	0.00021821	12	30	0.00386391		21	GO:0006091	generation of precursor metabolites and energy	Biological Process	0.00132666	41	2326	0.0154225
1	GO:0022900	electron transport chain	Biological Process	0.0002209	61	294	0.00389639		21	GO:0005575	cellular_component	Cellular Components	0.00175849	523	45425	0.0181711
1	GO:1990058	fruit replum development	Biological Process	0.000221118	5	6	0.00389639		21	GO:0030246	carbohydrate binding	Molecular Function	0.00220912	8	198	0.0187768
1	GO:0005048	signal sequence binding	Molecular Function	0.000221867	6	9	0.00390014		21	GO:0008152	metabolic process	Biological Process	0.00222091	415	34152	0.0187768
1	GO:0009707	chloroplast outer membrane	Cellular Components	0.000226163	37	163	0.00396605		21	GO:0000166	nucleotide binding	Molecular Function	0.00405392	126	8436	0.0314179
1	GO:0019430	removal of superoxide radicals	Biological Process	0.000229362	15	43	0.00401245		21	GO:0006629	lipid metabolic process	Biological Process	0.00479358	74	4830	0.0342925
1	GO:0016767	geranylgeranyl-diphosphate geranylgeranyltransferase activity	Molecular Function	0.000235634	6	9	0.00410241		21	GO:0019748	secondary metabolic process	Biological Process	0.00614319	40	2290	0.0408083
1	GO:0046905	phytoene synthase activity	Molecular Function	0.000235634	6	9	0.00410241		23	GO:0009606	tropism	Biological Process	2.15179e-06	33	816	0.000200117
1	GO:0004252	serine-type endopeptidase activity	Molecular Function	0.000238937	76	410	0.00414912		23	GO:0003676	nucleic acid binding	Molecular Function	9.11475e-05	147	10433	0.00423836
1	GO:0080156	mitochondrial mRNA modification	Biological Process	0.00023946	26	100	0.00414912		23	GO:0005768	endosome	Cellular Components	0.000282599	20	715	0.00876057
1	GO:1901562	response to paraquat	Biological Process	0.00024181	8	15	0.00416934		24	GO:0005768	endosome	Cellular Components	7.56971e-07	24	715	7.03983e-05
1	GO:0032194	ubiquinone biosynthetic process via 3,4-dihydroxy-5-polyprenylbenzoate	Biological Process	0.00024235	4	4	0.00416934		24	GO:0005575	cellular_component	Cellular Components	0.000744324	479	45425	0.0346111
1	GO:0046428	1,4-dihydroxy-2-naphthoate octaprenyltransferase activity	Molecular Function	0.00024235	4	4	0.00416934		25	GO:0003676	nucleic acid binding	Molecular Function	1.24546e-07	143	10433	1.15827e-05
1	GO:0009903	chloroplast avoidance movement	Biological Process	0.000245387	14	42	0.0042116		25	GO:0009908	flower development	Biological Process	1.08985e-05	60	3484	0.000506782
1	GO:0046861	glyoxysomal membrane	Cellular Components	0.000251285	9	20	0.00429751		25	GO:0009791	post-embryonic development	Biological Process	6.09913e-05	122	9210	0.00189073
1	GO:0046510	UDP-sulfoquinovose:DAG sulfoquinovosyltransferase activity	Molecular Function	0.000251576	6	9	0.00429751		25	GO:0000003	reproduction	Biological Process	0.000214027	122	9413	0.00497612
1	GO:0002940	tRNA N2-guanine methylation	Biological Process	0.000253204	6	9	0.00430506		25	GO:0009856	pollination	Biological Process	0.00221376	29	1673	0.041176
1	GO:0004809	tRNA (guanine-N2-)-methyltransferase activity	Molecular Function	0.000253204	6	9	0.00430506		26	GO:0005634	nucleus	Cellular Components	7.17506e-08	76	3974	6.67281e-06
1	GO:1902458	positive regulation of stomatal opening	Biological Process	0.000255744	5	6	0.00432797		26	GO:0003676	nucleic acid binding	Molecular Function	1.9721e-07	157	10433	9.17029e-06
1	GO:1903426	regulation of reactive oxygen species biosynthetic process	Biological Process	0.000255744	5	6	0.00432797		26	GO:0005654	nucleoplasm	Cellular Components	6.70809e-07	30	1005	2.07951e-05
1	GO:0009228	thiamine biosynthetic process	Biological Process	0.00025806	14	40	0.00435702		26	GO:0006259	DNA metabolic process	Biological Process	2.63218e-06	72	3214	6.11983e-05
1	GO:2001070	starch binding	Molecular Function	0.000260402	14	43	0.00438636		26	GO:0006139	nucleobase-containing compound metabolic process	Biological Process	4.65807e-05	216	16291	0.000817724
1	GO:0016279	protein-lysine N-methyltransferase activity	Molecular Function	0.000262008	14	39	0.00440319		26	GO:0040029	regulation of gene expression, epigenetic	Biological Process	5.27564e-05	40	1391	0.000817724
1	GO:0051721	protein phosphatase 2A binding	Molecular Function	0.000270176	6	9	0.00452997		26	GO:0005622	intracellular	Cellular Components	0.000238555	444	40843	0.00305121
1	GO:0046109	uridine biosynthetic process	Biological Process	0.000273352	5	6	0.00457266		26	GO:0003723	RNA binding	Molecular Function	0.00026247	40	2138	0.00305121
1	GO:0000917	division septum assembly	Biological Process	0.000280959	6	9	0.0046891		26	GO:0006412	translation	Biological Process	0.00333618	28	1475	0.0344738
1	GO:0042819	vitamin B6 biosynthetic process	Biological Process	0.000293187	8	15	0.00488197		26	GO:0005623	cell	Cellular Components	0.00501384	457	43036	0.0466287
1	GO:0050833	pyruvate transmembrane transporter activity	Molecular Function	0.000294746	6	9	0.0048925		27	GO:0006950	response to stress	Biological Process	6.85552e-08	239	19415	6.37563e-06
1	GO:0003913	DNA photolyase activity	Molecular Function	0.000295167	10	24	0.0048925		27	GO:0005794	Golgi apparatus	Cellular Components	0.000200275	35	2033	0.0068331
1	GO:0042255	ribosome assembly	Biological Process	0.00030541	9	19	0.00505074		27	GO:0007165	signal transduction	Biological Process	0.000220422	96	7296	0.0068331
1	GO:0010242	oxygen evolving activity	Molecular Function	0.000309264	4	4	0.00510286		27	GO:0030234	enzyme regulator activity	Molecular Function	0.00150102	17	764	0.0348988
1	GO:0009982	pseudouridine synthase activity	Molecular Function	0.000314481	19	64	0.00517717		28	GO:0007049	cell cycle	Biological Process	1.58531e-16	86	3096	1.47434e-14
1	GO:0051741	2-methyl-6-phytyl-1,4-benzoquinone methyltransferase activity	Molecular Function	0.000317409	8	15	0.00521355		28	GO:0006259	DNA metabolic process	Biological Process	9.27269e-11	73	3214	4.3118e-09
1	GO:0008839	4-hydroxy-tetrahydrodipicolinate reductase	Molecular Function	0.000326245	6	9	0.00534659		28	GO:0040029	regulation of gene expression, epigenetic	Biological Process	2.18248e-10	43	1391	6.7657e-09
1	GO:0033728	divinyl chlorophyllide a 8-vinyl-reductase activity	Molecular Function	0.000338513	4	4	0.0055227		28	GO:0005634	nucleus	Cellular Components	4.0698e-09	76	3974	9.46228e-08
1	GO:0051744	3,8-divinyl protochlorophyllide a 8-vinyl reductase activity	Molecular Function	0.000338513	4	4	0.0055227		28	GO:0006464	cellular protein modification process	Biological Process	2.53654e-08	151	9744	4.71796e-07
1	GO:0008047	enzyme activator activity	Molecular Function	0.000352125	18	57	0.0057319		28	GO:0005623	cell	Cellular Components	3.70704e-07	461	43036	5.74591e-06
1	GO:0003684	damaged DNA binding	Molecular Function	0.000357427	33	145	0.0058052		28	GO:0006139	nucleobase-containing compound metabolic process	Biological Process	5.36257e-07	212	16291	7.12456e-06
1	GO:0071454	cellular response to anoxia	Biological Process	0.000361151	6	9	0.00585259		28	GO:0005622	intracellular	Cellular Components	1.33395e-06	441	40843	1.55071e-05
1	GO:0019120	hydrolase activity, acting on acid halide bonds, in C-halide compounds	Molecular Function	0.000370769	4	4	0.00599506		28	GO:0016043	cellular component organization	Biological Process	2.45629e-06	177	13111	2.53817e-05
1	GO:0006744	ubiquinone biosynthetic process	Biological Process	0.00038244	38	167	0.00617004		28	GO:0019538	protein metabolic process	Biological Process	6.02267e-06	190	14387	5.60109e-05
1	GO:0010276	phytol kinase activity	Molecular Function	0.000399169	6	9	0.00642564		28	GO:0005575	cellular_component	Cellular Components	4.32643e-05	472	45425	0.00036578
1	GO:0004177	aminopeptidase activity	Molecular Function	0.00040337	29	122	0.0064789		28	GO:0009908	flower development	Biological Process	4.78616e-05	61	3484	0.000370928
1	GO:1901671	positive regulation of superoxide dismutase activity	Biological Process	0.000409455	6	9	0.00656213		28	GO:0005654	nucleoplasm	Cellular Components	6.77945e-05	24	1005	0.000476531
1	GO:0010099	regulation of photomorphogenesis	Biological Process	0.000426855	21	72	0.00682592		28	GO:0000003	reproduction	Biological Process	7.17359e-05	132	9413	0.000476531
1	GO:0009882	blue light photoreceptor activity	Molecular Function	0.000443856	9	22	0.00708218		28	GO:0009791	post-embryonic development	Biological Process	0.000141491	127	9210	0.000877243
1	GO:0005982	starch metabolic process	Biological Process	0.000475379	42	211	0.00756853		28	GO:0030154	cell differentiation	Biological Process	0.000263271	63	3863	0.00153026
1	GO:0009247	glycolipid biosynthetic process	Biological Process	0.000492663	11	29	0.00782655		28	GO:0005856	cytoskeleton	Cellular Components	0.000911624	23	1068	0.00498712
1	GO:0010118	stomatal movement	Biological Process	0.000501113	62	330	0.00794341		28	GO:0009790	embryo development	Biological Process	0.00246484	44	2733	0.012735
1	GO:0016851	magnesium chelatase activity	Molecular Function	0.0005074	7	14	0.00802554		28	GO:0009058	biosynthetic process	Biological Process	0.00340476	236	20735	0.0166654
1	GO:0016740	transferase activity	Molecular Function	0.00050921	576	4023	0.00803666		28	GO:0007275	multicellular organism development	Biological Process	0.00433136	156	12754	0.019638
1	GO:0006734	NADH metabolic process	Biological Process	0.000536203	7	13	0.00844432		28	GO:0008152	metabolic process	Biological Process	0.0044344	368	34152	0.019638
1	GO:0008233	peptidase activity	Molecular Function	0.000540301	170	1048	0.00849045		28	GO:0008289	lipid binding	Molecular Function	0.0063783	18	881	0.0269628
1	GO:0071949	FAD binding	Molecular Function	0.000556329	13	39	0.00872344		28	GO:0005102	signaling receptor binding	Molecular Function	0.00896115	11	447	0.0362342
1	GO:0071423	malate transmembrane transport	Biological Process	0.00055779	9	21	0.0087275		28	GO:0045182	translation regulator activity	Molecular Function	0.0124766	2	16	0.0483469
1	GO:0006171	cAMP biosynthetic process	Biological Process	0.000569147	16	53	0.00888603		29	GO:0005654	nucleoplasm	Cellular Components	2.99925e-07	25	1005	2.7893e-05
1	GO:0070526	NA	NA	0.000599624	6	10	0.00934178		29	GO:0005777	peroxisome	Cellular Components	0.00102549	8	243	0.0476851
1	GO:0008474	palmitoyl-(protein) hydrolase activity	Molecular Function	0.000625235	9	20	0.00971993		30	GO:0009056	catabolic process	Biological Process	0.000447307	88	7504	0.0415995
1	GO:0004820	glycine-tRNA ligase activity	Molecular Function	0.00062855	8	18	0.00972979		31	GO:0005634	nucleus	Cellular Components	1.20471e-49	139	3974	1.12038e-47
1	GO:0006426	glycyl-tRNA aminoacylation	Biological Process	0.00062855	8	18	0.00972979		31	GO:0006139	nucleobase-containing compound metabolic process	Biological Process	1.77283e-35	269	16291	8.24367e-34
1	GO:0016021	integral component of membrane	Cellular Components	0.000641738	1692	12387	0.00991281		31	GO:0006412	translation	Biological Process	1.02169e-21	59	1475	3.12693e-20
1	GO:0004368	glycerol-3-phosphate dehydrogenase (quinone) activity	Molecular Function	0.000648165	9	21	0.00999082		31	GO:0003723	RNA binding	Molecular Function	1.34492e-21	69	2138	3.12693e-20
1	GO:0017118	lipoyltransferase activity	Molecular Function	0.000660748	6	10	0.0101632		31	GO:0003676	nucleic acid binding	Molecular Function	5.6978e-21	175	10433	1.05979e-19
1	GO:0016114	terpenoid biosynthetic process	Biological Process	0.000682805	22	80	0.0104803		31	GO:0005622	intracellular	Cellular Components	2.75264e-14	400	40843	4.2666e-13
1	GO:0009331	glycerol-3-phosphate dehydrogenase complex	Cellular Components	0.000685064	12	34	0.0104928		31	GO:0005730	nucleolus	Cellular Components	7.37385e-11	6	13	9.79669e-10
1	GO:0042742	defense response to bacterium	Biological Process	0.000709648	355	2415	0.0108464		31	GO:0005623	cell	Cellular Components	2.76334e-09	403	43036	3.21239e-08
1	GO:0005216	ion channel activity	Molecular Function	0.000717373	29	132	0.0109408		31	GO:0005575	cellular_component	Cellular Components	8.08851e-08	411	45425	8.35812e-07
1	GO:0016621	cinnamoyl-CoA reductase activity	Molecular Function	0.000718837	21	75	0.0109408		31	GO:0008135	translation factor activity, RNA binding	Molecular Function	4.57943e-07	20	569	4.25887e-06
1	GO:0042626	ATPase activity, coupled to transmembrane movement of substances	Molecular Function	0.00076258	41	225	0.0115823		31	GO:0005488	binding	Molecular Function	8.93086e-05	343	34203	0.000755064
1	GO:0004045	aminoacyl-tRNA hydrolase activity	Molecular Function	0.000785354	11	28	0.0119033		31	GO:0008152	metabolic process	Biological Process	0.000171375	332	34152	0.00132816
1	GO:0008835	diaminohydroxyphosphoribosylaminopyrimidine deaminase activity	Molecular Function	0.00080837	9	22	0.0122266		31	GO:0006810	transport	Biological Process	0.000268467	119	9729	0.00192057
1	GO:0047746	chlorophyllase activity	Molecular Function	0.000829016	6	10	0.0124995		33	GO:0005634	nucleus	Cellular Components	1.8586e-09	64	3974	1.7285e-07
1	GO:0009854	oxidative photosynthetic carbon pathway	Biological Process	0.000829858	12	33	0.0124995		33	GO:0003723	RNA binding	Molecular Function	3.18594e-05	34	2138	0.00135955
1	GO:0016852	sirohydrochlorin cobaltochelatase activity	Molecular Function	0.000848979	5	7	0.0127347		33	GO:0008135	translation factor activity, RNA binding	Molecular Function	4.38564e-05	15	569	0.00135955
1	GO:0051266	sirohydrochlorin ferrochelatase activity	Molecular Function	0.000848979	5	7	0.0127347		33	GO:0003676	nucleic acid binding	Molecular Function	0.000994631	104	10433	0.0231252
1	GO:0048608	reproductive structure development	Biological Process	0.000871077	11	32	0.0130392		33	GO:0006139	nucleobase-containing compound metabolic process	Biological Process	0.0019398	151	16291	0.0360802
1	GO:0008937	ferredoxin-NAD(P) reductase activity	Molecular Function	0.000878721	5	7	0.0130996		34	GO:0004871	NA	NA	9.90052e-05	17	1401	0.00920748
1	GO:0030385	ferredoxin:thioredoxin reductase activity	Molecular Function	0.000878721	5	7	0.0130996		34	GO:0004872	NA	NA	0.000280842	14	1188	0.0130591
1	GO:0046854	phosphatidylinositol phosphorylation	Biological Process	0.000913457	22	97	0.0135896		35	GO:0005739	mitochondrion	Cellular Components	1.02149e-07	32	1549	9.49982e-06
1	GO:0008508	bile acid:sodium symporter activity	Molecular Function	0.000951299	7	14	0.0141236		35	GO:0016020	membrane	Cellular Components	0.000190756	145	19203	0.00887016
1	GO:0004332	fructose-bisphosphate aldolase activity	Molecular Function	0.000972727	9	22	0.0144122		35	GO:0005975	carbohydrate metabolic process	Biological Process	0.000363111	40	4439	0.0112565
1	GO:0030497	fatty acid elongation	Biological Process	0.00100998	7	17	0.0149337		35	GO:0005575	cellular_component	Cellular Components	0.00208549	293	45425	0.0484876
1	GO:0008194	UDP-glycosyltransferase activity	Molecular Function	0.00102185	43	210	0.0150785		36	GO:0009628	response to abiotic stimulus	Biological Process	4.89652e-30	189	15146	4.55377e-28
1	GO:0004016	adenylate cyclase activity	Molecular Function	0.00103944	16	56	0.0152939		36	GO:0006950	response to stress	Biological Process	1.44006e-24	208	19415	6.69627e-23
1	GO:0006739	NADP metabolic process	Biological Process	0.00104112	8	18	0.0152939		36	GO:0005777	peroxisome	Cellular Components	1.63323e-14	18	243	5.06301e-13
1	GO:0052696	flavonoid glucuronidation	Biological Process	0.00104277	36	164	0.0152939		36	GO:0005515	protein binding	Molecular Function	3.45271e-11	87	7307	8.02756e-10
1	GO:0070125	mitochondrial translational elongation	Biological Process	0.00104838	8	19	0.0153452		36	GO:0000166	nucleotide binding	Molecular Function	0.00087362	65	8436	0.0162493
1	GO:0033201	alpha-1,4-glucan synthase activity	Molecular Function	0.00105426	6	12	0.0154002		36	GO:0005576	extracellular region	Cellular Components	0.00206082	19	1508	0.0319427
1	GO:0019408	dolichol biosynthetic process	Biological Process	0.00107831	12	34	0.01572		37	GO:0005635	nuclear envelope	Cellular Components	1.15901e-14	25	306	1.07788e-12
1	GO:0033955	mitochondrial DNA inheritance	Biological Process	0.00114265	3	3	0.0166246		37	GO:0005634	nucleus	Cellular Components	1.42576e-12	68	3974	6.62979e-11
1	GO:0045727	positive regulation of translation	Biological Process	0.00115398	19	72	0.0167557		37	GO:0006139	nucleobase-containing compound metabolic process	Biological Process	2.70117e-10	162	16291	7.89773e-09
1	GO:0046677	response to antibiotic	Biological Process	0.00117722	16	56	0.0170417		37	GO:0003723	RNA binding	Molecular Function	3.39687e-10	42	2138	7.89773e-09
1	GO:0016594	glycine binding	Molecular Function	0.00117837	3	3	0.0170417		37	GO:0003676	nucleic acid binding	Molecular Function	3.75481e-09	115	10433	6.98394e-08
1	GO:0006569	tryptophan catabolic process	Biological Process	0.00120903	58	297	0.0174504		37	GO:0005622	intracellular	Cellular Components	7.62936e-09	284	40843	1.18255e-07
1	GO:0000372	Group I intron splicing	Biological Process	0.00122864	3	3	0.0176983		37	GO:0005198	structural molecule activity	Molecular Function	1.5861e-08	26	1787	2.10725e-07
1	GO:0045551	cinnamyl-alcohol dehydrogenase activity	Molecular Function	0.00123271	25	100	0.0177217		37	GO:0040029	regulation of gene expression, epigenetic	Biological Process	9.14432e-08	41	1391	1.06303e-06
1	GO:0009695	jasmonic acid biosynthetic process	Biological Process	0.00124634	82	453	0.0178822		37	GO:0006259	DNA metabolic process	Biological Process	2.50171e-06	57	3214	2.5851e-05
1	GO:0015421	oligopeptide-transporting ATPase activity	Molecular Function	0.00127626	11	38	0.0182395		37	GO:0005623	cell	Cellular Components	8.191e-06	286	43036	7.61763e-05
1	GO:0035672	oligopeptide transmembrane transport	Biological Process	0.00127626	11	38	0.0182395		37	GO:0005654	nucleoplasm	Cellular Components	0.000124496	20	1005	0.00105256
1	GO:0046422	violaxanthin de-epoxidase activity	Molecular Function	0.00128564	4	5	0.0183374		37	GO:0005575	cellular_component	Cellular Components	0.000156939	291	45425	0.00121627
1	GO:0006450	regulation of translational fidelity	Biological Process	0.00129164	12	39	0.0183868		37	GO:0000003	reproduction	Biological Process	0.00042305	100	9413	0.00302644
1	GO:0009527	plastid outer membrane	Cellular Components	0.00129699	14	47	0.0184269		37	GO:0016043	cellular component organization	Biological Process	0.000867142	122	13111	0.00554239
1	GO:0004784	superoxide dismutase activity	Molecular Function	0.00131851	12	36	0.0186961		37	GO:0005488	binding	Molecular Function	0.000893933	256	34203	0.00554239
1	GO:0035725	sodium ion transmembrane transport	Biological Process	0.00134178	16	57	0.0189889		37	GO:0009791	post-embryonic development	Biological Process	0.0013483	91	9210	0.00783702
1	GO:0004058	aromatic-L-amino-acid decarboxylase activity	Molecular Function	0.00136028	4	5	0.0191018		37	GO:0007049	cell cycle	Biological Process	0.00147594	52	3096	0.00807428
1	GO:0004837	tyrosine decarboxylase activity	Molecular Function	0.00136028	4	5	0.0191018		37	GO:0007275	multicellular organism development	Biological Process	0.00159489	119	12754	0.00824028
1	GO:1901695	tyramine biosynthetic process	Biological Process	0.00136028	4	5	0.0191018		37	GO:0006810	transport	Biological Process	0.00378539	88	9729	0.0185285
1	GO:1990055	phenylacetaldehyde synthase activity	Molecular Function	0.00136028	4	5	0.0191018		37	GO:0005215	transporter activity	Molecular Function	0.00487218	37	3259	0.0226556
1	GO:0009540	zeaxanthin epoxidase [overall] activity	Molecular Function	0.00138221	5	8	0.0192407		38	GO:0006139	nucleobase-containing compound metabolic process	Biological Process	2.39387e-12	170	16291	2.2263e-10
1	GO:0052662	zeaxanthin epoxidase activity	Molecular Function	0.00138221	5	8	0.0192407		38	GO:0003676	nucleic acid binding	Molecular Function	1.6372e-10	121	10433	7.61296e-09
1	GO:0052663	antheraxanthin epoxidase activity	Molecular Function	0.00138221	5	8	0.0192407		38	GO:0005634	nucleus	Cellular Components	7.98455e-10	63	3974	2.47521e-08
1	GO:0046029	mannitol dehydrogenase activity	Molecular Function	0.00138342	9	22	0.0192407		38	GO:0005654	nucleoplasm	Cellular Components	1.67642e-08	28	1005	3.89767e-07
1	GO:0047681	aryl-alcohol dehydrogenase (NADP+) activity	Molecular Function	0.00138342	9	22	0.0192407		38	GO:0003723	RNA binding	Molecular Function	2.53899e-08	39	2138	4.72252e-07
1	GO:1905157	positive regulation of photosynthesis	Biological Process	0.00138647	3	3	0.0192463		38	GO:0006259	DNA metabolic process	Biological Process	1.13413e-06	60	3214	1.7579e-05
1	GO:0043157	response to cation stress	Biological Process	0.00139978	9	23	0.0193939		38	GO:0045182	translation regulator activity	Molecular Function	3.33758e-05	4	16	0.000443421
1	GO:0005313	L-glutamate transmembrane transporter activity	Molecular Function	0.00141651	5	8	0.0195883		38	GO:0007049	cell cycle	Biological Process	0.00012785	59	3096	0.00148626
1	GO:0043864	indoleacetamide hydrolase activity	Molecular Function	0.00142008	4	5	0.0196003		38	GO:0008152	metabolic process	Biological Process	0.000338957	241	34152	0.00350256
1	GO:0047381	dodecanoyl-[acyl-carrier-protein] hydrolase activity	Molecular Function	0.00143159	4	5	0.0197217		38	GO:0009056	catabolic process	Biological Process	0.0020597	62	7504	0.0191552
1	GO:0004324	ferredoxin-NADP+ reductase activity	Molecular Function	0.00144997	6	11	0.0199371		38	GO:0005622	intracellular	Cellular Components	0.00297475	267	40843	0.023591
1	GO:0008859	exoribonuclease II activity	Molecular Function	0.00147109	3	3	0.0201892		38	GO:0005488	binding	Molecular Function	0.003044	256	34203	0.023591
1	GO:0052731	phosphocholine phosphatase activity	Molecular Function	0.00148025	6	11	0.0202039		38	GO:0040029	regulation of gene expression, epigenetic	Biological Process	0.00412312	30	1391	0.0294962
1	GO:0052732	phosphoethanolamine phosphatase activity	Molecular Function	0.00148025	6	11	0.0202039		38	GO:0009791	post-embryonic development	Biological Process	0.00520184	89	9210	0.0345551
1	GO:0005262	calcium channel activity	Molecular Function	0.0014805	19	79	0.0202039		39	GO:0006139	nucleobase-containing compound metabolic process	Biological Process	1.08301e-17	177	16291	1.0072e-15
1	GO:0055072	iron ion homeostasis	Biological Process	0.00149804	31	140	0.0204048		39	GO:0005634	nucleus	Cellular Components	1.11926e-13	68	3974	5.20454e-12
1	GO:0050347	trans-octaprenyltranstransferase activity	Molecular Function	0.0015136	5	8	0.0205397		39	GO:0003723	RNA binding	Molecular Function	2.36878e-09	39	2138	7.34322e-08
1	GO:0052924	all-trans-nonaprenyl-diphosphate synthase (geranylgeranyl-diphosphate specific) activity	Molecular Function	0.0015136	5	8	0.0205397		39	GO:0003676	nucleic acid binding	Molecular Function	2.42284e-08	108	10433	5.63311e-07
1	GO:0015688	iron chelate transport	Biological Process	0.00154656	3	3	0.0209478		39	GO:0005622	intracellular	Cellular Components	8.86653e-08	276	40843	1.64917e-06
1	GO:0006072	glycerol-3-phosphate metabolic process	Biological Process	0.0015646	12	37	0.0211526		39	GO:0005623	cell	Cellular Components	1.16821e-05	280	43036	0.000181072
1	GO:0010082	regulation of root meristem growth	Biological Process	0.00157492	26	126	0.0211645		39	GO:0006412	translation	Biological Process	1.37531e-05	24	1475	0.000182719
1	GO:0046027	phospholipid:diacylglycerol acyltransferase activity	Molecular Function	0.00157685	3	3	0.0211645		39	GO:0005488	binding	Molecular Function	0.000270393	249	34203	0.00314332
1	GO:0009276	Gram-negative-bacterium-type cell wall	Cellular Components	0.00157989	3	3	0.0211645		39	GO:0005575	cellular_component	Cellular Components	0.000358155	285	45425	0.00370094
1	GO:0007037	NA	NA	0.00158189	5	9	0.0211645		39	GO:0008135	translation factor activity, RNA binding	Molecular Function	0.00118308	11	569	0.0110027
1	GO:1905011	transmembrane phosphate ion transport from cytosol to vacuole	Biological Process	0.00158189	5	9	0.0211645		39	GO:0006259	DNA metabolic process	Biological Process	0.00154753	44	3214	0.0130836
1	GO:0098599	palmitoyl hydrolase activity	Molecular Function	0.00158296	5	8	0.0211645		39	GO:0005654	nucleoplasm	Cellular Components	0.00324197	16	1005	0.0251253
1	GO:0042578	phosphoric ester hydrolase activity	Molecular Function	0.00160451	14	49	0.0214131		40	GO:0005634	nucleus	Cellular Components	5.15805e-19	73	3974	4.79699e-17
1	GO:0004852	uroporphyrinogen-III synthase activity	Molecular Function	0.00163851	4	5	0.0218268		40	GO:0003723	RNA binding	Molecular Function	2.28912e-13	44	2138	1.06444e-11
1	GO:0008661	1-deoxy-D-xylulose-5-phosphate synthase activity	Molecular Function	0.00165397	3	3	0.0219353		40	GO:0005622	intracellular	Cellular Components	1.73078e-12	284	40843	5.36542e-11
1	GO:0052865	1-deoxy-D-xylulose 5-phosphate biosynthetic process	Biological Process	0.00165397	3	3	0.0219353		40	GO:0003676	nucleic acid binding	Molecular Function	5.36401e-12	110	10433	1.24713e-10
1	GO:0006304	DNA modification	Biological Process	0.00165875	3	3	0.0219353		40	GO:0005623	cell	Cellular Components	3.48407e-10	288	43036	6.48038e-09
1	GO:0043139	5'-3' DNA helicase activity	Molecular Function	0.00165875	3	3	0.0219353		40	GO:0006139	nucleobase-containing compound metabolic process	Biological Process	3.65818e-08	135	16291	5.67017e-07
1	GO:0018107	peptidyl-threonine phosphorylation	Biological Process	0.00170607	10	28	0.0225201		40	GO:0006412	translation	Biological Process	5.91409e-08	27	1475	7.85729e-07
1	GO:0015297	antiporter activity	Molecular Function	0.00171439	50	256	0.0225889		40	GO:0005575	cellular_component	Cellular Components	1.00077e-07	294	45425	1.1634e-06
1	GO:0008765	UDP-N-acetylmuramoylalanyl-D-glutamate-2,6-diaminopimelate ligase activity	Molecular Function	0.00172385	3	3	0.0226313		40	GO:0005654	nucleoplasm	Cellular Components	3.8783e-07	21	1005	4.00757e-06
1	GO:0009273	peptidoglycan-based cell wall biogenesis	Biological Process	0.00172385	3	3	0.0226313		40	GO:0008135	translation factor activity, RNA binding	Molecular Function	3.1484e-06	14	569	2.92801e-05
1	GO:0009867	jasmonic acid mediated signaling pathway	Biological Process	0.00174511	143	886	0.0228678		40	GO:0019538	protein metabolic process	Biological Process	9.00528e-06	111	14387	7.61355e-05
1	GO:0046608	carotenoid isomerase activity	Molecular Function	0.00174816	3	3	0.0228678		40	GO:0016043	cellular component organization	Biological Process	1.94482e-05	102	13111	0.000150723
1	GO:0009058	biosynthetic process	Biological Process	0.0017757	87	506	0.0231863		40	GO:0005840	ribosome	Cellular Components	0.000356721	21	1088	0.00255192
1	GO:0018023	peptidyl-lysine trimethylation	Biological Process	0.00177917	3	3	0.0231899		40	GO:0005783	endoplasmic reticulum	Cellular Components	0.000421106	21	1631	0.00279735
1	GO:0001522	pseudouridine synthesis	Biological Process	0.00178241	19	73	0.0231905		40	GO:0005739	mitochondrion	Cellular Components	0.00113481	22	1549	0.00703579
1	GO:0090228	positive regulation of red or far-red light signaling pathway	Biological Process	0.00178894	3	3	0.0232338		40	GO:0008152	metabolic process	Biological Process	0.00142574	218	34152	0.00828711
1	GO:1901918	negative regulation of exoribonuclease activity	Biological Process	0.00179783	3	3	0.0233076		40	GO:0005829	cytosol	Cellular Components	0.00170024	17	942	0.00930132
1	GO:0004161	dimethylallyltranstransferase activity	Molecular Function	0.00181082	12	37	0.0234342		40	GO:0009987	cellular process	Biological Process	0.00440524	235	37524	0.0227604
1	GO:0006848	pyruvate transport	Biological Process	0.00183464	3	3	0.0237001		40	GO:0005737	cytoplasm	Cellular Components	0.00473895	186	28035	0.0231959
1	GO:0004605	phosphatidate cytidylyltransferase activity	Molecular Function	0.00184071	9	23	0.0237363		41	GO:0006259	DNA metabolic process	Biological Process	1.72785e-06	35	3214	0.00016069
1	GO:0004310	farnesyl-diphosphate farnesyltransferase activity	Molecular Function	0.00185565	6	12	0.0238443		41	GO:0005634	nucleus	Cellular Components	3.81212e-05	39	3974	0.00177264
1	GO:0051996	squalene synthase activity	Molecular Function	0.00185565	6	12	0.0238443		41	GO:0006139	nucleobase-containing compound metabolic process	Biological Process	5.86664e-05	112	16291	0.00181866
1	GO:0035596	methylthiotransferase activity	Molecular Function	0.00186031	3	3	0.0238457		41	GO:0005654	nucleoplasm	Cellular Components	0.000137522	15	1005	0.00319739
1	GO:0080124	pheophytinase activity	Molecular Function	0.00186233	3	3	0.0238457		41	GO:0007049	cell cycle	Biological Process	0.000183755	28	3096	0.00341784
1	GO:0004159	dihydrouracil dehydrogenase (NAD+) activity	Molecular Function	0.00192123	3	3	0.0245566		41	GO:0040029	regulation of gene expression, epigenetic	Biological Process	0.000237929	16	1391	0.0036879
1	GO:1903288	positive regulation of potassium ion import	Biological Process	0.00193432	4	6	0.0246804		41	GO:0003676	nucleic acid binding	Molecular Function	0.000466331	75	10433	0.00619554
1	GO:0009842	cyanelle	Cellular Components	0.00194415	3	3	0.0247623		41	GO:0005488	binding	Molecular Function	0.000822909	196	34203	0.00956632
1	GO:0000024	maltose biosynthetic process	Biological Process	0.00196926	3	3	0.0250333		41	GO:0005635	nuclear envelope	Cellular Components	0.0020556	6	306	0.0212412
1	GO:0019685	photosynthesis, dark reaction	Biological Process	0.00197232	3	3	0.0250333		42	GO:0005198	structural molecule activity	Molecular Function	9.06468e-22	56	1787	8.43015e-20
1	GO:0006048	UDP-N-acetylglucosamine biosynthetic process	Biological Process	0.00199769	9	24	0.0253111		42	GO:0005737	cytoplasm	Cellular Components	6.22139e-18	225	28035	2.89294e-16
1	GO:0004517	nitric-oxide synthase activity	Molecular Function	0.00201547	3	3	0.0254918		42	GO:0005840	ribosome	Cellular Components	3.98135e-17	41	1088	1.23422e-15
1	GO:0046507	UDPsulfoquinovose synthase activity	Molecular Function	0.00202683	3	3	0.0255274		42	GO:0003723	RNA binding	Molecular Function	3.55968e-16	47	2138	8.27625e-15
1	GO:0080043	quercetin 3-O-glucosyltransferase activity	Molecular Function	0.00202883	36	170	0.0255274		42	GO:0005622	intracellular	Cellular Components	3.7895e-13	271	40843	7.04848e-12
1	GO:0080044	quercetin 7-O-glucosyltransferase activity	Molecular Function	0.00202883	36	170	0.0255274		42	GO:0005634	nucleus	Cellular Components	1.45974e-11	57	3974	2.2626e-10
1	GO:0031359	integral component of chloroplast outer membrane	Cellular Components	0.00204032	12	37	0.0256275		42	GO:0005739	mitochondrion	Cellular Components	2.38981e-11	36	1549	3.17503e-10
1	GO:0010019	chloroplast-nucleus signaling pathway	Biological Process	0.00205788	13	44	0.0258002		42	GO:0006139	nucleobase-containing compound metabolic process	Biological Process	3.84485e-10	136	16291	4.46964e-09
1	GO:0004375	glycine dehydrogenase (decarboxylating) activity	Molecular Function	0.00206448	6	12	0.0258002		42	GO:0005623	cell	Cellular Components	1.8666e-09	272	43036	1.92882e-08
1	GO:0015386	potassium:proton antiporter activity	Molecular Function	0.00206473	9	26	0.0258002		42	GO:0003676	nucleic acid binding	Molecular Function	5.22007e-08	94	10433	4.85466e-07
1	GO:0000002	mitochondrial genome maintenance	Biological Process	0.00207123	6	12	0.025837		42	GO:0004518	nuclease activity	Molecular Function	3.4745e-07	18	891	2.93753e-06
1	GO:0017101	aminoacyl-tRNA synthetase multienzyme complex	Cellular Components	0.00211757	3	3	0.0263697		42	GO:0005575	cellular_component	Cellular Components	1.90083e-06	276	45425	1.47314e-05
1	GO:0033354	chlorophyll cycle	Biological Process	0.00213427	3	3	0.0264202		42	GO:0005829	cytosol	Cellular Components	8.53201e-06	21	942	6.10367e-05
1	GO:0050454	coenzyme F420 hydrogenase activity	Molecular Function	0.00213427	3	3	0.0264202		42	GO:0009536	plastid	Cellular Components	0.000695869	85	10887	0.00462256
1	GO:0090415	7-hydroxymethyl chlorophyll a reductase activity	Molecular Function	0.00213427	3	3	0.0264202		42	GO:0006412	translation	Biological Process	0.000824079	18	1475	0.00510929
1	GO:0098572	stromal side of plastid thylakoid membrane	Cellular Components	0.00213618	3	3	0.0264202		42	GO:0019538	protein metabolic process	Biological Process	0.00267167	95	14387	0.0155291
1	GO:0070475	rRNA base methylation	Biological Process	0.00216959	9	24	0.0267118		42	GO:0008152	metabolic process	Biological Process	0.00777623	203	34152	0.0425405
1	GO:0006849	plasma membrane pyruvate transport	Biological Process	0.0021708	3	3	0.0267118		44	GO:0007275	multicellular organism development	Biological Process	0.000374455	95	12754	0.018527
1	GO:0046863	ribulose-1,5-bisphosphate carboxylase/oxygenase activator activity	Molecular Function	0.00217567	3	3	0.0267118		44	GO:0003824	catalytic activity	Molecular Function	0.00057589	157	23808	0.018527
1	GO:0033926	glycopeptide alpha-N-acetylgalactosaminidase activity	Molecular Function	0.00217705	8	21	0.0267118		44	GO:0030246	carbohydrate binding	Molecular Function	0.000597644	6	198	0.018527
1	GO:0005987	sucrose catabolic process	Biological Process	0.00217816	10	30	0.0267118		44	GO:0000166	nucleotide binding	Molecular Function	0.00106942	73	8436	0.024864
1	GO:0047538	2-carboxy-D-arabinitol-1-phosphatase activity	Molecular Function	0.00218431	3	3	0.0267421		44	GO:0000003	reproduction	Biological Process	0.00182891	73	9413	0.0340178
1	GO:0035618	root hair	Cellular Components	0.00221883	3	3	0.0269472		44	GO:0009605	response to external stimulus	Biological Process	0.00281067	73	10148	0.0435654
1	GO:0005272	sodium channel activity	Molecular Function	0.00222451	8	23	0.0269472		45	GO:0009536	plastid	Cellular Components	2.57413e-12	89	10887	2.39394e-10
1	GO:0043879	glycolate transmembrane transporter activity	Molecular Function	0.0022252	3	3	0.0269472		45	GO:0005737	cytoplasm	Cellular Components	8.9196e-07	147	28035	4.14761e-05
1	GO:0097339	glycolate transmembrane transport	Biological Process	0.0022252	3	3	0.0269472		45	GO:0005777	peroxisome	Cellular Components	9.18699e-06	8	243	0.000284797
1	GO:1901974	glycerate transmembrane transporter activity	Molecular Function	0.0022252	3	3	0.0269472		47	GO:0005488	binding	Molecular Function	0.00051137	139	34203	0.0475574
1	GO:1901975	glycerate transmembrane transport	Biological Process	0.0022252	3	3	0.0269472		48	GO:0005768	endosome	Cellular Components	8.88714e-11	18	715	8.26504e-09
1	GO:0004399	histidinol dehydrogenase activity	Molecular Function	0.00222704	3	3	0.0269472		48	GO:0005783	endoplasmic reticulum	Cellular Components	7.96046e-06	19	1631	0.000250201
1	GO:0042286	glutamate-1-semialdehyde 2,1-aminomutase activity	Molecular Function	0.00223601	3	3	0.0270107		48	GO:0005773	vacuole	Cellular Components	8.071e-06	22	2103	0.000250201
1	GO:0046486	glycerolipid metabolic process	Biological Process	0.00226034	3	3	0.0272593		48	GO:0007165	signal transduction	Biological Process	0.000176452	44	7296	0.00410252
1	GO:0031897	Tic complex	Cellular Components	0.0022841	6	13	0.0275002		48	GO:0007154	cell communication	Biological Process	0.000335636	51	9277	0.00624283
1	GO:0033614	chloroplast proton-transporting ATP synthase complex assembly	Biological Process	0.00228967	3	3	0.0275215		48	GO:0016020	membrane	Cellular Components	0.000537717	91	19203	0.00833462
1	GO:0004032	alditol:NADP+ 1-oxidoreductase activity	Molecular Function	0.00231249	3	3	0.0276075		48	GO:0006810	transport	Biological Process	0.00137084	51	9729	0.0182126
1	GO:0000488	maturation of LSU-rRNA from tetracistronic rRNA transcript (SSU-rRNA, LSU-rRNA, 4.5S-rRNA, 5S-rRNA)	Biological Process	0.00231614	3	3	0.0276075		48	GO:0009606	tropism	Biological Process	0.00262875	8	816	0.0305592
1	GO:0000489	maturation of SSU-rRNA from tetracistronic rRNA transcript (SSU-rRNA, LSU-rRNA, 4.5S-rRNA, 5S-rRNA)	Biological Process	0.00231614	3	3	0.0276075		48	GO:0005794	Golgi apparatus	Cellular Components	0.00375464	15	2033	0.038798
1	GO:0071424	rRNA (cytosine-N4-)-methyltransferase activity	Molecular Function	0.00232119	3	3	0.0276075		48	GO:0005488	binding	Molecular Function	0.00511798	137	34203	0.0475973
1	GO:0036068	light-independent chlorophyll biosynthetic process	Biological Process	0.00232399	3	3	0.0276075		50	GO:0003723	RNA binding	Molecular Function	8.01428e-07	24	2138	7.45328e-05
1	GO:0048529	magnesium-protoporphyrin IX monomethyl ester (oxidative) cyclase activity	Molecular Function	0.00232399	3	3	0.0276075		50	GO:0005654	nucleoplasm	Cellular Components	7.43212e-06	15	1005	0.000345594
1	GO:1901401	regulation of tetrapyrrole metabolic process	Biological Process	0.00232399	3	3	0.0276075		50	GO:0003676	nucleic acid binding	Molecular Function	3.94277e-05	61	10433	0.00122226
1	GO:0061086	negative regulation of histone H3-K27 methylation	Biological Process	0.00232724	3	3	0.0276075		50	GO:0005634	nucleus	Cellular Components	8.78328e-05	30	3974	0.00204211
1	GO:0015717	triose phosphate transport	Biological Process	0.00235873	3	3	0.0279249		51	GO:0009719	response to endogenous stimulus	Biological Process	3.64469e-09	52	8074	3.38956e-07
1	GO:0030494	bacteriochlorophyll biosynthetic process	Biological Process	0.00236939	3	3	0.0279249		51	GO:0005768	endosome	Cellular Components	0.000205599	9	715	0.00956033
1	GO:0046408	chlorophyll synthetase activity	Molecular Function	0.00236939	3	3	0.0279249		51	GO:0007165	signal transduction	Biological Process	0.00043213	36	7296	0.013396
1	GO:0009306	protein secretion	Biological Process	0.00237922	22	90	0.0279249		51	GO:0008150	biological_process	Biological Process	0.000662371	142	45337	0.0154001
1	GO:0004418	hydroxymethylbilane synthase activity	Molecular Function	0.00238632	3	3	0.0279249		51	GO:0019538	protein metabolic process	Biological Process	0.00108696	58	14387	0.0202175
1	GO:0018160	peptidyl-pyrromethane cofactor linkage	Biological Process	0.00238632	3	3	0.0279249		51	GO:0006810	transport	Biological Process	0.00200751	42	9729	0.0299678
1	GO:0018131	oxazole or thiazole biosynthetic process	Biological Process	0.0023867	3	3	0.0279249		51	GO:0007154	cell communication	Biological Process	0.00225564	40	9277	0.0299678
1	GO:0052837	thiazole biosynthetic process	Biological Process	0.0023867	3	3	0.0279249		51	GO:0008219	cell death	Biological Process	0.00295601	16	2710	0.0343637
1	GO:0009571	proplastid stroma	Cellular Components	0.00238862	3	3	0.0279249		52	GO:0005739	mitochondrion	Cellular Components	7.48671e-83	84	1549	6.96264e-81
1	GO:0005524	ATP binding	Molecular Function	0.00239517	865	6629	0.0279565		52	GO:0016020	membrane	Cellular Components	1.95901e-24	111	19203	9.10941e-23
1	GO:0035798	2-alkenal reductase (NADP+) activity	Molecular Function	0.00240623	3	3	0.0280405		52	GO:0005737	cytoplasm	Cellular Components	5.18873e-19	126	28035	1.60851e-17
1	GO:0043235	receptor complex	Cellular Components	0.00242793	3	3	0.0282449		52	GO:0006091	generation of precursor metabolites and energy	Biological Process	3.93976e-16	36	2326	9.15994e-15
1	GO:0017001	antibiotic catabolic process	Biological Process	0.00243155	3	3	0.0282449		52	GO:0005215	transporter activity	Molecular Function	1.50914e-09	28	3259	2.80699e-08
1	GO:0030794	(S)-coclaurine-N-methyltransferase activity	Molecular Function	0.00244142	3	3	0.0282539		52	GO:0009056	catabolic process	Biological Process	1.99717e-09	46	7504	3.09561e-08
1	GO:0004305	ethanolamine kinase activity	Molecular Function	0.00244443	3	3	0.0282539		52	GO:0009058	biosynthetic process	Biological Process	5.47934e-08	86	20735	7.27969e-07
1	GO:0004424	imidazoleglycerol-phosphate dehydratase activity	Molecular Function	0.00245353	3	3	0.0282539		52	GO:0005622	intracellular	Cellular Components	1.75876e-07	134	40843	2.04456e-06
1	GO:0009537	proplastid	Cellular Components	0.00245451	3	3	0.0282539		52	GO:0005623	cell	Cellular Components	2.08813e-06	136	43036	2.01931e-05
1	GO:0009688	abscisic acid biosynthetic process	Biological Process	0.0024547	21	88	0.0282539		52	GO:0005575	cellular_component	Cellular Components	2.1713e-06	141	45425	2.01931e-05
1	GO:0009107	lipoate biosynthetic process	Biological Process	0.00245646	11	33	0.0282539		52	GO:0008152	metabolic process	Biological Process	2.84672e-05	111	34152	0.000240677
1	GO:0004479	methionyl-tRNA formyltransferase activity	Molecular Function	0.00247251	3	3	0.0282539		52	GO:0005975	carbohydrate metabolic process	Biological Process	0.00143493	20	4439	0.0111207
1	GO:0071951	conversion of methionyl-tRNA to N-formyl-methionyl-tRNA	Biological Process	0.00247251	3	3	0.0282539		53	GO:0005739	mitochondrion	Cellular Components	1.03953e-30	42	1549	9.66766e-29
1	GO:0051776	detection of redox state	Biological Process	0.00248341	3	3	0.0282539		53	GO:0006091	generation of precursor metabolites and energy	Biological Process	8.17967e-19	37	2326	3.80355e-17
1	GO:0102193	protein-ribulosamine 3-kinase activity	Molecular Function	0.00248348	3	3	0.0282539		53	GO:0005975	carbohydrate metabolic process	Biological Process	2.94966e-17	49	4439	9.14395e-16
1	GO:0006747	FAD biosynthetic process	Biological Process	0.00248811	3	3	0.0282539		53	GO:0009056	catabolic process	Biological Process	5.29753e-14	58	7504	1.23167e-12
1	GO:0010288	response to lead ion	Biological Process	0.00248812	7	16	0.0282539		53	GO:0005773	vacuole	Cellular Components	1.08742e-13	30	2103	2.0226e-12
1	GO:0051745	4-hydroxy-3-methylbut-2-en-1-yl diphosphate reductase activity	Molecular Function	0.00249918	3	3	0.0282539		53	GO:0016020	membrane	Cellular Components	7.45588e-13	95	19203	1.15566e-11
1	GO:0015662	ATPase activity, coupled to transmembrane movement of ions, phosphorylative mechanism	Molecular Function	0.00250061	21	98	0.0282539		53	GO:0005737	cytoplasm	Cellular Components	3.19787e-08	109	28035	4.24859e-07
1	GO:0005986	sucrose biosynthetic process	Biological Process	0.00250779	17	70	0.0282539		53	GO:0006810	transport	Biological Process	2.52195e-05	48	9729	0.000293176
1	GO:0051247	positive regulation of protein metabolic process	Biological Process	0.00250789	3	3	0.0282539		53	GO:0003824	catalytic activity	Molecular Function	7.34503e-05	91	23808	0.000758986
1	GO:2000905	negative regulation of starch metabolic process	Biological Process	0.00250789	3	3	0.0282539		53	GO:0008152	metabolic process	Biological Process	0.000724771	113	34152	0.00674037
1	GO:0042586	peptide deformylase activity	Molecular Function	0.00252318	6	12	0.0282539		53	GO:0005215	transporter activity	Molecular Function	0.000923286	20	3259	0.00780596
1	GO:1903428	positive regulation of reactive oxygen species biosynthetic process	Biological Process	0.0025232	3	3	0.0282539		53	GO:0030312	external encapsulating structure	Cellular Components	0.00178406	17	2724	0.0138265
1	GO:2000505	NA	NA	0.00253191	3	3	0.0282539		53	GO:0005777	peroxisome	Cellular Components	0.0046217	4	243	0.0330629
1	GO:0050518	2-C-methyl-D-erythritol 4-phosphate cytidylyltransferase activity	Molecular Function	0.00253435	3	3	0.0282539		53	GO:0005783	endoplasmic reticulum	Cellular Components	0.00659749	11	1631	0.0438262
1	GO:0070567	cytidylyltransferase activity	Molecular Function	0.00253435	3	3	0.0282539		54	GO:0005794	Golgi apparatus	Cellular Components	3.76704e-20	42	2033	3.50334e-18
1	GO:0046406	magnesium protoporphyrin IX methyltransferase activity	Molecular Function	0.00253711	3	3	0.0282539		54	GO:0006810	transport	Biological Process	8.70319e-18	77	9729	4.04699e-16
1	GO:0051738	xanthophyll binding	Molecular Function	0.0025406	3	3	0.0282539		54	GO:0005737	cytoplasm	Cellular Components	4.34649e-11	113	28035	1.34741e-09
1	GO:0008942	nitrite reductase [NAD(P)H] activity	Molecular Function	0.00254136	3	3	0.0282539		54	GO:0016020	membrane	Cellular Components	1.30452e-06	81	19203	3.033e-05
1	GO:0032211	negative regulation of telomere maintenance via telomerase	Biological Process	0.0025415	3	3	0.0282539		54	GO:0005622	intracellular	Cellular Components	3.37098e-06	132	40843	6.27002e-05
1	GO:0004059	aralkylamine N-acetyltransferase activity	Molecular Function	0.0025501	3	3	0.0282539		54	GO:0005773	vacuole	Cellular Components	1.12859e-05	18	2103	0.000174932
1	GO:0010478	chlororespiration	Biological Process	0.00255151	3	3	0.0282539		54	GO:0005975	carbohydrate metabolic process	Biological Process	6.99171e-05	31	4439	0.000928899
1	GO:0004392	heme oxygenase (decyclizing) activity	Molecular Function	0.00255418	6	12	0.0282539		54	GO:0016043	cellular component organization	Biological Process	0.000110008	64	13111	0.00127885
1	GO:0016553	base conversion or substitution editing	Biological Process	0.0025548	3	3	0.0282539		54	GO:0005623	cell	Cellular Components	0.00014175	133	43036	0.00146475
1	GO:0036094	small molecule binding	Molecular Function	0.00255686	3	3	0.0282539		54	GO:0008150	biological_process	Biological Process	0.00129972	136	45337	0.0120874
1	GO:0046322	negative regulation of fatty acid oxidation	Biological Process	0.00255686	3	3	0.0282539		54	GO:0009606	tropism	Biological Process	0.00317181	12	816	0.0255741
1	GO:0004360	glutamine-fructose-6-phosphate transaminase (isomerizing) activity	Molecular Function	0.00256539	5	9	0.0283051		54	GO:0005856	cytoskeleton	Cellular Components	0.00329988	12	1068	0.0255741
1	GO:0008962	phosphatidylglycerophosphatase activity	Molecular Function	0.00257066	3	3	0.0283202		54	GO:0005575	cellular_component	Cellular Components	0.00493697	133	45425	0.0353183
1	GO:0009575	chromoplast stroma	Cellular Components	0.00258343	3	3	0.0284177		55	GO:0005768	endosome	Cellular Components	3.81068e-09	13	715	3.54393e-07
1	GO:0070272	NA	NA	0.00260771	3	3	0.0286414		55	GO:0005975	carbohydrate metabolic process	Biological Process	1.44234e-05	24	4439	0.000642893
1	GO:0006780	uroporphyrinogen III biosynthetic process	Biological Process	0.00262078	3	3	0.0286919		55	GO:0005737	cytoplasm	Cellular Components	2.07385e-05	77	28035	0.000642893
1	GO:0006573	valine metabolic process	Biological Process	0.00262478	9	25	0.0286919		55	GO:0005794	Golgi apparatus	Cellular Components	0.000429822	13	2033	0.00999335
1	GO:1904964	positive regulation of phytol biosynthetic process	Biological Process	0.00262887	3	3	0.0286919		55	GO:0016020	membrane	Cellular Components	0.000780643	55	19203	0.01452
1	GO:1904966	positive regulation of vitamin E biosynthetic process	Biological Process	0.00262887	3	3	0.0286919		56	GO:0005794	Golgi apparatus	Cellular Components	3.87964e-07	18	2033	3.60806e-05
1	GO:0009157	deoxyribonucleoside monophosphate biosynthetic process	Biological Process	0.00263313	5	9	0.0286919		56	GO:0005856	cytoskeleton	Cellular Components	3.63809e-06	12	1068	0.000169171
1	GO:0010423	negative regulation of brassinosteroid biosynthetic process	Biological Process	0.00263783	3	3	0.0286919		56	GO:0016020	membrane	Cellular Components	0.000630331	55	19203	0.0195403
1	GO:0033744	L-methionine:thioredoxin-disulfide S-oxidoreductase activity	Molecular Function	0.00263997	3	3	0.0286919		56	GO:0005515	protein binding	Molecular Function	0.00129978	27	7307	0.0302199
1	GO:0050267	rubber cis-polyprenylcistransferase activity	Molecular Function	0.00265238	3	3	0.0287837		57	GO:0005739	mitochondrion	Cellular Components	2.47186e-08	16	1549	2.29883e-06
1	GO:0090143	nucleoid organization	Biological Process	0.00266029	3	3	0.0288264		57	GO:0005777	peroxisome	Cellular Components	6.30798e-07	7	243	2.93321e-05
1	GO:0016150	translation release factor activity, codon nonspecific	Molecular Function	0.00267853	3	3	0.0288469		57	GO:0009056	catabolic process	Biological Process	3.2912e-06	35	7504	0.000102027
1	GO:0072344	rescue of stalled ribosome	Biological Process	0.00267853	3	3	0.0288469		57	GO:0006629	lipid metabolic process	Biological Process	4.93015e-05	24	4830	0.00114626
1	GO:0000476	maturation of 4.5S rRNA	Biological Process	0.00267901	3	3	0.0288469		58	GO:0009719	response to endogenous stimulus	Biological Process	8.93938e-06	34	8074	0.000831363
1	GO:0000967	rRNA 5'-end processing	Biological Process	0.00267901	3	3	0.0288469		58	GO:0004871	NA	NA	4.7325e-05	13	1401	0.00219316
1	GO:0032955	regulation of division septum assembly	Biological Process	0.00268204	3	3	0.0288469		58	GO:0016740	transferase activity	Molecular Function	7.07471e-05	40	10452	0.00219316
1	GO:0061635	regulation of protein complex stability	Biological Process	0.00269056	3	3	0.0288957		58	GO:0007165	signal transduction	Biological Process	9.80903e-05	30	7296	0.0022806
1	GO:0090711	FMN hydrolase activity	Molecular Function	0.00269965	3	3	0.0289505		58	GO:0006464	cellular protein modification process	Biological Process	0.000206421	37	9744	0.00383944
1	GO:0003908	methylated-DNA-[protein]-cysteine S-methyltransferase activity	Molecular Function	0.00271986	3	3	0.0291242		58	GO:0016301	kinase activity	Molecular Function	0.000481399	19	3487	0.00746169
1	GO:0015038	glutathione disulfide oxidoreductase activity	Molecular Function	0.00272867	3	3	0.0291755		58	GO:0007154	cell communication	Biological Process	0.000790384	33	9277	0.0105008
1	GO:0044391	ribosomal subunit	Cellular Components	0.00274812	3	3	0.0293402		59	GO:0005856	cytoskeleton	Cellular Components	6.78792e-09	15	1068	6.31277e-07
1	GO:0004729	oxygen-dependent protoporphyrinogen oxidase activity	Molecular Function	0.0027526	5	9	0.0293429		59	GO:0016020	membrane	Cellular Components	1.90735e-06	61	19203	8.86918e-05
1	GO:0004802	transketolase activity	Molecular Function	0.00275645	5	9	0.0293429		59	GO:0005794	Golgi apparatus	Cellular Components	2.31214e-05	15	2033	0.000716765
1	GO:0042221	response to chemical	Biological Process	0.00277095	3	3	0.029454		59	GO:0005575	cellular_component	Cellular Components	0.00013799	99	45425	0.00320826
1	GO:0009780	photosynthetic NADP+ reduction	Biological Process	0.00278388	3	3	0.0295482		60	GO:0009536	plastid	Cellular Components	6.08961e-06	34	10887	0.000566333
1	GO:0000038	very long-chain fatty acid metabolic process	Biological Process	0.00283285	30	136	0.0298085		60	GO:0016787	hydrolase activity	Molecular Function	5.30238e-05	30	8498	0.00246561
1	GO:0009883	red or far-red light photoreceptor activity	Molecular Function	0.00283817	4	7	0.0298085		60	GO:0009579	thylakoid	Cellular Components	0.000286826	9	1731	0.0088916
1	GO:0010202	response to low fluence red light stimulus	Biological Process	0.00283817	4	7	0.0298085		60	GO:0003824	catalytic activity	Molecular Function	0.000408493	55	23808	0.00949747
1	GO:0010203	response to very low fluence red light stimulus	Biological Process	0.00283817	4	7	0.0298085		60	GO:0005737	cytoplasm	Cellular Components	0.00126769	57	28035	0.0235791
1	GO:0017012	protein-phytochromobilin linkage	Biological Process	0.00283817	4	7	0.0298085		60	GO:0019725	cellular homeostasis	Biological Process	0.00166515	7	1166	0.0258098
1	GO:0031516	far-red light photoreceptor activity	Molecular Function	0.00283817	4	7	0.0298085		61	GO:0009536	plastid	Cellular Components	1.76269e-05	31	10887	0.0016393
1	GO:0031517	red light photoreceptor activity	Molecular Function	0.00283817	4	7	0.0298085		62	GO:0006139	nucleobase-containing compound metabolic process	Biological Process	3.11354e-11	51	16291	2.89559e-09
1	GO:0016884	carbon-nitrogen ligase activity, with glutamine as amido-N-donor	Molecular Function	0.00284125	13	45	0.0298085		62	GO:0006412	translation	Biological Process	2.66738e-09	15	1475	1.24033e-07
1	GO:0031167	rRNA methylation	Biological Process	0.00288104	12	38	0.0301823		62	GO:0008135	translation factor activity, RNA binding	Molecular Function	1.57902e-07	9	569	4.89497e-06
1	GO:0002161	aminoacyl-tRNA editing activity	Molecular Function	0.00288693	10	33	0.0302004		62	GO:0003723	RNA binding	Molecular Function	2.45667e-07	15	2138	5.71176e-06
1	GO:0052856	NADHX epimerase activity	Molecular Function	0.00289939	5	9	0.0302412		62	GO:0019538	protein metabolic process	Biological Process	3.08023e-07	42	14387	5.72923e-06
1	GO:0052857	NADPHX epimerase activity	Molecular Function	0.00289939	5	9	0.0302412		62	GO:0000003	reproduction	Biological Process	2.00629e-06	32	9413	3.10975e-05
1	GO:0015276	ligand-gated ion channel activity	Molecular Function	0.00291165	8	24	0.0302412		62	GO:0016043	cellular component organization	Biological Process	2.12803e-05	36	13111	0.000282724
1	GO:0071260	cellular response to mechanical stimulus	Biological Process	0.00291165	8	24	0.0302412		62	GO:0005634	nucleus	Cellular Components	2.68167e-05	17	3974	0.000302324
1	GO:0071311	cellular response to acetate	Biological Process	0.00291165	8	24	0.0302412		62	GO:0007049	cell cycle	Biological Process	2.92571e-05	16	3096	0.000302324
1	GO:0042631	cellular response to water deprivation	Biological Process	0.00298021	90	514	0.0309091		62	GO:0008152	metabolic process	Biological Process	4.64859e-05	64	34152	0.000432318
1	GO:0065002	intracellular protein transmembrane transport	Biological Process	0.0030606	10	29	0.0316975		62	GO:0009908	flower development	Biological Process	6.98396e-05	16	3484	0.000590462
1	GO:0017111	nucleoside-triphosphatase activity	Molecular Function	0.00307627	140	971	0.0318144		62	GO:0003676	nucleic acid binding	Molecular Function	0.000112151	29	10433	0.00086917
1	GO:0004638	phosphoribosylaminoimidazole carboxylase activity	Molecular Function	0.00311237	4	6	0.0320507		62	GO:0005488	binding	Molecular Function	0.000283356	63	34203	0.00194493
1	GO:0004639	phosphoribosylaminoimidazolesuccinocarboxamide synthase activity	Molecular Function	0.00311237	4	6	0.0320507		62	GO:0007275	multicellular organism development	Biological Process	0.000292786	33	12754	0.00194493
1	GO:0046084	adenine biosynthetic process	Biological Process	0.00311237	4	6	0.0320507		62	GO:0009791	post-embryonic development	Biological Process	0.000530027	26	9210	0.00328617
1	GO:0008324	cation transmembrane transporter activity	Molecular Function	0.00324195	33	160	0.0333379		62	GO:0030154	cell differentiation	Biological Process	0.00215634	14	3863	0.0118429
1	GO:0005778	peroxisomal membrane	Cellular Components	0.00330648	29	130	0.0339534		62	GO:0009987	cellular process	Biological Process	0.00216483	64	37524	0.0118429
1	GO:0071368	cellular response to cytokinin stimulus	Biological Process	0.00336807	6	14	0.034537		62	GO:0009790	embryo development	Biological Process	0.00315663	11	2733	0.0163092
1	GO:0046838	phosphorylated carbohydrate dephosphorylation	Biological Process	0.00344267	4	6	0.0352522		62	GO:0006464	cellular protein modification process	Biological Process	0.008185	24	9744	0.0400634
1	GO:0005325	NA	NA	0.00348641	4	7	0.0355997		62	GO:0006810	transport	Biological Process	0.00933384	23	9729	0.0434023
1	GO:0015916	fatty-acyl-CoA transport	Biological Process	0.00348641	4	7	0.0355997		63	GO:0003723	RNA binding	Molecular Function	7.91362e-15	22	2138	6.73522e-13
1	GO:0004362	glutathione-disulfide reductase activity	Molecular Function	0.00350473	6	13	0.0357364		63	GO:0005840	ribosome	Cellular Components	1.44843e-14	19	1088	6.73522e-13
1	GO:0010100	negative regulation of photomorphogenesis	Biological Process	0.00355895	14	51	0.0362384		63	GO:0005198	structural molecule activity	Molecular Function	1.44404e-12	20	1787	4.47652e-11
1	GO:0010024	phytochromobilin biosynthetic process	Biological Process	0.00358013	5	9	0.036403		63	GO:0005829	cytosol	Cellular Components	2.14191e-12	16	942	4.97993e-11
1	GO:0004640	phosphoribosylanthranilate isomerase activity	Molecular Function	0.00359087	5	9	0.0364611		63	GO:0005634	nucleus	Cellular Components	6.44294e-08	20	3974	1.19839e-06
1	GO:0010228	vegetative to reproductive phase transition of meristem	Biological Process	0.00361255	133	895	0.0366301		63	GO:0003676	nucleic acid binding	Molecular Function	2.04168e-05	28	10433	0.000316461
1	GO:0006412	translation	Biological Process	0.00363268	292	1903	0.0367423		63	GO:0005737	cytoplasm	Cellular Components	5.82848e-05	51	28035	0.000774355
1	GO:0036381	pyridoxal 5'-phosphate synthase (glutamine hydrolysing) activity	Molecular Function	0.00363374	5	9	0.0367423		63	GO:0019538	protein metabolic process	Biological Process	0.000475532	30	14387	0.00552806
1	GO:0003856	3-dehydroquinate synthase activity	Molecular Function	0.00374269	4	6	0.0377912		63	GO:0006139	nucleobase-containing compound metabolic process	Biological Process	0.0013714	32	16291	0.0139007
1	GO:0010021	amylopectin biosynthetic process	Biological Process	0.00375595	10	35	0.0378725		63	GO:0009058	biosynthetic process	Biological Process	0.0014947	38	20735	0.0139007
1	GO:0003747	translation release factor activity	Molecular Function	0.00382296	11	35	0.0384414		63	GO:0008150	biological_process	Biological Process	0.00188987	65	45337	0.015978
1	GO:0006415	translational termination	Biological Process	0.00382296	11	35	0.0384414		63	GO:0006412	translation	Biological Process	0.00210695	7	1475	0.0163289
1	GO:0035970	peptidyl-threonine dephosphorylation	Biological Process	0.00384137	4	6	0.0385731		63	GO:0005622	intracellular	Cellular Components	0.00506744	60	40843	0.0362517
1	GO:0080036	regulation of cytokinin-activated signaling pathway	Biological Process	0.00386354	7	17	0.0387422		64	GO:0005515	protein binding	Molecular Function	0.000876058	16	7307	0.0440377
1	GO:0006424	glutamyl-tRNA aminoacylation	Biological Process	0.00393553	6	14	0.0393875		64	GO:0003824	catalytic activity	Molecular Function	0.00105188	34	23808	0.0440377
1	GO:0003919	FMN adenylyltransferase activity	Molecular Function	0.00393875	4	6	0.0393875		64	GO:0009607	response to biotic stimulus	Biological Process	0.00142057	16	7639	0.0440377
1	GO:1901135	carbohydrate derivative metabolic process	Biological Process	0.00395906	9	27	0.0395361		65	GO:0003676	nucleic acid binding	Molecular Function	4.22105e-06	24	10433	0.000392557
1	GO:0045158	electron transporter, transferring electrons within cytochrome b6/f complex of photosystem II activity	Molecular Function	0.00398646	5	9	0.0397551		65	GO:0009628	response to abiotic stimulus	Biological Process	2.05213e-05	28	15146	0.000954242
1	GO:0051287	NAD binding	Molecular Function	0.00401303	42	214	0.0399092		65	GO:0009058	biosynthetic process	Biological Process	0.000588646	31	20735	0.018248
1	GO:0006264	mitochondrial DNA replication	Biological Process	0.0040184	3	4	0.0399092		65	GO:0006139	nucleobase-containing compound metabolic process	Biological Process	0.00115628	26	16291	0.0224324
1	GO:0033259	plastid DNA replication	Biological Process	0.0040184	3	4	0.0399092		65	GO:0019748	secondary metabolic process	Biological Process	0.00120604	8	2290	0.0224324
1	GO:0070455	positive regulation of heme biosynthetic process	Biological Process	0.00403466	4	6	0.0400159		65	GO:0009791	post-embryonic development	Biological Process	0.00172161	18	9210	0.0243647
1	GO:0019500	cyanide catabolic process	Biological Process	0.00415817	6	13	0.0410168		65	GO:0009719	response to endogenous stimulus	Biological Process	0.00198275	16	8074	0.0243647
1	GO:0044540	L-cystine L-cysteine-lyase (deaminating)	Molecular Function	0.00415817	6	13	0.0410168		65	GO:0007275	multicellular organism development	Biological Process	0.00209589	22	12754	0.0243647
1	GO:0050017	L-3-cyanoalanine synthase activity	Molecular Function	0.00415817	6	13	0.0410168		65	GO:0007165	signal transduction	Biological Process	0.00244988	15	7296	0.0247582
1	GO:0090322	regulation of superoxide metabolic process	Biological Process	0.00415817	6	13	0.0410168		65	GO:0000003	reproduction	Biological Process	0.00269352	18	9413	0.0247582
1	GO:0005762	mitochondrial large ribosomal subunit	Cellular Components	0.00417404	23	94	0.0411174		65	GO:0008152	metabolic process	Biological Process	0.00292839	41	34152	0.0247582
1	GO:0009644	response to high light intensity	Biological Process	0.00424049	167	1051	0.0417154		65	GO:0006950	response to stress	Biological Process	0.00547648	27	19415	0.0424427
1	GO:0006720	isoprenoid metabolic process	Biological Process	0.00430326	4	6	0.042048
1	GO:0052668	farnesol kinase activity	Molecular Function	0.00430326	4	6	0.042048
1	GO:0052669	CTP:2-trans,-6-trans-farnesol kinase activity	Molecular Function	0.00430326	4	6	0.042048
1	GO:0052670	geraniol kinase activity	Molecular Function	0.00430326	4	6	0.042048
1	GO:0052671	geranylgeraniol kinase activity	Molecular Function	0.00430326	4	6	0.042048
1	GO:0008124	4-alpha-hydroxytetrahydrobiopterin dehydratase activity	Molecular Function	0.00431047	4	6	0.0420618
1	GO:0004607	phosphatidylcholine-sterol O-acyltransferase activity	Molecular Function	0.00435023	8	22	0.0423928
1	GO:0006400	tRNA modification	Biological Process	0.00439881	18	74	0.0428088
1	GO:0004827	proline-tRNA ligase activity	Molecular Function	0.00443736	6	14	0.0430685
1	GO:0006433	prolyl-tRNA aminoacylation	Biological Process	0.00443736	6	14	0.0430685
1	GO:0007164	establishment of tissue polarity	Biological Process	0.00456857	8	24	0.0442828
1	GO:0008097	5S rRNA binding	Molecular Function	0.00472442	14	49	0.0457324
1	GO:0046873	metal ion transmembrane transporter activity	Molecular Function	0.00480436	21	92	0.0463546
1	GO:0030488	tRNA methylation	Biological Process	0.00480748	15	56	0.0463546
1	GO:0044237	cellular metabolic process	Biological Process	0.00480785	55	295	0.0463546
1	GO:0009898	cytoplasmic side of plasma membrane	Cellular Components	0.00486484	8	23	0.0468418
1	GO:0009583	detection of light stimulus	Biological Process	0.0050079	4	7	0.0481555
1	GO:0090305	nucleic acid phosphodiester bond hydrolysis	Biological Process	0.00509472	40	209	0.0489255
1	GO:0016149	translation release factor activity, codon specific	Molecular Function	0.00511994	8	22	0.0491027
1	GO:0008020	G protein-coupled photoreceptor activity	Molecular Function	0.00515307	4	8	0.0492253
1	GO:0009584	detection of visible light	Biological Process	0.00515307	4	8	0.0492253
1	GO:0017006	protein-tetrapyrrole linkage	Biological Process	0.00515307	4	8	0.0492253
1	GO:0017004	cytochrome complex assembly	Biological Process	0.00516485	12	40	0.0492731
2	GO:0008283	cell proliferation	Biological Process	2.99815e-226	361	603	2.17666e-222
2	GO:0000786	nucleosome	Cellular Components	2.55638e-165	245	408	9.27967e-162
2	GO:0006260	DNA replication	Biological Process	2.00156e-154	268	469	4.84377e-151
2	GO:0051567	histone H3-K9 methylation	Biological Process	8.88206e-141	283	562	1.61209e-137
2	GO:0006261	DNA-dependent DNA replication	Biological Process	3.69192e-138	226	373	5.36067e-135
2	GO:0006275	regulation of DNA replication	Biological Process	2.01768e-130	203	313	2.4414e-127
2	GO:0000911	cytokinesis by cell plate formation	Biological Process	1.76521e-129	300	680	1.83077e-126
2	GO:0006270	DNA replication initiation	Biological Process	3.85461e-125	167	221	3.49806e-122
2	GO:0006334	nucleosome assembly	Biological Process	5.28147e-121	197	362	4.26039e-118
2	GO:0000790	nuclear chromatin	Cellular Components	2.7391e-103	113	134	1.98859e-100
2	GO:0006342	chromatin silencing	Biological Process	4.88163e-103	236	539	3.22187e-100
2	GO:0010389	regulation of G2/M transition of mitotic cell cycle	Biological Process	4.86235e-101	138	188	2.94172e-98
2	GO:0005694	chromosome	Cellular Components	6.23135e-98	215	495	3.47997e-95
2	GO:0046982	protein heterodimerization activity	Molecular Function	2.9439e-96	268	766	1.52662e-93
2	GO:0051726	regulation of cell cycle	Biological Process	6.59e-95	197	416	3.18956e-92
2	GO:0005721	pericentric heterochromatin	Cellular Components	6.94902e-91	82	84	3.15312e-88
2	GO:0070828	heterochromatin organization	Biological Process	4.59677e-88	82	86	1.96309e-85
2	GO:0000792	heterochromatin	Cellular Components	1.65781e-86	82	87	6.68652e-84
2	GO:0006306	DNA methylation	Biological Process	4.197e-86	221	539	1.6037e-83
2	GO:0000226	microtubule cytoskeleton organization	Biological Process	6.00919e-82	255	727	2.18134e-79
2	GO:0007067	NA	NA	4.59656e-75	168	385	1.5891e-72
2	GO:0016458	gene silencing	Biological Process	1.70128e-74	131	229	5.61421e-72
2	GO:0034968	histone lysine methylation	Biological Process	4.06194e-74	168	380	1.28216e-71
2	GO:0003677	DNA binding	Molecular Function	5.94703e-72	935	6298	1.79898e-69
2	GO:0016572	histone phosphorylation	Biological Process	6.75632e-64	115	209	1.96203e-61
2	GO:0009909	regulation of flower development	Biological Process	3.21436e-62	266	994	8.97547e-60
2	GO:0042023	DNA endoreduplication	Biological Process	1.71454e-53	124	300	4.61021e-51
2	GO:0005874	microtubule	Cellular Components	2.36141e-51	161	473	6.12279e-49
2	GO:0051301	cell division	Biological Process	1.24235e-50	275	1175	3.11015e-48
2	GO:0000724	double-strand break repair via homologous recombination	Biological Process	1.47872e-50	133	348	3.5785e-48
2	GO:0007049	cell cycle	Biological Process	1.69741e-47	136	388	3.97523e-45
2	GO:0031048	chromatin silencing by small RNA	Biological Process	2.88528e-47	135	363	6.54598e-45
2	GO:0048453	sepal formation	Biological Process	4.85636e-47	84	150	1.0684e-44
2	GO:0051276	chromosome organization	Biological Process	9.43911e-47	78	138	2.01553e-44
2	GO:0051225	spindle assembly	Biological Process	3.37973e-46	88	168	7.01052e-44
2	GO:0008017	microtubule binding	Molecular Function	6.49135e-44	123	324	1.30909e-41
2	GO:0048451	petal formation	Biological Process	7.50987e-44	84	161	1.47356e-41
2	GO:0006346	methylation-dependent chromatin silencing	Biological Process	9.05033e-39	131	402	1.72909e-36
2	GO:0048449	floral organ formation	Biological Process	3.76902e-38	95	232	7.01618e-36
2	GO:0007018	microtubule-based movement	Biological Process	2.8376e-37	90	208	5.15025e-35
2	GO:0005871	kinesin complex	Cellular Components	6.76465e-36	77	158	1.19784e-33
2	GO:0005634	nucleus	Cellular Components	5.58528e-35	2018	19151	9.65456e-33
2	GO:0016570	histone modification	Biological Process	8.55746e-35	88	220	1.44482e-32
2	GO:0008094	DNA-dependent ATPase activity	Molecular Function	9.99045e-35	63	117	1.64842e-32
2	GO:0003777	microtubule motor activity	Molecular Function	2.75372e-33	79	180	4.44266e-31
2	GO:0005730	nucleolus	Cellular Components	3.2487e-31	298	1815	5.12729e-29
2	GO:0000278	mitotic cell cycle	Biological Process	3.58036e-30	132	499	5.53051e-28
2	GO:0006281	DNA repair	Biological Process	1.27061e-29	178	825	1.9218e-27
2	GO:0000775	chromosome, centromeric region	Cellular Components	1.36981e-28	63	147	2.02956e-26
2	GO:0000280	nuclear division	Biological Process	3.83143e-28	59	127	5.56323e-26
2	GO:0032508	DNA duplex unwinding	Biological Process	6.25866e-28	59	126	8.90938e-26
2	GO:0003688	DNA replication origin binding	Molecular Function	6.42612e-28	28	30	8.97185e-26
2	GO:0005819	spindle	Cellular Components	1.06983e-27	77	214	1.46546e-25
2	GO:0043248	proteasome assembly	Biological Process	3.2599e-26	80	258	4.38276e-24
2	GO:0006310	DNA recombination	Biological Process	3.61462e-26	91	296	4.77129e-24
2	GO:0003682	chromatin binding	Molecular Function	1.55566e-24	188	1010	2.0168e-22
2	GO:0006268	DNA unwinding involved in DNA replication	Biological Process	2.98944e-24	32	42	3.80761e-22
2	GO:0016887	ATPase activity	Molecular Function	2.62027e-23	171	826	3.27986e-21
2	GO:0010499	proteasomal ubiquitin-independent protein catabolic process	Biological Process	3.51632e-23	36	66	4.32686e-21
2	GO:0009524	phragmoplast	Cellular Components	5.58864e-23	111	452	6.76226e-21
2	GO:0031047	gene silencing by RNA	Biological Process	2.5532e-22	109	427	3.03873e-20
2	GO:0042555	MCM complex	Cellular Components	4.83427e-22	21	21	5.66077e-20
2	GO:0009506	plasmodesma	Cellular Components	7.34615e-22	447	3290	8.46556e-20
2	GO:0000910	cytokinesis	Biological Process	9.58238e-22	45	99	1.087e-19
2	GO:0005875	microtubule associated complex	Cellular Components	6.45471e-21	54	138	7.20942e-19
2	GO:0007126	NA	NA	9.11164e-21	74	245	1.00228e-18
2	GO:0005839	proteasome core complex	Cellular Components	1.03e-20	38	81	1.11609e-18
2	GO:0006259	DNA metabolic process	Biological Process	1.06857e-20	71	237	1.14085e-18
2	GO:0003774	motor activity	Molecular Function	2.25634e-20	58	158	2.37407e-18
2	GO:0043234	NA	NA	2.76854e-20	111	484	2.87137e-18
2	GO:0003678	DNA helicase activity	Molecular Function	3.98816e-20	35	62	4.07804e-18
2	GO:0007076	mitotic chromosome condensation	Biological Process	1.1154e-19	20	21	1.1247e-17
2	GO:0000502	proteasome complex	Cellular Components	1.25334e-19	66	230	1.24648e-17
2	GO:0000808	origin recognition complex	Cellular Components	1.47039e-19	22	27	1.42669e-17
2	GO:0004298	threonine-type endopeptidase activity	Molecular Function	1.47385e-19	36	78	1.42669e-17
2	GO:0000712	resolution of meiotic recombination intermediates	Biological Process	1.78381e-18	22	27	1.70401e-16
2	GO:0016538	cyclin-dependent protein serine/threonine kinase regulator activity	Molecular Function	1.84405e-18	38	88	1.73867e-16
2	GO:0007131	reciprocal meiotic recombination	Biological Process	1.11575e-17	99	436	1.0385e-15
2	GO:0008574	ATP-dependent microtubule motor activity, plus-end-directed	Molecular Function	1.28935e-17	22	28	1.1849e-15
2	GO:0005876	spindle microtubule	Cellular Components	1.92513e-17	28	51	1.74706e-15
2	GO:0006974	cellular response to DNA damage stimulus	Biological Process	5.39432e-17	65	233	4.83491e-15
2	GO:0032875	regulation of DNA endoreduplication	Biological Process	7.35244e-17	31	62	6.5096e-15
2	GO:0080129	proteasome core complex assembly	Biological Process	3.1687e-16	86	418	2.77166e-14
2	GO:0007129	synapsis	Biological Process	3.24064e-16	70	267	2.80084e-14
2	GO:0006084	acetyl-CoA metabolic process	Biological Process	4.58036e-16	57	205	3.91217e-14
2	GO:0009957	epidermal cell fate specification	Biological Process	8.86695e-16	22	33	7.48535e-14
2	GO:0010332	response to gamma radiation	Biological Process	1.00172e-15	79	336	8.35921e-14
2	GO:0051321	meiotic cell cycle	Biological Process	1.51897e-15	34	78	1.25315e-13
2	GO:0005664	nuclear origin of replication recognition complex	Cellular Components	1.6691e-15	17	21	1.36153e-13
2	GO:0006302	double-strand break repair	Biological Process	1.96398e-15	62	231	1.58427e-13
2	GO:0004175	endopeptidase activity	Molecular Function	2.81973e-15	50	174	2.24958e-13
2	GO:0003697	single-stranded DNA binding	Molecular Function	4.71499e-15	51	182	3.72074e-13
2	GO:0016818	hydrolase activity, acting on acid anhydrides, in phosphorus-containing anhydrides	Molecular Function	4.91476e-15	38	100	3.83668e-13
2	GO:0051788	response to misfolded protein	Biological Process	8.16389e-15	117	685	6.3053e-13
2	GO:0007059	chromosome segregation	Biological Process	7.99535e-14	47	160	6.11013e-12
2	GO:0000796	condensin complex	Cellular Components	8.56232e-14	14	15	6.47526e-12
2	GO:0010005	cortical microtubule, transverse to long axis	Cellular Components	8.86504e-14	25	50	6.63507e-12
2	GO:0016568	NA	NA	9.11804e-14	75	332	6.75479e-12
2	GO:0042127	regulation of cell proliferation	Biological Process	1.82957e-13	69	299	1.34169e-11
2	GO:0003887	DNA-directed DNA polymerase activity	Molecular Function	2.69582e-13	36	100	1.95716e-11
2	GO:0000777	condensed chromosome kinetochore	Cellular Components	3.93625e-13	19	32	2.82943e-11
2	GO:0030261	chromosome condensation	Biological Process	4.76069e-13	15	18	3.38849e-11
2	GO:0010564	regulation of cell cycle process	Biological Process	7.27671e-13	47	160	5.12902e-11
2	GO:0007000	nucleolus organization	Biological Process	9.11688e-13	28	67	6.36428e-11
2	GO:0007276	gamete generation	Biological Process	9.64869e-13	26	59	6.67138e-11
2	GO:0043138	3'-5' DNA helicase activity	Molecular Function	1.03444e-12	21	38	7.08494e-11
2	GO:0003689	DNA clamp loader activity	Molecular Function	1.56084e-12	18	29	1.05904e-10
2	GO:0005663	DNA replication factor C complex	Cellular Components	1.7246e-12	18	29	1.15932e-10
2	GO:0003916	DNA topoisomerase activity	Molecular Function	2.37236e-12	18	28	1.58012e-10
2	GO:0000079	regulation of cyclin-dependent protein serine/threonine kinase activity	Biological Process	2.57158e-12	36	117	1.69725e-10
2	GO:0005658	alpha DNA polymerase:primase complex	Cellular Components	2.66243e-12	13	15	1.74137e-10
2	GO:0007020	microtubule nucleation	Biological Process	3.7377e-12	58	242	2.42283e-10
2	GO:0051510	regulation of unidimensional cell growth	Biological Process	3.93375e-12	48	190	2.52735e-10
2	GO:0009934	regulation of meristem structural organization	Biological Process	1.13941e-11	71	323	7.24712e-10
2	GO:0006303	double-strand break repair via nonhomologous end joining	Biological Process	1.15583e-11	24	54	7.24712e-10
2	GO:0009330	DNA topoisomerase complex (ATP-hydrolyzing)	Cellular Components	1.15794e-11	15	21	7.24712e-10
2	GO:0045736	negative regulation of cyclin-dependent protein serine/threonine kinase activity	Biological Process	1.63918e-11	24	60	1.01713e-09
2	GO:0000723	telomere maintenance	Biological Process	1.88229e-11	28	73	1.15809e-09
2	GO:0006312	mitotic recombination	Biological Process	1.92444e-11	51	215	1.17407e-09
2	GO:0006272	leading strand elongation	Biological Process	2.16483e-11	12	14	1.30658e-09
2	GO:0006094	gluconeogenesis	Biological Process	2.17764e-11	101	595	1.30658e-09
2	GO:0005656	nuclear pre-replicative complex	Cellular Components	4.16425e-11	11	12	2.45792e-09
2	GO:0006267	pre-replicative complex assembly involved in nuclear cell cycle DNA replication	Biological Process	4.16425e-11	11	12	2.45792e-09
2	GO:0019773	proteasome core complex, alpha-subunit complex	Cellular Components	5.15521e-11	20	45	3.01829e-09
2	GO:0000922	spindle pole	Cellular Components	5.25903e-11	24	58	3.05444e-09
2	GO:0070182	DNA polymerase binding	Molecular Function	5.44294e-11	11	12	3.13617e-09
2	GO:0009574	preprophase band	Cellular Components	5.59156e-11	31	95	3.19644e-09
2	GO:0051302	regulation of cell division	Biological Process	6.85716e-11	79	397	3.8893e-09
2	GO:0000799	nuclear condensin complex	Cellular Components	7.09892e-11	11	12	3.99521e-09
2	GO:0060236	regulation of mitotic spindle organization	Biological Process	1.05067e-10	12	15	5.8676e-09
2	GO:0051258	protein polymerization	Biological Process	1.39087e-10	34	113	7.70819e-09
2	GO:0003690	double-stranded DNA binding	Molecular Function	1.47499e-10	71	394	8.11246e-09
2	GO:0000070	mitotic sister chromatid segregation	Biological Process	1.69107e-10	13	18	9.23097e-09
2	GO:0004003	ATP-dependent DNA helicase activity	Molecular Function	2.26637e-10	25	63	1.2279e-08
2	GO:0007142	male meiosis II	Biological Process	2.54648e-10	9	9	1.36944e-08
2	GO:0051026	chiasma assembly	Biological Process	3.72463e-10	24	64	1.9883e-08
2	GO:0031425	chloroplast RNA processing	Biological Process	4.04588e-10	60	280	2.14402e-08
2	GO:0032465	regulation of cytokinesis	Biological Process	4.65861e-10	11	14	2.45083e-08
2	GO:0009263	deoxyribonucleotide biosynthetic process	Biological Process	4.8046e-10	9	9	2.50945e-08
2	GO:0007135	meiosis II	Biological Process	5.98178e-10	12	17	3.10198e-08
2	GO:0000785	chromatin	Cellular Components	6.42615e-10	44	188	3.30878e-08
2	GO:0019901	protein kinase binding	Molecular Function	7.96496e-10	66	349	4.07171e-08
2	GO:0005828	kinetochore microtubule	Cellular Components	8.02004e-10	13	21	4.07171e-08
2	GO:0016444	somatic cell DNA recombination	Biological Process	1.21658e-09	33	116	6.1336e-08
2	GO:0007140	male meiotic nuclear division	Biological Process	1.63752e-09	26	79	8.19888e-08
2	GO:0048229	gametophyte development	Biological Process	1.69893e-09	63	301	8.4481e-08
2	GO:0000076	DNA replication checkpoint	Biological Process	2.37046e-09	10	12	1.16862e-07
2	GO:0000347	THO complex	Cellular Components	2.38232e-09	18	39	1.16862e-07
2	GO:0004748	ribonucleoside-diphosphate reductase activity, thioredoxin disulfide as acceptor	Molecular Function	3.605e-09	9	10	1.74482e-07
2	GO:0005971	ribonucleoside-diphosphate reductase complex	Cellular Components	3.605e-09	9	10	1.74482e-07
2	GO:0043161	proteasome-mediated ubiquitin-dependent protein catabolic process	Biological Process	3.64586e-09	99	666	1.75291e-07
2	GO:0006269	DNA replication, synthesis of RNA primer	Biological Process	4.26449e-09	12	18	2.03686e-07
2	GO:0051304	chromosome separation	Biological Process	5.41836e-09	11	15	2.57107e-07
2	GO:0008569	ATP-dependent microtubule motor activity, minus-end-directed	Molecular Function	8.29529e-09	11	15	3.91064e-07
2	GO:0004386	helicase activity	Molecular Function	9.54354e-09	88	499	4.47007e-07
2	GO:0009960	endosperm development	Biological Process	9.62495e-09	85	493	4.4793e-07
2	GO:0009553	embryo sac development	Biological Process	1.12131e-08	91	539	5.18515e-07
2	GO:0009664	plant-type cell wall organization	Biological Process	1.14099e-08	108	709	5.24278e-07
2	GO:0010444	guard mother cell differentiation	Biological Process	1.19247e-08	13	24	5.44487e-07
2	GO:0031116	positive regulation of microtubule polymerization	Biological Process	1.25285e-08	14	26	5.64948e-07
2	GO:0052096	formation by symbiont of syncytium involving giant cell for nutrient acquisition from host	Biological Process	1.25285e-08	14	26	5.64948e-07
2	GO:0048366	leaf development	Biological Process	1.41159e-08	133	906	6.32602e-07
2	GO:0000086	G2/M transition of mitotic cell cycle	Biological Process	1.51241e-08	11	17	6.73627e-07
2	GO:0051382	kinetochore assembly	Biological Process	1.65346e-08	8	9	7.31957e-07
2	GO:0010388	NA	NA	1.71179e-08	61	333	7.53189e-07
2	GO:0051603	proteolysis involved in cellular protein catabolic process	Biological Process	2.04367e-08	42	205	8.93797e-07
2	GO:0004693	cyclin-dependent protein serine/threonine kinase activity	Molecular Function	2.23379e-08	32	129	9.71095e-07
2	GO:0001578	microtubule bundle formation	Biological Process	3.37503e-08	18	45	1.45849e-06
2	GO:0007052	mitotic spindle organization	Biological Process	4.25621e-08	12	23	1.82841e-06
2	GO:0016126	sterol biosynthetic process	Biological Process	4.90984e-08	66	397	2.09679e-06
2	GO:0007094	mitotic spindle assembly checkpoint	Biological Process	6.267e-08	13	26	2.66073e-06
2	GO:0043625	delta DNA polymerase complex	Cellular Components	7.21733e-08	9	13	3.04638e-06
2	GO:0009556	microsporogenesis	Biological Process	7.59498e-08	68	375	3.18726e-06
2	GO:0006325	chromatin organization	Biological Process	8.13378e-08	31	126	3.39375e-06
2	GO:0055028	cortical microtubule	Cellular Components	8.23615e-08	22	66	3.40462e-06
2	GO:0000819	sister chromatid segregation	Biological Process	8.30052e-08	7	7	3.40462e-06
2	GO:0044774	mitotic DNA integrity checkpoint	Biological Process	8.30052e-08	7	7	3.40462e-06
2	GO:0010498	proteasomal protein catabolic process	Biological Process	1.0676e-07	53	278	4.35438e-06
2	GO:0051131	chaperone-mediated protein complex assembly	Biological Process	1.21875e-07	14	30	4.94307e-06
2	GO:0009220	pyrimidine ribonucleotide biosynthetic process	Biological Process	1.32728e-07	66	404	5.35335e-06
2	GO:0040020	regulation of meiotic nuclear division	Biological Process	1.8139e-07	9	14	7.27564e-06
2	GO:0090305	nucleic acid phosphodiester bond hydrolysis	Biological Process	1.85976e-07	42	209	7.41861e-06
2	GO:0010440	stomatal lineage progression	Biological Process	1.99181e-07	32	145	7.77592e-06
2	GO:0007088	regulation of mitotic nuclear division	Biological Process	1.99218e-07	6	6	7.77592e-06
2	GO:0007113	endomitotic cell cycle	Biological Process	1.99218e-07	6	6	7.77592e-06
2	GO:0060564	NA	NA	1.99218e-07	6	6	7.77592e-06
2	GO:0000793	condensed chromosome	Cellular Components	2.33443e-07	11	20	9.06307e-06
2	GO:0009560	embryo sac egg cell differentiation	Biological Process	2.37647e-07	65	390	9.17723e-06
2	GO:0031390	Ctf18 RFC-like complex	Cellular Components	2.39919e-07	6	6	9.21592e-06
2	GO:0009294	DNA mediated transformation	Biological Process	2.43445e-07	36	162	9.30217e-06
2	GO:0030071	regulation of mitotic metaphase/anaphase transition	Biological Process	2.75794e-07	8	11	1.04831e-05
2	GO:0009853	photorespiration	Biological Process	2.93789e-07	75	527	1.11089e-05
2	GO:0046785	microtubule polymerization	Biological Process	4.08679e-07	14	32	1.53731e-05
2	GO:0003684	damaged DNA binding	Molecular Function	4.26722e-07	33	145	1.59691e-05
2	GO:0007143	female meiotic nuclear division	Biological Process	4.8117e-07	13	29	1.77587e-05
2	GO:0000780	condensed nuclear chromosome, centromeric region	Cellular Components	4.94112e-07	7	9	1.77587e-05
2	GO:0031616	spindle pole centrosome	Cellular Components	4.94112e-07	7	9	1.77587e-05
2	GO:0032133	chromosome passenger complex	Cellular Components	4.94112e-07	7	9	1.77587e-05
2	GO:0035174	histone serine kinase activity	Molecular Function	4.94112e-07	7	9	1.77587e-05
2	GO:0035175	histone kinase activity (H3-S10 specific)	Molecular Function	4.94112e-07	7	9	1.77587e-05
2	GO:0043987	histone H3-S10 phosphorylation	Biological Process	4.94112e-07	7	9	1.77587e-05
2	GO:0051233	spindle midzone	Cellular Components	4.94112e-07	7	9	1.77587e-05
2	GO:0000731	DNA synthesis involved in DNA repair	Biological Process	5.33276e-07	9	15	1.90718e-05
2	GO:0000811	GINS complex	Cellular Components	5.44926e-07	9	16	1.9393e-05
2	GO:0007062	sister chromatid cohesion	Biological Process	5.69303e-07	72	432	2.01617e-05
2	GO:0008541	proteasome regulatory particle, lid subcomplex	Cellular Components	6.02882e-07	16	48	2.12472e-05
2	GO:0008408	3'-5' exonuclease activity	Molecular Function	6.22736e-07	22	78	2.18409e-05
2	GO:0033186	CAF-1 complex	Cellular Components	6.53367e-07	6	6	2.2805e-05
2	GO:0031436	BRCA1-BARD1 complex	Cellular Components	7.47832e-07	6	6	2.57311e-05
2	GO:0045717	negative regulation of fatty acid biosynthetic process	Biological Process	7.47832e-07	6	6	2.57311e-05
2	GO:0065004	protein-DNA complex assembly	Biological Process	7.47832e-07	6	6	2.57311e-05
2	GO:0008622	epsilon DNA polymerase complex	Cellular Components	7.5696e-07	6	6	2.59223e-05
2	GO:0007127	meiosis I	Biological Process	7.88714e-07	7	9	2.68829e-05
2	GO:0009202	deoxyribonucleoside triphosphate biosynthetic process	Biological Process	9.22511e-07	6	6	3.12964e-05
2	GO:0010245	radial microtubular system formation	Biological Process	9.51892e-07	6	6	3.18499e-05
2	GO:0000779	condensed chromosome, centromeric region	Cellular Components	9.51987e-07	6	6	3.18499e-05
2	GO:0045128	negative regulation of reciprocal meiotic recombination	Biological Process	9.51987e-07	6	6	3.18499e-05
2	GO:0000727	double-strand break repair via break-induced replication	Biological Process	9.92641e-07	9	15	3.30577e-05
2	GO:0006349	regulation of gene expression by genetic imprinting	Biological Process	1.0695e-06	18	53	3.54545e-05
2	GO:0000082	G1/S transition of mitotic cell cycle	Biological Process	1.08382e-06	12	28	3.57049e-05
2	GO:0043140	ATP-dependent 3'-5' DNA helicase activity	Molecular Function	1.08688e-06	11	21	3.57049e-05
2	GO:0043622	cortical microtubule organization	Biological Process	1.13434e-06	31	134	3.7096e-05
2	GO:0043570	maintenance of DNA repeat elements	Biological Process	1.16261e-06	9	14	3.78498e-05
2	GO:0019985	translesion synthesis	Biological Process	1.25929e-06	8	12	4.08144e-05
2	GO:0009933	meristem structural organization	Biological Process	1.33373e-06	54	307	4.30351e-05
2	GO:0071480	cellular response to gamma radiation	Biological Process	1.43543e-06	10	18	4.61116e-05
2	GO:0030527	structural constituent of chromatin	Molecular Function	1.67862e-06	8	14	5.36861e-05
2	GO:0046658	anchored component of plasma membrane	Cellular Components	1.79312e-06	59	384	5.70967e-05
2	GO:0000400	four-way junction DNA binding	Molecular Function	1.88549e-06	15	44	5.97759e-05
2	GO:0009640	photomorphogenesis	Biological Process	1.95655e-06	124	942	6.1759e-05
2	GO:0000776	kinetochore	Cellular Components	1.96783e-06	12	29	6.18459e-05
2	GO:0042138	meiotic DNA double-strand break formation	Biological Process	1.9909e-06	50	276	6.22949e-05
2	GO:0007178	transmembrane receptor protein serine/threonine kinase signaling pathway	Biological Process	1.99927e-06	80	503	6.22949e-05
2	GO:0009942	longitudinal axis specification	Biological Process	2.12999e-06	52	275	6.60842e-05
2	GO:0090603	sieve element differentiation	Biological Process	2.35255e-06	7	9	7.26787e-05
2	GO:0010032	meiotic chromosome condensation	Biological Process	2.49731e-06	8	12	7.68239e-05
2	GO:0031261	DNA replication preinitiation complex	Cellular Components	2.56395e-06	8	12	7.85414e-05
2	GO:0045132	meiotic chromosome segregation	Biological Process	2.66937e-06	58	337	8.1427e-05
2	GO:0034644	cellular response to UV	Biological Process	2.69467e-06	5	5	8.15139e-05
2	GO:0045740	positive regulation of DNA replication	Biological Process	2.69467e-06	5	5	8.15139e-05
2	GO:0009504	cell plate	Cellular Components	2.75478e-06	69	419	8.27521e-05
2	GO:0007064	mitotic sister chromatid cohesion	Biological Process	2.7584e-06	12	27	8.27521e-05
2	GO:0006200	NA	NA	2.84842e-06	78	491	8.51008e-05
2	GO:2000123	positive regulation of stomatal complex development	Biological Process	2.93543e-06	9	17	8.7341e-05
2	GO:0010075	regulation of meristem growth	Biological Process	3.27108e-06	106	740	9.69308e-05
2	GO:0010385	double-stranded methylated DNA binding	Molecular Function	3.29226e-06	13	33	9.71617e-05
2	GO:0031573	intra-S DNA damage checkpoint	Biological Process	3.30564e-06	5	5	9.71618e-05
2	GO:0048528	post-embryonic root development	Biological Process	3.33926e-06	17	55	9.77541e-05
2	GO:0003896	DNA primase activity	Molecular Function	3.56615e-06	8	13	0.000103977
2	GO:0010305	leaf vascular tissue pattern formation	Biological Process	3.58608e-06	76	471	0.00010414
2	GO:0005635	nuclear envelope	Cellular Components	3.76221e-06	44	241	0.000108819
2	GO:0005657	replication fork	Cellular Components	3.88411e-06	9	18	0.000111899
2	GO:0010069	zygote asymmetric cytokinesis in embryo sac	Biological Process	4.92847e-06	9	16	0.000141426
2	GO:0048555	generative cell nucleus	Cellular Components	4.95723e-06	10	24	0.000141691
2	GO:0001558	regulation of cell growth	Biological Process	5.05811e-06	55	309	0.000144007
2	GO:0000077	DNA damage checkpoint	Biological Process	5.10792e-06	11	27	0.000144857
2	GO:0000228	nuclear chromosome	Cellular Components	5.22511e-06	15	44	0.000147604
2	GO:0007169	transmembrane receptor protein tyrosine kinase signaling pathway	Biological Process	5.38319e-06	93	623	0.00015148
2	GO:0009846	pollen germination	Biological Process	5.68147e-06	92	617	0.000159257
2	GO:0010997	anaphase-promoting complex binding	Molecular Function	5.88013e-06	9	18	0.000164191
2	GO:0031145	anaphase-promoting complex-dependent catabolic process	Biological Process	6.18375e-06	6	8	0.000172008
2	GO:0031298	replication fork protection complex	Cellular Components	6.52304e-06	9	18	0.000180753
2	GO:0031507	heterochromatin assembly	Biological Process	6.83256e-06	17	57	0.00018861
2	GO:0016246	RNA interference	Biological Process	7.75235e-06	46	247	0.000213189
2	GO:0045298	tubulin complex	Cellular Components	8.7398e-06	12	32	0.000239438
2	GO:0000781	chromosome, telomeric region	Cellular Components	9.13751e-06	15	49	0.000249392
2	GO:0048437	floral organ development	Biological Process	9.22957e-06	73	466	0.000250961
2	GO:0006287	base-excision repair, gap-filling	Biological Process	9.60301e-06	5	5	0.000259174
2	GO:0045004	DNA replication proofreading	Biological Process	9.60301e-06	5	5	0.000259174
2	GO:0009558	embryo sac cellularization	Biological Process	9.92212e-06	10	23	0.000266795
2	GO:0071897	DNA biosynthetic process	Biological Process	1.02107e-05	16	51	0.000272695
2	GO:0005515	protein binding	Molecular Function	1.02167e-05	1580	16648	0.000272695
2	GO:0051445	regulation of meiotic cell cycle	Biological Process	1.10138e-05	6	8	0.000292895
2	GO:0016569	covalent chromatin modification	Biological Process	1.15608e-05	42	227	0.000306319
2	GO:0004170	dUTP diphosphatase activity	Molecular Function	1.24444e-05	5	6	0.000324027
2	GO:0006226	dUMP biosynthetic process	Biological Process	1.24444e-05	5	6	0.000324027
2	GO:0009394	2'-deoxyribonucleotide metabolic process	Biological Process	1.24444e-05	5	6	0.000324027
2	GO:0046081	dUTP catabolic process	Biological Process	1.24444e-05	5	6	0.000324027
2	GO:0003713	transcription coactivator activity	Molecular Function	1.24523e-05	29	141	0.000324027
2	GO:0097027	ubiquitin-protein transferase activator activity	Molecular Function	1.35384e-05	8	15	0.000349781
2	GO:1904668	positive regulation of ubiquitin protein ligase activity	Biological Process	1.35384e-05	8	15	0.000349781
2	GO:0006271	DNA strand elongation involved in DNA replication	Biological Process	1.40286e-05	7	11	0.000361162
2	GO:0007010	cytoskeleton organization	Biological Process	1.41376e-05	57	352	0.000362682
2	GO:0010212	response to ionizing radiation	Biological Process	1.49387e-05	23	100	0.000381872
2	GO:0007267	cell-cell signaling	Biological Process	1.49909e-05	43	232	0.000381872
2	GO:0030244	cellulose biosynthetic process	Biological Process	1.51598e-05	86	588	0.000384824
2	GO:0035861	site of double-strand break	Cellular Components	1.53547e-05	6	8	0.000388416
2	GO:0030896	checkpoint clamp complex	Cellular Components	1.56051e-05	6	9	0.000393379
2	GO:0000795	synaptonemal complex	Cellular Components	1.5789e-05	14	41	0.000396636
2	GO:0033044	regulation of chromosome organization	Biological Process	1.75364e-05	48	274	0.000435782
2	GO:0010376	stomatal complex formation	Biological Process	1.75644e-05	5	6	0.000435782
2	GO:0030337	DNA polymerase processivity factor activity	Molecular Function	1.75874e-05	5	6	0.000435782
2	GO:0043626	PCNA complex	Cellular Components	1.75874e-05	5	6	0.000435782
2	GO:0000085	mitotic G2 phase	Biological Process	1.77022e-05	26	124	0.000437136
2	GO:0005680	anaphase-promoting complex	Cellular Components	1.83832e-05	13	39	0.000452414
2	GO:0007017	microtubule-based process	Biological Process	1.8552e-05	27	128	0.000455026
2	GO:0010267	production of ta-siRNAs involved in RNA interference	Biological Process	2.09652e-05	58	357	0.000512482
2	GO:0033597	mitotic checkpoint complex	Cellular Components	2.11983e-05	8	16	0.000516442
2	GO:0032137	guanine/thymine mispair binding	Molecular Function	2.16817e-05	7	11	0.000524697
2	GO:0032138	single base insertion or deletion binding	Molecular Function	2.16817e-05	7	11	0.000524697
2	GO:0016589	NURF complex	Cellular Components	2.23229e-05	6	8	0.00053842
2	GO:0010051	xylem and phloem pattern formation	Biological Process	2.26006e-05	79	524	0.000542942
2	GO:0004776	succinate-CoA ligase (GDP-forming) activity	Molecular Function	2.266e-05	5	6	0.000542942
2	GO:0072686	mitotic spindle	Cellular Components	2.29847e-05	11	29	0.000548243
2	GO:0034090	maintenance of meiotic sister chromatid cohesion	Biological Process	2.30322e-05	6	9	0.000548243
2	GO:0048367	shoot system development	Biological Process	2.33712e-05	83	565	0.000554492
2	GO:0043247	telomere maintenance in response to DNA damage	Biological Process	2.77393e-05	41	231	0.000655554
2	GO:0005200	structural constituent of cytoskeleton	Molecular Function	2.78114e-05	27	131	0.000655554
2	GO:0004702	NA	NA	2.86853e-05	66	417	0.000673965
2	GO:0006086	acetyl-CoA biosynthetic process from pyruvate	Biological Process	2.90643e-05	12	36	0.000680668
2	GO:0004148	dihydrolipoyl dehydrogenase activity	Molecular Function	3.08365e-05	6	9	0.000719849
2	GO:0045041	protein import into mitochondrial intermembrane space	Biological Process	3.1713e-05	7	12	0.000737937
2	GO:1990077	primosome complex	Cellular Components	3.24367e-05	6	9	0.000752365
2	GO:0006298	mismatch repair	Biological Process	3.25726e-05	17	61	0.000753112
2	GO:0045739	positive regulation of DNA repair	Biological Process	3.27463e-05	8	17	0.000754724
2	GO:0000902	cell morphogenesis	Biological Process	3.72015e-05	57	374	0.000854693
2	GO:0010026	trichome differentiation	Biological Process	3.75518e-05	17	68	0.000860019
2	GO:0009793	embryo development ending in seed dormancy	Biological Process	3.86326e-05	269	2410	0.000880033
2	GO:0005788	endoplasmic reticulum lumen	Cellular Components	3.86681e-05	20	87	0.000880033
2	GO:0040023	NA	NA	3.90505e-05	5	6	0.000884489
2	GO:0044547	DNA topoisomerase binding	Molecular Function	3.92294e-05	5	6	0.000884489
2	GO:0072587	DNA topoisomerase (ATP-hydrolyzing) activator activity	Molecular Function	3.92294e-05	5	6	0.000884489
2	GO:0048281	inflorescence morphogenesis	Biological Process	4.08042e-05	47	269	0.000917147
2	GO:0006096	glycolytic process	Biological Process	4.0996e-05	105	850	0.000918614
2	GO:0006279	premeiotic DNA replication	Biological Process	4.34602e-05	5	6	0.000961788
2	GO:0031938	regulation of chromatin silencing at telomere	Biological Process	4.34602e-05	5	6	0.000961788
2	GO:1900087	positive regulation of G1/S transition of mitotic cell cycle	Biological Process	4.34602e-05	5	6	0.000961788
2	GO:1902977	mitotic DNA replication preinitiation complex assembly	Biological Process	4.34602e-05	5	6	0.000961788
2	GO:0007128	meiotic prophase I	Biological Process	4.37176e-05	6	9	0.000961788
2	GO:0007134	meiotic telophase I	Biological Process	4.37176e-05	6	9	0.000961788
2	GO:1903506	regulation of nucleic acid-templated transcription	Biological Process	4.4814e-05	17	67	0.00098293
2	GO:0080175	phragmoplast microtubule organization	Biological Process	4.63104e-05	6	9	0.00101136
2	GO:0004527	exonuclease activity	Molecular Function	4.63888e-05	28	147	0.00101136
2	GO:0032204	regulation of telomere maintenance	Biological Process	4.82497e-05	32	165	0.00104878
2	GO:0015220	choline transmembrane transporter activity	Molecular Function	4.87442e-05	5	6	0.0010501
2	GO:0015871	choline transport	Biological Process	4.87442e-05	5	6	0.0010501
2	GO:0097218	sieve plate	Cellular Components	4.87442e-05	5	6	0.0010501
2	GO:0000778	condensed nuclear chromosome kinetochore	Cellular Components	4.94815e-05	7	13	0.00106283
2	GO:0045787	positive regulation of cell cycle	Biological Process	5.15475e-05	13	41	0.00110394
2	GO:0032876	negative regulation of DNA endoreduplication	Biological Process	5.22046e-05	11	32	0.00111472
2	GO:0000404	heteroduplex DNA loop binding	Molecular Function	5.27815e-05	5	6	0.00112157
2	GO:0007019	microtubule depolymerization	Biological Process	5.28344e-05	5	6	0.00112157
2	GO:0000247	C-8 sterol isomerase activity	Molecular Function	5.48253e-05	5	7	0.00116044
2	GO:0010073	meristem maintenance	Biological Process	5.64935e-05	75	499	0.00119228
2	GO:0006955	immune response	Biological Process	5.7522e-05	53	324	0.00121046
2	GO:0034728	nucleosome organization	Biological Process	6.13014e-05	6	9	0.00128256
2	GO:1900036	positive regulation of cellular response to heat	Biological Process	6.13014e-05	6	9	0.00128256
2	GO:0006265	DNA topological change	Biological Process	6.71857e-05	26	131	0.00140163
2	GO:0009826	unidimensional cell growth	Biological Process	6.82759e-05	94	697	0.0014203
2	GO:0010540	basipetal auxin transport	Biological Process	7.0107e-05	21	90	0.00145422
2	GO:0033612	receptor serine/threonine kinase binding	Molecular Function	7.10626e-05	46	265	0.00146984
2	GO:0010088	phloem development	Biological Process	7.37694e-05	10	27	0.00151978
2	GO:1904667	negative regulation of ubiquitin protein ligase activity	Biological Process	7.38958e-05	6	11	0.00151978
2	GO:0008484	sulfuric ester hydrolase activity	Molecular Function	8.16424e-05	4	4	0.00167177
2	GO:0010089	xylem development	Biological Process	8.17464e-05	89	654	0.00167177
2	GO:0007112	male meiosis cytokinesis	Biological Process	9.46736e-05	9	23	0.0019307
2	GO:0045309	protein phosphorylated amino acid binding	Molecular Function	9.60358e-05	10	31	0.001953
2	GO:0042276	error-prone translesion synthesis	Biological Process	0.00011662	8	19	0.00236497
2	GO:0009555	pollen development	Biological Process	0.000118154	173	1477	0.00238941
2	GO:0008250	oligosaccharyltransferase complex	Cellular Components	0.000127187	10	30	0.00253192
2	GO:0007172	signal complex assembly	Biological Process	0.000128873	43	247	0.00253192
2	GO:0010234	anther wall tapetum cell fate specification	Biological Process	0.000128873	43	247	0.00253192
2	GO:0017046	peptide hormone binding	Molecular Function	0.000128873	43	247	0.00253192
2	GO:0048508	embryonic meristem development	Biological Process	0.000128873	43	247	0.00253192
2	GO:0090548	response to nitrate starvation	Biological Process	0.000128873	43	247	0.00253192
2	GO:0090558	plant epidermis development	Biological Process	0.000128873	43	247	0.00253192
2	GO:1901528	hydrogen peroxide mediated signaling pathway involved in stomatal movement	Biological Process	0.000128873	43	247	0.00253192
2	GO:1902025	nitrate import	Biological Process	0.000128873	43	247	0.00253192
2	GO:2000604	negative regulation of secondary growth	Biological Process	0.000128873	43	247	0.00253192
2	GO:0006290	pyrimidine dimer repair	Biological Process	0.000129037	5	7	0.00253192
2	GO:0017108	5'-flap endonuclease activity	Molecular Function	0.000139096	8	20	0.00272193
2	GO:0000272	polysaccharide catabolic process	Biological Process	0.000141151	33	185	0.00275472
2	GO:0042834	peptidoglycan binding	Molecular Function	0.000149177	7	16	0.00290356
2	GO:0008810	cellulase activity	Molecular Function	0.000149744	18	78	0.00290679
2	GO:0045851	pH reduction	Biological Process	0.000151333	43	249	0.00292981
2	GO:0006898	receptor-mediated endocytosis	Biological Process	0.000161008	43	250	0.0031031
2	GO:1902806	regulation of cell cycle G1/S phase transition	Biological Process	0.000161361	5	8	0.0031031
2	GO:0030332	cyclin binding	Molecular Function	0.000161566	9	27	0.0031031
2	GO:0042493	response to drug	Biological Process	0.000163139	43	250	0.00312503
2	GO:0045010	actin nucleation	Biological Process	0.000167822	52	329	0.00320056
2	GO:0009945	radial axis specification	Biological Process	0.000167963	43	250	0.00320056
2	GO:0035312	5'-3' exodeoxyribonuclease activity	Molecular Function	0.000169224	7	15	0.00320943
2	GO:1901529	positive regulation of anion channel activity	Biological Process	0.000169313	43	250	0.00320943
2	GO:0000281	mitotic cytokinesis	Biological Process	0.000169759	5	7	0.00320951
2	GO:0009845	seed germination	Biological Process	0.000172395	109	844	0.00325088
2	GO:0008080	N-acetyltransferase activity	Molecular Function	0.00017462	21	106	0.0032843
2	GO:0000166	nucleotide binding	Molecular Function	0.000180474	628	6143	0.00338563
2	GO:0001653	peptide receptor activity	Molecular Function	0.000198783	113	864	0.00371949
2	GO:0043137	DNA replication, removal of RNA primer	Biological Process	0.000202116	5	8	0.00377214
2	GO:0046080	dUTP metabolic process	Biological Process	0.000209822	5	9	0.00390592
2	GO:0010480	microsporocyte differentiation	Biological Process	0.00022175	43	253	0.00411741
2	GO:0010068	protoderm histogenesis	Biological Process	0.000223288	43	253	0.00413538
2	GO:2000027	regulation of animal organ morphogenesis	Biological Process	0.000224249	43	254	0.00414262
2	GO:0030983	mismatched DNA binding	Molecular Function	0.000240183	12	39	0.00442572
2	GO:0071258	cellular response to gravity	Biological Process	0.000242471	6	12	0.00445655
2	GO:0009505	plant-type cell wall	Cellular Components	0.000246383	181	1609	0.00451702
2	GO:0071158	positive regulation of cell cycle arrest	Biological Process	0.000264452	6	12	0.00483607
2	GO:0010148	transpiration	Biological Process	0.000265785	47	291	0.00484824
2	GO:0008278	cohesin complex	Cellular Components	0.000275584	7	15	0.00501439
2	GO:0042277	peptide binding	Molecular Function	0.000281761	50	322	0.00511396
2	GO:0016584	nucleosome positioning	Biological Process	0.000282664	6	11	0.00511755
2	GO:0033314	mitotic DNA replication checkpoint	Biological Process	0.000283781	5	8	0.00512499
2	GO:0003918	DNA topoisomerase type II (ATP-hydrolyzing) activity	Molecular Function	0.000291027	22	114	0.00524281
2	GO:0008353	RNA polymerase II CTD heptapeptide repeat kinase activity	Molecular Function	0.000300643	11	39	0.00540264
2	GO:0030155	regulation of cell adhesion	Biological Process	0.000303031	43	258	0.00543212
2	GO:0000710	meiotic mismatch repair	Biological Process	0.000307448	9	25	0.00549772
2	GO:0010162	seed dormancy process	Biological Process	0.000313327	55	387	0.00558907
2	GO:0009606	tropism	Biological Process	0.000314338	5	8	0.00559337
2	GO:0004518	nuclease activity	Molecular Function	0.000317842	32	187	0.00564189
2	GO:1900140	regulation of seedling development	Biological Process	0.000356008	43	259	0.00630395
2	GO:0005496	steroid binding	Molecular Function	0.000363972	43	262	0.00642928
2	GO:0031297	replication fork processing	Biological Process	0.00036777	3	3	0.0064806
2	GO:0010279	indole-3-acetic acid amido synthetase activity	Molecular Function	0.000411231	6	12	0.00722891
2	GO:0006297	nucleotide-excision repair, DNA gap filling	Biological Process	0.000415285	5	8	0.00728253
2	GO:0007030	Golgi organization	Biological Process	0.000419186	106	873	0.00732293
2	GO:0000818	nuclear MIS12/MIND complex	Cellular Components	0.000420765	3	3	0.00732293
2	GO:0034501	protein localization to kinetochore	Biological Process	0.000420765	3	3	0.00732293
2	GO:0060548	negative regulation of cell death	Biological Process	0.000421623	43	262	0.00732293
2	GO:0009729	detection of brassinosteroid stimulus	Biological Process	0.000423832	44	271	0.00734373
2	GO:0015439	heme-transporting ATPase activity	Molecular Function	0.000429822	3	3	0.00741213
2	GO:0103115	protoheme IX ABC transporter activity	Molecular Function	0.000429822	3	3	0.00741213
2	GO:0006139	nucleobase-containing compound metabolic process	Biological Process	0.000432391	28	163	0.00743355
2	GO:0032301	MutSalpha complex	Cellular Components	0.000433112	7	16	0.00743355
2	GO:1901181	negative regulation of cellular response to caffeine	Biological Process	0.000444819	4	5	0.00761648
2	GO:0043988	histone H3-S28 phosphorylation	Biological Process	0.000449369	4	6	0.00765477
2	GO:0044022	histone kinase activity (H3-S28 specific)	Molecular Function	0.000449369	4	6	0.00765477
2	GO:1902983	DNA strand elongation involved in mitotic DNA replication	Biological Process	0.000450218	3	3	0.00765477
2	GO:0035404	histone-serine phosphorylation	Biological Process	0.000471142	3	3	0.0079918
2	GO:0080182	histone H3-K4 trimethylation	Biological Process	0.000478586	6	13	0.00809915
2	GO:0019919	peptidyl-arginine methylation, to asymmetrical-dimethyl arginine	Biological Process	0.000496019	7	18	0.00830242
2	GO:0035242	protein-arginine omega-N asymmetric methyltransferase activity	Molecular Function	0.000496019	7	18	0.00830242
2	GO:0004844	uracil DNA N-glycosylase activity	Molecular Function	0.000496055	3	3	0.00830242
2	GO:0009186	deoxyribonucleoside diphosphate metabolic process	Biological Process	0.000496315	3	3	0.00830242
2	GO:0009259	ribonucleotide metabolic process	Biological Process	0.000496315	3	3	0.00830242
2	GO:0006626	protein targeting to mitochondrion	Biological Process	0.000501302	42	309	0.00836656
2	GO:0019915	lipid storage	Biological Process	0.000507206	40	259	0.0084277
2	GO:0030466	chromatin silencing at silent mating-type cassette	Biological Process	0.000507287	3	3	0.0084277
2	GO:0010342	endosperm cellularization	Biological Process	0.000509539	3	3	0.00844579
2	GO:0010204	defense response signaling pathway, resistance gene-independent	Biological Process	0.000519368	48	311	0.00858909
2	GO:0010583	response to cyclopentenone	Biological Process	0.000525506	34	225	0.00864367
2	GO:0008676	3-deoxy-8-phosphooctulonate synthase activity	Molecular Function	0.00052624	3	3	0.00864367
2	GO:0019294	keto-3-deoxy-D-manno-octulosonic acid biosynthetic process	Biological Process	0.00052624	3	3	0.00864367
2	GO:0000715	nucleotide-excision repair, DNA damage recognition	Biological Process	0.000533	5	9	0.00873494
2	GO:0004314	[acyl-carrier-protein] S-malonyltransferase activity	Molecular Function	0.000534414	3	3	0.00873839
2	GO:0042545	cell wall modification	Biological Process	0.000536356	35	237	0.00875044
2	GO:0000307	cyclin-dependent protein kinase holoenzyme complex	Cellular Components	0.000539645	10	36	0.00878435
2	GO:0000914	phragmoplast assembly	Biological Process	0.000554462	5	9	0.00900536
2	GO:0048653	anther development	Biological Process	0.000557034	66	477	0.00902694
2	GO:0004675	transmembrane receptor protein serine/threonine kinase activity	Molecular Function	0.000560594	113	892	0.0090644
2	GO:0010411	xyloglucan metabolic process	Biological Process	0.000566492	18	93	0.0091394
2	GO:0000075	cell cycle checkpoint	Biological Process	0.000569701	3	3	0.0091708
2	GO:0019001	guanyl nucleotide binding	Molecular Function	0.000590957	11	41	0.00949192
2	GO:0034088	maintenance of mitotic sister chromatid cohesion	Biological Process	0.000597251	3	3	0.00957183
2	GO:0033063	Rad51B-Rad51C-Rad51D-XRCC2 complex	Cellular Components	0.000604281	6	15	0.00966317
2	GO:0048645	animal organ formation	Biological Process	0.00061359	43	265	0.00978529
2	GO:0006348	chromatin silencing at telomere	Biological Process	0.000615961	3	3	0.00978529
2	GO:0010485	H4 histone acetyltransferase activity	Molecular Function	0.000615961	3	3	0.00978529
2	GO:0007130	synaptonemal complex assembly	Biological Process	0.000617834	3	3	0.00979362
2	GO:0004576	oligosaccharyl transferase activity	Molecular Function	0.000627501	8	24	0.00992518
2	GO:0045454	cell redox homeostasis	Biological Process	0.000630271	48	366	0.00994732
2	GO:0010014	meristem initiation	Biological Process	0.0006387	52	356	0.0100585
2	GO:0005815	microtubule organizing center	Cellular Components	0.000669865	10	35	0.0105264
2	GO:0004383	guanylate cyclase activity	Molecular Function	0.000677042	60	420	0.0106051
2	GO:0009165	nucleotide biosynthetic process	Biological Process	0.00067779	41	276	0.0106051
2	GO:1901183	positive regulation of camalexin biosynthetic process	Biological Process	0.000688934	5	9	0.0107551
2	GO:0043601	nuclear replisome	Cellular Components	0.000690339	3	3	0.0107551
2	GO:0006273	lagging strand elongation	Biological Process	0.000700322	7	17	0.0108872
2	GO:0010223	secondary shoot formation	Biological Process	0.000718182	46	294	0.011141
2	GO:0034970	histone H3-R2 methylation	Biological Process	0.000765129	3	3	0.0117937
2	GO:0034971	histone H3-R17 methylation	Biological Process	0.000765129	3	3	0.0117937
2	GO:0034972	histone H3-R26 methylation	Biological Process	0.000765129	3	3	0.0117937
2	GO:0030870	Mre11 complex	Cellular Components	0.000790459	5	9	0.012027
2	GO:0000026	alpha-1,2-mannosyltransferase activity	Molecular Function	0.000790475	3	3	0.012027
2	GO:0052918	dol-P-Man:Man(8)GlcNAc(2)-PP-Dol alpha-1,2-mannosyltransferase activity	Molecular Function	0.000790475	3	3	0.012027
2	GO:0052926	dol-P-Man:Man(6)GlcNAc(2)-PP-Dol alpha-1,2-mannosyltransferase activity	Molecular Function	0.000790475	3	3	0.012027
2	GO:0035402	histone kinase activity (H3-T11 specific)	Molecular Function	0.000794991	3	3	0.012027
2	GO:0035407	histone H3-T11 phosphorylation	Biological Process	0.000794991	3	3	0.012027
2	GO:0072354	histone kinase activity (H3-T3 specific)	Molecular Function	0.000794991	3	3	0.012027
2	GO:0072355	histone H3-T3 phosphorylation	Biological Process	0.000794991	3	3	0.012027
2	GO:0009086	methionine biosynthetic process	Biological Process	0.000795176	44	315	0.012027
2	GO:0010067	procambium histogenesis	Biological Process	0.000806132	43	269	0.0121674
2	GO:0071555	cell wall organization	Biological Process	0.000811987	109	909	0.012224
2	GO:0071479	cellular response to ionizing radiation	Biological Process	0.000813246	4	6	0.012224
2	GO:0010521	telomerase inhibitor activity	Molecular Function	0.000820865	4	7	0.0122876
2	GO:0051974	negative regulation of telomerase activity	Biological Process	0.000820865	4	7	0.0122876
2	GO:0048657	anther wall tapetum cell differentiation	Biological Process	0.000836443	43	271	0.012495
2	GO:0019904	protein domain specific binding	Molecular Function	0.000848063	10	39	0.0126374
2	GO:0003912	DNA nucleotidylexotransferase activity	Molecular Function	0.000849455	4	6	0.0126374
2	GO:0004579	dolichyl-diphosphooligosaccharide-protein glycotransferase activity	Molecular Function	0.000887626	10	37	0.0131782
2	GO:0051322	anaphase	Biological Process	0.000903794	4	6	0.0133909
2	GO:0007389	pattern specification process	Biological Process	0.000937573	32	201	0.0138631
2	GO:0032467	positive regulation of cytokinesis	Biological Process	0.000958798	3	3	0.0139017
2	GO:2000694	regulation of phragmoplast microtubule organization	Biological Process	0.000958798	3	3	0.0139017
2	GO:0015926	glucosidase activity	Molecular Function	0.000966987	3	3	0.0139017
2	GO:0033919	glucan 1,3-alpha-glucosidase activity	Molecular Function	0.000966987	3	3	0.0139017
2	GO:0000056	ribosomal small subunit export from nucleus	Biological Process	0.000969744	3	3	0.0139017
2	GO:0001726	ruffle	Cellular Components	0.000970315	3	3	0.0139017
2	GO:2000145	regulation of cell motility	Biological Process	0.000970315	3	3	0.0139017
2	GO:0047496	vesicle transport along microtubule	Biological Process	0.000973519	3	3	0.0139017
2	GO:0008310	single-stranded DNA 3'-5' exodeoxyribonuclease activity	Molecular Function	0.000976568	3	3	0.0139017
2	GO:0000403	Y-form DNA binding	Molecular Function	0.000976568	3	3	0.0139017
2	GO:0000406	double-strand/single-strand DNA junction binding	Molecular Function	0.000976568	3	3	0.0139017
2	GO:0000722	telomere maintenance via recombination	Biological Process	0.000976568	3	3	0.0139017
2	GO:0006311	meiotic gene conversion	Biological Process	0.000976568	3	3	0.0139017
2	GO:0019894	kinesin binding	Molecular Function	0.000976568	3	3	0.0139017
2	GO:0033567	DNA replication, Okazaki fragment processing	Biological Process	0.000976568	3	3	0.0139017
2	GO:0043142	single-stranded DNA-dependent ATPase activity	Molecular Function	0.000976568	3	3	0.0139017
2	GO:0051570	regulation of histone H3-K9 methylation	Biological Process	0.000976568	3	3	0.0139017
2	GO:0051880	G-quadruplex DNA binding	Molecular Function	0.000976568	3	3	0.0139017
2	GO:0060178	regulation of exocyst localization	Biological Process	0.000976568	3	3	0.0139017
2	GO:0009755	hormone-mediated signaling pathway	Biological Process	0.000989165	123	1003	0.0140535
2	GO:0019199	transmembrane receptor protein kinase activity	Molecular Function	0.00101776	43	274	0.0144315
2	GO:0010369	chromocenter	Cellular Components	0.00103287	7	20	0.0146172
2	GO:0070531	BRCA1-A complex	Cellular Components	0.00107291	6	15	0.0151543
2	GO:0000784	nuclear chromosome, telomeric region	Cellular Components	0.00108027	15	69	0.0152286
2	GO:0009360	DNA polymerase III complex	Cellular Components	0.0010968	7	18	0.0154318
2	GO:0030599	pectinesterase activity	Molecular Function	0.0011066	17	91	0.0155395
2	GO:0001882	nucleoside binding	Molecular Function	0.00111367	4	6	0.0156086
2	GO:0004888	transmembrane signaling receptor activity	Molecular Function	0.00112263	45	293	0.0157038
2	GO:0070370	cellular heat acclimation	Biological Process	0.00120293	46	304	0.0167948
2	GO:0004519	endonuclease activity	Molecular Function	0.00122127	61	458	0.0169945
2	GO:0051377	mannose-ethanolamine phosphotransferase activity	Molecular Function	0.00122192	4	6	0.0169945
2	GO:0070207	protein homotrimerization	Biological Process	0.0013569	5	12	0.0188358
2	GO:0008356	asymmetric cell division	Biological Process	0.00151414	18	95	0.0209783
2	GO:0051607	defense response to virus	Biological Process	0.00155463	71	548	0.0214984
2	GO:0004714	transmembrane receptor protein tyrosine kinase activity	Molecular Function	0.00156369	27	157	0.0215825
2	GO:0008469	histone-arginine N-methyltransferase activity	Molecular Function	0.00157954	7	21	0.0217187
2	GO:0034969	histone arginine methylation	Biological Process	0.00157954	7	21	0.0217187
2	GO:0000150	recombinase activity	Molecular Function	0.00159803	9	36	0.0219313
2	GO:0009832	plant-type cell wall biogenesis	Biological Process	0.00163269	50	360	0.0223648
2	GO:0000003	reproduction	Biological Process	0.00164769	14	63	0.0225278
2	GO:0035066	positive regulation of histone acetylation	Biological Process	0.001651	6	16	0.0225306
2	GO:0003756	protein disulfide isomerase activity	Molecular Function	0.00167355	13	62	0.0227954
2	GO:0051307	meiotic chromosome separation	Biological Process	0.00170354	5	12	0.0231606
2	GO:0009650	UV protection	Biological Process	0.00175344	43	284	0.0237943
2	GO:0030054	cell junction	Cellular Components	0.00177157	5	12	0.0239956
2	GO:0009911	positive regulation of flower development	Biological Process	0.00177687	61	449	0.0240225
2	GO:0016668	oxidoreductase activity, acting on a sulfur group of donors, NAD(P) as acceptor	Molecular Function	0.00178881	6	16	0.0241389
2	GO:0045003	double-strand break repair via synthesis-dependent strand annealing	Biological Process	0.00183227	7	21	0.0246796
2	GO:0005739	mitochondrion	Cellular Components	0.00183746	887	9606	0.0247036
2	GO:0000707	meiotic DNA recombinase assembly	Biological Process	0.00188816	6	18	0.0253384
2	GO:0005618	cell wall	Cellular Components	0.00191311	179	1708	0.0255971
2	GO:0032300	mismatch repair complex	Cellular Components	0.0019145	8	25	0.0255971
2	GO:0003985	acetyl-CoA C-acetyltransferase activity	Molecular Function	0.00196211	5	12	0.0261855
2	GO:0006266	DNA ligation	Biological Process	0.00197521	5	11	0.0263119
2	GO:0010033	response to organic substance	Biological Process	0.0019792	5	12	0.0263168
2	GO:0042148	strand invasion	Biological Process	0.00200494	8	30	0.0265622
2	GO:0016363	nuclear matrix	Cellular Components	0.00200497	11	44	0.0265622
2	GO:0030163	protein catabolic process	Biological Process	0.0020316	40	288	0.0268659
2	GO:0006511	ubiquitin-dependent protein catabolic process	Biological Process	0.002038	176	1705	0.0269016
2	GO:0009742	brassinosteroid mediated signaling pathway	Biological Process	0.00211988	64	487	0.0278885
2	GO:0010227	floral organ abscission	Biological Process	0.00212044	47	323	0.0278885
2	GO:0010152	pollen maturation	Biological Process	0.00213739	45	303	0.0280605
2	GO:0052716	hydroquinone:oxygen oxidoreductase activity	Molecular Function	0.00221454	4	7	0.0290209
2	GO:0010102	lateral root morphogenesis	Biological Process	0.00222037	44	294	0.0290449
2	GO:0005759	mitochondrial matrix	Cellular Components	0.00222877	44	335	0.0291022
2	GO:0010091	trichome branching	Biological Process	0.00225069	21	122	0.0293357
2	GO:0010468	regulation of gene expression	Biological Process	0.00245228	63	475	0.031906
2	GO:0032153	cell division site	Cellular Components	0.00247146	5	12	0.0320607
2	GO:0006289	nucleotide-excision repair	Biological Process	0.00247482	17	91	0.0320607
2	GO:0042176	regulation of protein catabolic process	Biological Process	0.00247742	7	21	0.0320607
2	GO:0031848	protection from non-homologous end joining at telomere	Biological Process	0.00256357	5	12	0.0331165
2	GO:0019222	regulation of metabolic process	Biological Process	0.00263158	7	25	0.0339347
2	GO:0001944	vasculature development	Biological Process	0.00266501	50	359	0.0343049
2	GO:0004338	glucan exo-1,3-beta-glucosidase activity	Molecular Function	0.00288451	10	42	0.0370647
2	GO:0031901	early endosome membrane	Cellular Components	0.0029036	12	61	0.037244
2	GO:0031625	ubiquitin protein ligase binding	Molecular Function	0.00297217	124	1059	0.0380563
2	GO:0002215	defense response to nematode	Biological Process	0.00303828	11	50	0.0388344
2	GO:0009808	lignin metabolic process	Biological Process	0.00327586	49	352	0.0417974
2	GO:0090116	C-5 methylation of cytosine	Biological Process	0.00333062	9	34	0.0424216
2	GO:0048196	NA	NA	0.00334512	5	12	0.0425142
2	GO:0004520	endodeoxyribonuclease activity	Molecular Function	0.00334961	9	39	0.0425142
2	GO:0036297	interstrand cross-link repair	Biological Process	0.00336493	6	18	0.0426342
2	GO:0030041	actin filament polymerization	Biological Process	0.00338162	8	32	0.0427086
2	GO:0010074	maintenance of meristem identity	Biological Process	0.00338256	17	89	0.0427086
2	GO:0051754	meiotic sister chromatid cohesion, centromeric	Biological Process	0.00344169	4	8	0.0433796
2	GO:0042335	cuticle development	Biological Process	0.00347131	62	476	0.0436771
2	GO:0004742	dihydrolipoyllysine-residue acetyltransferase activity	Molecular Function	0.00349243	6	18	0.0438669
2	GO:0016324	apical plasma membrane	Cellular Components	0.00350564	33	214	0.0439568
2	GO:0008361	regulation of cell size	Biological Process	0.00356003	31	210	0.0445618
2	GO:0072661	NA	NA	0.00360997	7	25	0.0451091
2	GO:0007133	meiotic anaphase I	Biological Process	0.00361677	6	18	0.0451165
2	GO:0043044	ATP-dependent chromatin remodeling	Biological Process	0.00362323	6	17	0.0451194
2	GO:0010071	root meristem specification	Biological Process	0.00367566	26	158	0.045694
2	GO:0006338	chromatin remodeling	Biological Process	0.00371201	20	121	0.046067
2	GO:0030245	cellulose catabolic process	Biological Process	0.00383099	10	42	0.0474624
2	GO:0003886	DNA (cytosine-5-)-methyltransferase activity	Molecular Function	0.00397817	9	35	0.0492018
2	GO:0016817	hydrolase activity, acting on acid anhydrides	Molecular Function	0.00402177	12	52	0.0496566
3	GO:0005886	plasma membrane	Cellular Components	3.64432e-42	960	8713	2.64578e-38
3	GO:0005773	vacuole	Cellular Components	9.71539e-29	282	1969	3.52669e-25
3	GO:0009651	response to salt stress	Biological Process	2.16305e-28	447	3723	5.23459e-25
3	GO:0009611	response to wounding	Biological Process	4.38164e-28	317	2339	7.95268e-25
3	GO:0016021	integral component of membrane	Cellular Components	5.72701e-28	1178	12387	8.31561e-25
3	GO:0009705	plant-type vacuole membrane	Cellular Components	4.17751e-26	114	517	5.05479e-23
3	GO:0055085	transmembrane transport	Biological Process	5.52007e-25	201	1235	5.7251e-22
3	GO:0016020	membrane	Cellular Components	1.72354e-23	862	8709	1.56411e-20
3	GO:0007165	signal transduction	Biological Process	9.96038e-23	292	2140	8.03471e-20
3	GO:0005764	lysosome	Cellular Components	3.40579e-22	35	70	2.37573e-19
3	GO:0009414	response to water deprivation	Biological Process	3.5996e-22	314	2515	2.37573e-19
3	GO:0010363	regulation of plant-type hypersensitive response	Biological Process	1.17524e-21	203	1420	7.11018e-19
3	GO:0006970	response to osmotic stress	Biological Process	3.86779e-21	173	1140	2.16001e-18
3	GO:0006810	transport	Biological Process	6.09546e-21	286	2216	3.16093e-18
3	GO:0009737	response to abscisic acid	Biological Process	4.25137e-19	295	2399	2.05766e-16
3	GO:0009963	positive regulation of flavonoid biosynthetic process	Biological Process	3.41096e-18	58	229	1.54772e-15
3	GO:0015991	ATP hydrolysis coupled proton transport	Biological Process	1.01696e-17	33	81	4.34301e-15
3	GO:0033180	proton-transporting V-type ATPase, V1 domain	Cellular Components	5.47018e-16	16	19	2.20631e-13
3	GO:0015992	NA	NA	8.22818e-16	57	236	3.14403e-13
3	GO:0009738	abscisic acid-activated signaling pathway	Biological Process	8.87091e-16	163	1173	3.22014e-13
3	GO:0006807	nitrogen compound metabolic process	Biological Process	2.11722e-15	45	158	7.31953e-13
3	GO:0009753	response to jasmonic acid	Biological Process	2.41818e-15	169	1225	7.98e-13
3	GO:0010167	response to nitrate	Biological Process	2.85784e-15	94	549	9.02084e-13
3	GO:0006811	ion transport	Biological Process	5.08885e-15	77	383	1.53938e-12
3	GO:0006612	protein targeting to membrane	Biological Process	1.46998e-14	134	936	4.26884e-12
3	GO:1902600	proton transmembrane transport	Biological Process	2.7879e-14	51	215	7.76489e-12
3	GO:0005887	integral component of plasma membrane	Cellular Components	2.88777e-14	85	465	7.76489e-12
3	GO:0035556	intracellular signal transduction	Biological Process	4.72984e-14	165	1190	1.22638e-11
3	GO:0048364	root development	Biological Process	5.75052e-14	124	809	1.43961e-11
3	GO:0006816	calcium ion transport	Biological Process	8.0401e-14	76	412	1.9457e-11
3	GO:0006468	protein phosphorylation	Biological Process	8.95151e-14	305	2594	2.09639e-11
3	GO:0000041	transition metal ion transport	Biological Process	1.16288e-13	45	180	2.63828e-11
3	GO:0009723	response to ethylene	Biological Process	1.44392e-13	134	956	3.17663e-11
3	GO:0080167	response to karrikin	Biological Process	1.49221e-13	140	1041	3.18631e-11
3	GO:0005215	transporter activity	Molecular Function	2.77486e-13	165	1226	5.75585e-11
3	GO:0007033	vacuole organization	Biological Process	2.96496e-13	51	224	5.97934e-11
3	GO:0000325	plant-type vacuole	Cellular Components	4.14415e-13	47	194	8.1315e-11
3	GO:0005774	vacuolar membrane	Cellular Components	5.15872e-13	197	1631	9.85586e-11
3	GO:0009863	salicylic acid mediated signaling pathway	Biological Process	1.04998e-12	86	515	1.91926e-10
3	GO:0046686	response to cadmium ion	Biological Process	1.05744e-12	232	2037	1.91926e-10
3	GO:0016772	transferase activity, transferring phosphorus-containing groups	Molecular Function	1.11669e-12	269	2263	1.97735e-10
3	GO:0004674	protein serine/threonine kinase activity	Molecular Function	1.35413e-12	274	2318	2.3407e-10
3	GO:0006857	oligopeptide transport	Biological Process	1.50551e-12	47	198	2.54186e-10
3	GO:0015706	nitrate transport	Biological Process	3.95898e-12	83	512	6.5219e-10
3	GO:0007030	Golgi organization	Biological Process	4.0425e-12	123	873	6.5219e-10
3	GO:0016459	myosin complex	Cellular Components	6.93936e-12	18	33	1.09521e-09
3	GO:0015833	peptide transport	Biological Process	1.28889e-11	23	57	1.99093e-09
3	GO:0034220	ion transmembrane transport	Biological Process	1.45097e-11	32	110	2.19459e-09
3	GO:0031537	regulation of anthocyanin metabolic process	Biological Process	2.32768e-11	16	28	3.44877e-09
3	GO:0009733	response to auxin	Biological Process	2.55949e-11	170	1431	3.71639e-09
3	GO:0098655	cation transmembrane transport	Biological Process	4.21399e-11	71	405	5.99874e-09
3	GO:0009805	coumarin biosynthetic process	Biological Process	4.84622e-11	53	275	6.76607e-09
3	GO:0005524	ATP binding	Molecular Function	5.67198e-11	644	6629	7.76954e-09
3	GO:0009409	response to cold	Biological Process	8.92944e-11	310	3030	1.20051e-08
3	GO:0022857	transmembrane transporter activity	Molecular Function	1.05054e-10	57	306	1.38671e-08
3	GO:0009749	response to glucose	Biological Process	1.11225e-10	87	574	1.44195e-08
3	GO:0004672	protein kinase activity	Molecular Function	1.40601e-10	280	2493	1.79081e-08
3	GO:0004871	NA	NA	1.72509e-10	84	547	2.15933e-08
3	GO:0005034	osmosensor activity	Molecular Function	1.9157e-10	9	9	2.20762e-08
3	GO:0009884	cytokinin receptor activity	Molecular Function	1.9157e-10	9	9	2.20762e-08
3	GO:0009885	transmembrane histidine kinase cytokinin receptor activity	Molecular Function	1.9157e-10	9	9	2.20762e-08
3	GO:0019955	cytokine binding	Molecular Function	1.9157e-10	9	9	2.20762e-08
3	GO:0034757	negative regulation of iron ion transport	Biological Process	1.9157e-10	9	9	2.20762e-08
3	GO:0045087	innate immune response	Biological Process	1.97936e-10	125	915	2.24533e-08
3	GO:0030968	endoplasmic reticulum unfolded protein response	Biological Process	2.55892e-10	97	703	2.85811e-08
3	GO:0051603	proteolysis involved in cellular protein catabolic process	Biological Process	2.65791e-10	42	205	2.92371e-08
3	GO:0005576	extracellular region	Cellular Components	4.7365e-10	331	3315	5.13238e-08
3	GO:0005516	calmodulin binding	Molecular Function	5.54178e-10	121	924	5.91667e-08
3	GO:0006972	hyperosmotic response	Biological Process	5.73904e-10	80	557	6.03847e-08
3	GO:0006833	water transport	Biological Process	5.90569e-10	70	462	6.12505e-08
3	GO:0016301	kinase activity	Molecular Function	6.33765e-10	324	3064	6.48047e-08
3	GO:0005509	calcium ion binding	Molecular Function	6.77209e-10	134	1088	6.82852e-08
3	GO:0016820	NA	NA	7.32322e-10	34	135	7.2831e-08
3	GO:0046961	proton-transporting ATPase activity, rotational mechanism	Molecular Function	8.52543e-10	27	101	8.36414e-08
3	GO:0009266	response to temperature stimulus	Biological Process	9.35292e-10	83	582	9.05362e-08
3	GO:0004683	calmodulin-dependent protein kinase activity	Molecular Function	1.43033e-09	51	273	1.36635e-07
3	GO:0031348	negative regulation of defense response	Biological Process	1.52924e-09	174	1503	1.44186e-07
3	GO:0009813	flavonoid biosynthetic process	Biological Process	1.65962e-09	70	459	1.54472e-07
3	GO:0000160	phosphorelay signal transduction system	Biological Process	1.9108e-09	56	319	1.756e-07
3	GO:0009415	response to water	Biological Process	2.33979e-09	15	36	2.12336e-07
3	GO:0012505	endomembrane system	Cellular Components	2.44455e-09	79	526	2.19104e-07
3	GO:0043531	ADP binding	Molecular Function	3.05182e-09	98	667	2.70198e-07
3	GO:0000155	phosphorelay sensor kinase activity	Molecular Function	3.25612e-09	47	243	2.84812e-07
3	GO:0051020	GTPase binding	Molecular Function	3.37522e-09	41	198	2.91716e-07
3	GO:0042742	defense response to bacterium	Biological Process	3.5712e-09	253	2415	3.05022e-07
3	GO:0015144	carbohydrate transmembrane transporter activity	Molecular Function	3.93594e-09	33	137	3.32267e-07
3	GO:0010043	response to zinc ion	Biological Process	4.22103e-09	70	467	3.52238e-07
3	GO:0006952	defense response	Biological Process	6.37697e-09	294	2912	5.261e-07
3	GO:0007568	aging	Biological Process	7.63176e-09	37	190	6.22546e-07
3	GO:0015078	proton transmembrane transporter activity	Molecular Function	8.4914e-09	27	112	6.84973e-07
3	GO:0009698	phenylpropanoid metabolic process	Biological Process	9.38693e-09	53	313	7.48891e-07
3	GO:0009789	positive regulation of abscisic acid-activated signaling pathway	Biological Process	9.73493e-09	55	322	7.68213e-07
3	GO:0009627	systemic acquired resistance	Biological Process	9.92936e-09	149	1285	7.7513e-07
3	GO:0004713	protein tyrosine kinase activity	Molecular Function	1.30857e-08	184	1577	1.01066e-06
3	GO:0022891	NA	NA	1.36414e-08	36	170	1.04249e-06
3	GO:0005267	potassium channel activity	Molecular Function	1.59577e-08	32	139	1.2068e-06
3	GO:0010359	regulation of anion channel activity	Biological Process	3.50639e-08	62	381	2.62437e-06
3	GO:0042398	cellular modified amino acid biosynthetic process	Biological Process	3.55414e-08	30	137	2.63296e-06
3	GO:0016310	phosphorylation	Biological Process	4.26948e-08	282	2726	3.13095e-06
3	GO:0010231	maintenance of seed dormancy	Biological Process	5.42383e-08	42	227	3.9377e-06
3	GO:0015197	NA	NA	5.80475e-08	17	48	4.17252e-06
3	GO:0008272	sulfate transport	Biological Process	5.95126e-08	16	43	4.2359e-06
3	GO:0006812	cation transport	Biological Process	7.49334e-08	48	274	5.28171e-06
3	GO:0009751	response to salicylic acid	Biological Process	8.55439e-08	119	1000	5.97162e-06
3	GO:0010118	stomatal movement	Biological Process	9.47638e-08	53	330	6.55224e-06
3	GO:0004712	protein serine/threonine/tyrosine kinase activity	Molecular Function	9.76552e-08	51	308	6.68846e-06
3	GO:0009867	jasmonic acid mediated signaling pathway	Biological Process	1.05331e-07	107	886	7.13855e-06
3	GO:0009625	response to insect	Biological Process	1.06193e-07	39	215	7.13855e-06
3	GO:0030001	metal ion transport	Biological Process	1.65094e-07	44	273	1.09962e-05
3	GO:0000156	phosphorelay response regulator activity	Molecular Function	1.7321e-07	21	75	1.13688e-05
3	GO:0015112	nitrate transmembrane transporter activity	Molecular Function	1.7382e-07	19	62	1.13688e-05
3	GO:0005789	endoplasmic reticulum membrane	Cellular Components	1.7986e-07	152	1389	1.16588e-05
3	GO:0008152	metabolic process	Biological Process	1.83056e-07	564	6304	1.17609e-05
3	GO:0016036	cellular response to phosphate starvation	Biological Process	2.04148e-07	69	500	1.3001e-05
3	GO:0080117	secondary growth	Biological Process	2.27796e-07	10	18	1.43809e-05
3	GO:0005351	carbohydrate:proton symporter activity	Molecular Function	2.41122e-07	38	203	1.50909e-05
3	GO:0010271	regulation of chlorophyll catabolic process	Biological Process	2.58385e-07	9	14	1.60331e-05
3	GO:0042128	nitrate assimilation	Biological Process	4.80384e-07	23	94	2.95558e-05
3	GO:0003779	actin binding	Molecular Function	4.93315e-07	43	252	3.00964e-05
3	GO:0000902	cell morphogenesis	Biological Process	5.27606e-07	56	374	3.19202e-05
3	GO:0050832	defense response to fungus	Biological Process	7.77383e-07	229	2292	4.6643e-05
3	GO:0070588	calcium ion transmembrane transport	Biological Process	7.9918e-07	26	116	4.75577e-05
3	GO:0042350	GDP-L-fucose biosynthetic process	Biological Process	8.93412e-07	8	14	5.27331e-05
3	GO:0004197	cysteine-type endopeptidase activity	Molecular Function	9.14906e-07	35	193	5.35663e-05
3	GO:0043069	negative regulation of programmed cell death	Biological Process	9.98713e-07	64	466	5.80052e-05
3	GO:0048831	regulation of shoot system development	Biological Process	1.08082e-06	15	47	6.21571e-05
3	GO:0015250	water channel activity	Molecular Function	1.08732e-06	16	58	6.21571e-05
3	GO:0006855	drug transmembrane transport	Biological Process	1.11237e-06	34	179	6.30921e-05
3	GO:0018106	peptidyl-histidine phosphorylation	Biological Process	1.20466e-06	14	39	6.77971e-05
3	GO:0005777	peroxisome	Cellular Components	1.36362e-06	100	854	7.6153e-05
3	GO:0046777	protein autophosphorylation	Biological Process	1.37713e-06	163	1449	7.63202e-05
3	GO:0019829	cation-transporting ATPase activity	Molecular Function	1.46331e-06	25	108	8.04822e-05
3	GO:0050577	GDP-L-fucose synthase activity	Molecular Function	1.66435e-06	8	15	9.08509e-05
3	GO:0009750	response to fructose	Biological Process	1.78262e-06	68	527	9.65806e-05
3	GO:0055062	phosphate ion homeostasis	Biological Process	1.99473e-06	17	60	0.000106902
3	GO:0009624	response to nematode	Biological Process	2.00257e-06	84	654	0.000106902
3	GO:0016311	dephosphorylation	Biological Process	2.64635e-06	56	403	0.000140237
3	GO:0004673	protein histidine kinase activity	Molecular Function	3.24326e-06	14	42	0.000170624
3	GO:0010233	phloem transport	Biological Process	3.37131e-06	20	81	0.000176084
3	GO:0009734	auxin-activated signaling pathway	Biological Process	3.42935e-06	98	828	0.000176869
3	GO:0030133	transport vesicle	Cellular Components	3.43506e-06	13	38	0.000176869
3	GO:0005097	NA	NA	4.05478e-06	17	62	0.000205858
3	GO:0032851	NA	NA	4.05478e-06	17	62	0.000205858
3	GO:0006598	polyamine catabolic process	Biological Process	4.16854e-06	24	119	0.000210164
3	GO:0010045	response to nickel cation	Biological Process	4.21121e-06	32	178	0.000210851
3	GO:0009555	pollen development	Biological Process	4.36886e-06	159	1477	0.000216141
3	GO:0015254	glycerol channel activity	Molecular Function	4.37641e-06	13	44	0.000216141
3	GO:0031347	regulation of defense response	Biological Process	4.619e-06	93	772	0.000226581
3	GO:0006915	apoptotic process	Biological Process	4.90619e-06	52	355	0.000239053
3	GO:0009620	response to fungus	Biological Process	5.06902e-06	141	1311	0.00024534
3	GO:0009697	salicylic acid biosynthetic process	Biological Process	5.18206e-06	66	512	0.000249151
3	GO:0010193	response to ozone	Biological Process	5.29559e-06	56	401	0.000252934
3	GO:0046916	cellular transition metal ion homeostasis	Biological Process	5.64896e-06	20	102	0.000268049
3	GO:0010150	leaf senescence	Biological Process	6.02004e-06	66	510	0.000283802
3	GO:0071329	cellular response to sucrose stimulus	Biological Process	6.0786e-06	10	25	0.000284714
3	GO:0009636	response to toxic substance	Biological Process	6.52821e-06	38	249	0.000303813
3	GO:0010107	potassium ion import	Biological Process	7.30471e-06	25	127	0.000337436
3	GO:0010224	response to UV-B	Biological Process	7.34364e-06	100	860	0.000337436
3	GO:0009638	phototropism	Biological Process	7.67507e-06	15	53	0.000350447
3	GO:0048193	Golgi vesicle transport	Biological Process	8.55753e-06	67	527	0.000388298
3	GO:0042351	'de novo' GDP-L-fucose biosynthetic process	Biological Process	9.39788e-06	8	18	0.00042378
3	GO:0008643	carbohydrate transport	Biological Process	9.55004e-06	35	217	0.000427983
3	GO:0015334	high-affinity oligopeptide transmembrane transporter activity	Molecular Function	9.84572e-06	13	41	0.000428024
3	GO:0090408	phloem nitrate loading	Biological Process	9.84572e-06	13	41	0.000428024
3	GO:0090448	glucosinolate:proton symporter activity	Molecular Function	9.84572e-06	13	41	0.000428024
3	GO:0090449	phloem glucosinolate loading	Biological Process	9.84572e-06	13	41	0.000428024
3	GO:1901349	glucosinolate transport	Biological Process	9.84572e-06	13	41	0.000428024
3	GO:0015793	glycerol transport	Biological Process	1.07379e-05	13	47	0.000464033
3	GO:0046034	ATP metabolic process	Biological Process	1.1203e-05	11	32	0.000481264
3	GO:0043266	regulation of potassium ion transport	Biological Process	1.15455e-05	19	85	0.000493061
3	GO:0009862	systemic acquired resistance, salicylic acid mediated signaling pathway	Biological Process	1.16685e-05	102	926	0.000495399
3	GO:0071215	cellular response to abscisic acid stimulus	Biological Process	1.25229e-05	33	199	0.000528584
3	GO:0016049	cell growth	Biological Process	1.26217e-05	56	412	0.000529675
3	GO:0006152	purine nucleoside catabolic process	Biological Process	1.27647e-05	7	14	0.000532596
3	GO:0043201	response to leucine	Biological Process	1.33241e-05	13	42	0.000546515
3	GO:0080052	response to histidine	Biological Process	1.33241e-05	13	42	0.000546515
3	GO:0080053	response to phenylalanine	Biological Process	1.33241e-05	13	42	0.000546515
3	GO:0005458	GDP-mannose transmembrane transporter activity	Molecular Function	1.35467e-05	5	6	0.000549437
3	GO:0015784	NA	NA	1.35467e-05	5	6	0.000549437
3	GO:0009693	ethylene biosynthetic process	Biological Process	1.48071e-05	40	283	0.000597185
3	GO:0005216	ion channel activity	Molecular Function	1.49194e-05	26	132	0.000597185
3	GO:0042538	hyperosmotic salinity response	Biological Process	1.49708e-05	100	924	0.000597185
3	GO:0010029	regulation of seed germination	Biological Process	1.5644e-05	27	152	0.000620629
3	GO:0005615	extracellular space	Cellular Components	1.5946e-05	28	166	0.000629175
3	GO:0034613	cellular protein localization	Biological Process	1.67291e-05	12	38	0.000656503
3	GO:0010086	embryonic root morphogenesis	Biological Process	1.70103e-05	9	23	0.000663952
3	GO:0009116	nucleoside metabolic process	Biological Process	1.73019e-05	15	60	0.00067172
3	GO:0030835	negative regulation of actin filament depolymerization	Biological Process	1.75289e-05	9	21	0.00067433
3	GO:0016417	S-acyltransferase activity	Molecular Function	1.75549e-05	6	9	0.00067433
3	GO:0009626	plant-type hypersensitive response	Biological Process	1.93974e-05	119	1041	0.000741184
3	GO:0005247	voltage-gated chloride channel activity	Molecular Function	1.9685e-05	14	51	0.000748235
3	GO:0004185	serine-type carboxypeptidase activity	Molecular Function	2.04896e-05	21	105	0.000771684
3	GO:0015691	cadmium ion transport	Biological Process	2.05145e-05	21	99	0.000771684
3	GO:0047918	GDP-mannose 3,5-epimerase activity	Molecular Function	2.08812e-05	6	10	0.000781431
3	GO:0071219	cellular response to molecule of bacterial origin	Biological Process	2.2446e-05	11	34	0.000835682
3	GO:0002221	pattern recognition receptor signaling pathway	Biological Process	2.42746e-05	30	176	0.000898713
3	GO:1902456	regulation of stomatal opening	Biological Process	2.43866e-05	20	93	0.000898713
3	GO:0009690	cytokinin metabolic process	Biological Process	2.47196e-05	24	128	0.000906386
3	GO:0019901	protein kinase binding	Molecular Function	2.71745e-05	48	349	0.000991391
3	GO:0015198	NA	NA	2.80283e-05	10	27	0.00101743
3	GO:0031902	late endosome membrane	Cellular Components	2.86499e-05	29	174	0.00103482
3	GO:0042937	tripeptide transmembrane transporter activity	Molecular Function	2.9519e-05	13	45	0.0010557
3	GO:0042939	tripeptide transport	Biological Process	2.9519e-05	13	45	0.0010557
3	GO:0009861	jasmonic acid and ethylene-dependent systemic resistance	Biological Process	3.02983e-05	15	59	0.00107826
3	GO:0000220	vacuolar proton-transporting V-type ATPase, V0 domain	Cellular Components	3.48007e-05	7	15	0.00122647
3	GO:0007035	vacuolar acidification	Biological Process	3.48007e-05	7	15	0.00122647
3	GO:0006821	chloride transport	Biological Process	3.61777e-05	14	54	0.00126884
3	GO:0019499	cyanide metabolic process	Biological Process	3.7654e-05	8	20	0.00130798
3	GO:0051410	detoxification of nitrogen compound	Biological Process	3.7654e-05	8	20	0.00130798
3	GO:0006005	L-fucose biosynthetic process	Biological Process	3.89805e-05	6	11	0.00134761
3	GO:0003955	NAD(P)H dehydrogenase (quinone) activity	Molecular Function	4.02402e-05	9	26	0.00138457
3	GO:0009617	response to bacterium	Biological Process	4.41501e-05	132	1287	0.00151193
3	GO:1900459	positive regulation of brassinosteroid mediated signaling pathway	Biological Process	4.66381e-05	30	182	0.00158964
3	GO:0016211	ammonia ligase activity	Molecular Function	4.75686e-05	4	4	0.00161378
3	GO:0007231	osmosensory signaling pathway	Biological Process	4.82819e-05	13	47	0.00163036
3	GO:0004707	MAP kinase activity	Molecular Function	4.89072e-05	19	89	0.00164383
3	GO:0004930	G protein-coupled receptor activity	Molecular Function	4.92492e-05	16	69	0.00164769
3	GO:0033178	proton-transporting two-sector ATPase complex, catalytic domain	Cellular Components	5.1329e-05	16	70	0.0017094
3	GO:0042803	protein homodimerization activity	Molecular Function	5.21636e-05	111	1007	0.00172405
3	GO:0004383	guanylate cyclase activity	Molecular Function	5.2422e-05	57	420	0.00172405
3	GO:0009931	calcium-dependent protein serine/threonine kinase activity	Molecular Function	5.24814e-05	20	99	0.00172405
3	GO:0019900	kinase binding	Molecular Function	5.27435e-05	16	71	0.00172485
3	GO:0010555	response to mannitol	Biological Process	5.70248e-05	21	109	0.0018565
3	GO:0005783	endoplasmic reticulum	Cellular Components	6.0224e-05	268	2910	0.0019519
3	GO:0010105	negative regulation of ethylene-activated signaling pathway	Biological Process	6.38424e-05	17	78	0.00205998
3	GO:0005355	glucose transmembrane transporter activity	Molecular Function	6.48564e-05	20	102	0.00208344
3	GO:0055075	potassium ion homeostasis	Biological Process	6.59552e-05	22	120	0.0021094
3	GO:0004067	asparaginase activity	Molecular Function	6.85977e-05	6	12	0.00217476
3	GO:0008798	beta-aspartyl-peptidase activity	Molecular Function	6.85977e-05	6	12	0.00217476
3	GO:0006182	cGMP biosynthetic process	Biological Process	6.92693e-05	30	185	0.0021865
3	GO:0047974	guanosine deaminase activity	Molecular Function	6.95862e-05	4	5	0.00218699
3	GO:0006750	glutathione biosynthetic process	Biological Process	7.02824e-05	8	21	0.00219156
3	GO:0009736	cytokinin-activated signaling pathway	Biological Process	7.03353e-05	33	223	0.00219156
3	GO:0004698	calcium-dependent protein kinase C activity	Molecular Function	7.19547e-05	15	62	0.00222294
3	GO:1901979	regulation of inward rectifier potassium channel activity	Biological Process	7.19547e-05	15	62	0.00222294
3	GO:0051238	sequestering of metal ion	Biological Process	7.30547e-05	12	44	0.00224736
3	GO:0006516	glycoprotein catabolic process	Biological Process	7.51068e-05	8	21	0.00230074
3	GO:0030554	adenyl nucleotide binding	Molecular Function	7.92466e-05	18	87	0.00241736
3	GO:0015293	symporter activity	Molecular Function	8.13182e-05	19	91	0.0024673
3	GO:0015297	antiporter activity	Molecular Function	8.15638e-05	37	256	0.0024673
3	GO:0032313	NA	NA	8.33122e-05	14	56	0.00250974
3	GO:0030611	arsenate reductase activity	Molecular Function	8.71627e-05	6	14	0.00261488
3	GO:1902347	response to strigolactone	Biological Process	9.30848e-05	7	15	0.00278105
3	GO:0009695	jasmonic acid biosynthetic process	Biological Process	0.000100894	55	453	0.003002
3	GO:0005253	anion channel activity	Molecular Function	0.00010383	8	20	0.00307675
3	GO:0033500	carbohydrate homeostasis	Biological Process	0.000105146	11	36	0.00310309
3	GO:0030048	actin filament-based movement	Biological Process	0.000111349	24	137	0.00327285
3	GO:0019706	protein-cysteine S-palmitoyltransferase activity	Molecular Function	0.000115599	16	75	0.00338407
3	GO:0034219	carbohydrate transmembrane transport	Biological Process	0.000116653	15	71	0.0034012
3	GO:0051707	response to other organism	Biological Process	0.00011842	53	434	0.00343892
3	GO:0080134	regulation of response to stress	Biological Process	0.000121073	5	8	0.00350194
3	GO:0016720	delta12-fatty acid dehydrogenase activity	Molecular Function	0.000122067	4	5	0.00350279
3	GO:0102985	Delta12-fatty-acid desaturase activity	Molecular Function	0.000122067	4	5	0.00350279
3	GO:0007623	circadian rhythm	Biological Process	0.000126567	67	567	0.00361762
3	GO:0090416	nicotinate transmembrane transporter activity	Molecular Function	0.000129358	5	8	0.00364007
3	GO:0090417	N-methylnicotinate transmembrane transporter activity	Molecular Function	0.000129358	5	8	0.00364007
3	GO:2001142	nicotinate transport	Biological Process	0.000129358	5	8	0.00364007
3	GO:2001143	N-methylnicotinate transport	Biological Process	0.000129358	5	8	0.00364007
3	GO:0004180	carboxypeptidase activity	Molecular Function	0.000135007	15	68	0.00378435
3	GO:0007584	response to nutrient	Biological Process	0.00013744	19	101	0.00383776
3	GO:0015020	glucuronosyltransferase activity	Molecular Function	0.000139802	19	100	0.00388355
3	GO:0071805	potassium ion transmembrane transport	Biological Process	0.00014015	25	140	0.00388355
3	GO:0007154	cell communication	Biological Process	0.000149289	28	178	0.00412106
3	GO:0009986	cell surface	Cellular Components	0.000153981	34	230	0.00423448
3	GO:0033179	proton-transporting V-type ATPase, V0 domain	Cellular Components	0.000157079	9	30	0.00430337
3	GO:1990316	Atg1/ULK1 kinase complex	Cellular Components	0.000165255	6	12	0.00449842
3	GO:0008553	proton-exporting ATPase activity, phosphorylative mechanism	Molecular Function	0.000165438	9	29	0.00449842
3	GO:0030026	cellular manganese ion homeostasis	Biological Process	0.000172232	11	42	0.00466569
3	GO:0015238	drug transmembrane transporter activity	Molecular Function	0.000182588	21	117	0.00492784
3	GO:0016236	macroautophagy	Biological Process	0.000183362	8	22	0.0049304
3	GO:0051365	cellular response to potassium ion starvation	Biological Process	0.000185979	24	147	0.00498232
3	GO:0009641	shade avoidance	Biological Process	0.000189159	22	131	0.00504889
3	GO:0006995	cellular response to nitrogen starvation	Biological Process	0.000194332	33	236	0.00516037
3	GO:0010466	negative regulation of peptidase activity	Biological Process	0.000194758	11	52	0.00516037
3	GO:0015299	solute:proton antiporter activity	Molecular Function	0.000196472	16	76	0.00518686
3	GO:0042625	ATPase coupled ion transmembrane transporter activity	Molecular Function	0.000202874	3	3	0.00533648
3	GO:0033345	asparagine catabolic process via L-aspartate	Biological Process	0.00020507	6	14	0.00537476
3	GO:0004363	glutathione synthase activity	Molecular Function	0.000211422	5	9	0.0055213
3	GO:0033177	proton-transporting two-sector ATPase complex, proton-transporting domain	Cellular Components	0.000213309	8	26	0.00555062
3	GO:0032442	phenylcoumaran benzylic ether reductase activity	Molecular Function	0.000214474	5	10	0.00556099
3	GO:0030170	pyridoxal phosphate binding	Molecular Function	0.000219308	42	317	0.00566612
3	GO:0004450	isocitrate dehydrogenase (NADP+) activity	Molecular Function	0.000221733	5	9	0.00570845
3	GO:0015671	oxygen transport	Biological Process	0.000234622	5	10	0.00601893
3	GO:0010350	cellular response to magnesium starvation	Biological Process	0.000237197	3	3	0.00604227
3	GO:0051716	cellular response to stimulus	Biological Process	0.000237197	3	3	0.00604227
3	GO:0080187	floral organ senescence	Biological Process	0.000242273	11	47	0.00615
3	GO:0016810	hydrolase activity, acting on carbon-nitrogen (but not peptide) bonds	Molecular Function	0.000244752	12	51	0.00619128
3	GO:0051693	actin filament capping	Biological Process	0.000260073	9	29	0.00654932
3	GO:0042807	central vacuole	Cellular Components	0.00026071	6	15	0.00654932
3	GO:0010366	negative regulation of ethylene biosynthetic process	Biological Process	0.000263222	5	9	0.00658963
3	GO:0002239	response to oomycetes	Biological Process	0.000270264	6	13	0.00673203
3	GO:0016656	monodehydroascorbate reductase (NADH) activity	Molecular Function	0.000270765	6	14	0.00673203
3	GO:0042593	glucose homeostasis	Biological Process	0.000272913	5	9	0.00676227
3	GO:0016469	proton-transporting two-sector ATPase complex	Cellular Components	0.000275307	9	32	0.00679841
3	GO:0006754	ATP biosynthetic process	Biological Process	0.000287349	21	121	0.00707172
3	GO:0004594	pantothenate kinase activity	Molecular Function	0.00030206	5	9	0.00740862
3	GO:0008837	diaminopimelate epimerase activity	Molecular Function	0.000310992	3	3	0.00760203
3	GO:0030414	peptidase inhibitor activity	Molecular Function	0.000321278	11	55	0.00782711
3	GO:0000903	NA	NA	0.000324388	3	3	0.00787643
3	GO:0004792	thiosulfate sulfurtransferase activity	Molecular Function	0.000326461	8	28	0.00790036
3	GO:0033759	flavone synthase activity	Molecular Function	0.00032871	3	3	0.00792836
3	GO:0019787	ubiquitin-like protein transferase activity	Molecular Function	0.000340101	20	131	0.00817594
3	GO:0071985	multivesicular body sorting pathway	Biological Process	0.000347555	3	3	0.00832755
3	GO:0010255	glucose mediated signaling pathway	Biological Process	0.000352664	9	31	0.00842218
3	GO:0018105	peptidyl-serine phosphorylation	Biological Process	0.000357607	29	192	0.00851221
3	GO:0019899	enzyme binding	Molecular Function	0.000365621	9	32	0.00867455
3	GO:1903648	positive regulation of chlorophyll catabolic process	Biological Process	0.000381142	3	3	0.00899236
3	GO:0019866	organelle inner membrane	Cellular Components	0.000383302	3	3	0.00899236
3	GO:0042936	NA	NA	0.000383971	16	79	0.00899236
3	GO:0042938	dipeptide transport	Biological Process	0.000383971	16	79	0.00899236
3	GO:0008455	alpha-1,6-mannosylglycoprotein 2-beta-N-acetylglucosaminyltransferase activity	Molecular Function	0.000394049	3	3	0.00916921
3	GO:0009312	oligosaccharide biosynthetic process	Biological Process	0.000394049	3	3	0.00916921
3	GO:0042744	hydrogen peroxide catabolic process	Biological Process	0.000404289	44	359	0.00937743
3	GO:0006637	acyl-CoA metabolic process	Biological Process	0.000407171	3	3	0.00941421
3	GO:1902348	cellular response to strigolactone	Biological Process	0.000414395	3	3	0.00955082
3	GO:0003824	catalytic activity	Molecular Function	0.000423285	376	4313	0.00972483
3	GO:0002752	cell surface pattern recognition receptor signaling pathway	Biological Process	0.000428754	3	3	0.00972736
3	GO:0032491	detection of molecule of fungal origin	Biological Process	0.000428754	3	3	0.00972736
3	GO:0032499	detection of peptidoglycan	Biological Process	0.000428754	3	3	0.00972736
3	GO:2001080	chitosan binding	Molecular Function	0.000428754	3	3	0.00972736
3	GO:0004157	dihydropyrimidinase activity	Molecular Function	0.000442066	3	3	0.00996708
3	GO:0006208	pyrimidine nucleobase catabolic process	Biological Process	0.000442066	3	3	0.00996708
3	GO:0008773	[protein-PII] uridylyltransferase activity	Molecular Function	0.000445987	3	3	0.0100244
3	GO:0001735	prenylcysteine oxidase activity	Molecular Function	0.000452478	3	3	0.0100458
3	GO:0016670	oxidoreductase activity, acting on a sulfur group of donors, oxygen as acceptor	Molecular Function	0.000452478	3	3	0.0100458
3	GO:0030327	prenylated protein catabolic process	Biological Process	0.000452478	3	3	0.0100458
3	GO:0030328	prenylcysteine catabolic process	Biological Process	0.000452478	3	3	0.0100458
3	GO:1990570	GDP-mannose transmembrane transport	Biological Process	0.000454047	6	15	0.0100499
3	GO:0004851	uroporphyrin-III C-methyltransferase activity	Molecular Function	0.000462501	3	3	0.010175
3	GO:0043115	precorrin-2 dehydrogenase activity	Molecular Function	0.000462501	3	3	0.010175
3	GO:0015097	mercury ion transmembrane transporter activity	Molecular Function	0.000468187	8	28	0.0102381
3	GO:0015694	mercury ion transport	Biological Process	0.000468187	8	28	0.0102381
3	GO:0006629	lipid metabolic process	Biological Process	0.000471994	73	667	0.0102903
3	GO:0023014	signal transduction by protein phosphorylation	Biological Process	0.000476387	21	120	0.0103086
3	GO:0044206	UMP salvage	Biological Process	0.000477091	6	15	0.0103086
3	GO:0044211	CTP salvage	Biological Process	0.000477091	6	15	0.0103086
3	GO:0019516	lactate oxidation	Biological Process	0.000489484	3	3	0.0105138
3	GO:0051990	(R)-2-hydroxyglutarate dehydrogenase activity	Molecular Function	0.000489484	3	3	0.0105138
3	GO:0004357	glutamate-cysteine ligase activity	Molecular Function	0.000495201	3	3	0.0106052
3	GO:0015986	ATP synthesis coupled proton transport	Biological Process	0.000511576	25	172	0.0109236
3	GO:0050513	glycoprotein 2-beta-D-xylosyltransferase activity	Molecular Function	0.000514138	3	3	0.0109462
3	GO:0071763	nuclear membrane organization	Biological Process	0.000519635	3	3	0.0110308
3	GO:0033540	fatty acid beta-oxidation using acyl-CoA oxidase	Biological Process	0.000525447	3	3	0.0111217
3	GO:0009671	nitrate:proton symporter activity	Molecular Function	0.000535067	6	14	0.0112924
3	GO:0046915	transition metal ion transmembrane transporter activity	Molecular Function	0.000563072	3	3	0.0118146
3	GO:1990388	xylem-to-phloem iron transport	Biological Process	0.000563072	3	3	0.0118146
3	GO:0086010	membrane depolarization during action potential	Biological Process	0.000572642	3	3	0.0118146
3	GO:0042908	xenobiotic transport	Biological Process	0.000577709	3	3	0.0118146
3	GO:0044257	cellular protein catabolic process	Biological Process	0.000577709	3	3	0.0118146
3	GO:0044373	cytokinin binding	Molecular Function	0.000577709	3	3	0.0118146
3	GO:2000185	regulation of phosphate transmembrane transport	Biological Process	0.000577709	3	3	0.0118146
3	GO:0010636	positive regulation of mitochondrial fusion	Biological Process	0.000577709	3	3	0.0118146
3	GO:0016040	glutamate synthase (NADH) activity	Molecular Function	0.000577709	3	3	0.0118146
3	GO:0045181	glutamate synthase activity, NAD(P)H as acceptor	Molecular Function	0.000577709	3	3	0.0118146
3	GO:0048312	intracellular distribution of mitochondria	Biological Process	0.000577709	3	3	0.0118146
3	GO:0015840	urea transport	Biological Process	0.000584344	4	7	0.0119167
3	GO:0015036	disulfide oxidoreductase activity	Molecular Function	0.000599918	9	34	0.0121906
3	GO:0015085	calcium ion transmembrane transporter activity	Molecular Function	0.000601135	11	46	0.0121906
3	GO:0010181	FMN binding	Molecular Function	0.000608465	21	135	0.012282
3	GO:0042626	ATPase activity, coupled to transmembrane movement of substances	Molecular Function	0.000609027	33	225	0.012282
3	GO:0010089	xylem development	Biological Process	0.000633298	74	654	0.0127361
3	GO:0010310	regulation of hydrogen peroxide metabolic process	Biological Process	0.000642173	54	474	0.0128789
3	GO:0004722	protein serine/threonine phosphatase activity	Molecular Function	0.000647752	46	379	0.012955
3	GO:0004721	phosphoprotein phosphatase activity	Molecular Function	0.000652928	44	358	0.0130227
3	GO:0035265	organ growth	Biological Process	0.000656137	18	105	0.0130508
3	GO:0055074	calcium ion homeostasis	Biological Process	0.000659228	7	21	0.0130765
3	GO:0004124	cysteine synthase activity	Molecular Function	0.000664963	8	28	0.0131543
3	GO:0010119	regulation of stomatal movement	Biological Process	0.000671866	46	376	0.0132374
3	GO:0015662	ATPase activity, coupled to transmembrane movement of ions, phosphorylative mechanism	Molecular Function	0.00067281	18	98	0.0132374
3	GO:0046373	L-arabinose metabolic process	Biological Process	0.000685472	7	20	0.0134352
3	GO:0052544	defense response by callose deposition in cell wall	Biological Process	0.000686565	59	486	0.0134352
3	GO:0015271	outward rectifier potassium channel activity	Molecular Function	0.000709171	6	15	0.0138403
3	GO:0009816	defense response to bacterium, incompatible interaction	Biological Process	0.000723941	56	472	0.0140906
3	GO:0005244	voltage-gated ion channel activity	Molecular Function	0.000741827	5	11	0.0144002
3	GO:0050278	sedoheptulose-bisphosphatase activity	Molecular Function	0.000749382	6	17	0.014508
3	GO:0009672	auxin:proton symporter activity	Molecular Function	0.000768294	7	22	0.0148145
3	GO:0016045	detection of bacterium	Biological Process	0.000769291	43	325	0.0148145
3	GO:0016151	nickel cation binding	Molecular Function	0.000775333	6	18	0.0148545
3	GO:0048509	regulation of meristem development	Biological Process	0.000775461	9	35	0.0148545
3	GO:0048767	root hair elongation	Biological Process	0.000779717	69	623	0.0148704
3	GO:0010106	cellular response to iron ion starvation	Biological Process	0.000780391	36	288	0.0148704
3	GO:0005096	GTPase activator activity	Molecular Function	0.000790728	29	200	0.0149552
3	GO:0006520	cellular amino acid metabolic process	Biological Process	0.000790898	28	198	0.0149552
3	GO:0004664	prephenate dehydratase activity	Molecular Function	0.000791018	6	17	0.0149552
3	GO:0098656	anion transmembrane transport	Biological Process	0.000811929	40	313	0.0153107
3	GO:0009744	response to sucrose	Biological Process	0.000828343	71	679	0.0155797
3	GO:0004872	NA	NA	0.000851341	63	544	0.0159709
3	GO:0061025	membrane fusion	Biological Process	0.000856971	70	667	0.0160351
3	GO:0016461	unconventional myosin complex	Cellular Components	0.000860438	6	15	0.0160586
3	GO:0043090	amino acid import	Biological Process	0.000884412	25	170	0.0164611
3	GO:0009817	defense response to fungus, incompatible interaction	Biological Process	0.000886539	43	353	0.0164611
3	GO:0046914	transition metal ion binding	Molecular Function	0.000898824	21	151	0.0166466
3	GO:0005770	late endosome	Cellular Components	0.000902948	23	153	0.0166804
3	GO:0009860	pollen tube growth	Biological Process	0.000910116	93	897	0.0167702
3	GO:0009992	cellular water homeostasis	Biological Process	0.000935682	9	38	0.0171976
3	GO:0016812	hydrolase activity, acting on carbon-nitrogen (but not peptide) bonds, in cyclic amides	Molecular Function	0.000943016	4	7	0.0172886
3	GO:0006813	potassium ion transport	Biological Process	0.000964857	42	331	0.0176445
3	GO:0004121	cystathionine beta-lyase activity	Molecular Function	0.00102982	6	17	0.0187851
3	GO:0008081	phosphoric diester hydrolase activity	Molecular Function	0.00104399	18	107	0.0189959
3	GO:0006887	exocytosis	Biological Process	0.00105683	26	178	0.0191815
3	GO:0008559	xenobiotic transmembrane transporting ATPase activity	Molecular Function	0.00106692	13	60	0.0193164
3	GO:1901485	positive regulation of transcription factor catabolic process	Biological Process	0.00108692	5	12	0.0196294
3	GO:0008889	glycerophosphodiester phosphodiesterase activity	Molecular Function	0.00110676	9	36	0.0199381
3	GO:0001228	DNA-binding transcription activator activity, RNA polymerase II-specific	Molecular Function	0.00111043	16	96	0.0199547
3	GO:0000165	MAPK cascade	Biological Process	0.00113145	66	616	0.0202824
3	GO:0033231	carbohydrate export	Biological Process	0.00113527	8	32	0.0203006
3	GO:0010282	senescence-associated vacuole	Cellular Components	0.00117724	6	18	0.0209994
3	GO:0050776	regulation of immune response	Biological Process	0.00124076	12	60	0.0220783
3	GO:0010329	auxin efflux transmembrane transporter activity	Molecular Function	0.00127143	12	56	0.0225687
3	GO:0006955	immune response	Biological Process	0.0013253	42	324	0.0234675
3	GO:0006535	cysteine biosynthetic process from serine	Biological Process	0.00132908	9	39	0.0234772
3	GO:0080141	regulation of jasmonic acid biosynthetic process	Biological Process	0.00137883	7	27	0.0242968
3	GO:1901642	nucleoside transmembrane transport	Biological Process	0.00140035	5	12	0.0246164
3	GO:0019500	cyanide catabolic process	Biological Process	0.00145957	5	13	0.0254057
3	GO:0044540	L-cystine L-cysteine-lyase (deaminating)	Molecular Function	0.00145957	5	13	0.0254057
3	GO:0050017	L-3-cyanoalanine synthase activity	Molecular Function	0.00145957	5	13	0.0254057
3	GO:0090322	regulation of superoxide metabolic process	Biological Process	0.00145957	5	13	0.0254057
3	GO:0008234	cysteine-type peptidase activity	Molecular Function	0.00146275	31	239	0.0254057
3	GO:0007169	transmembrane receptor protein tyrosine kinase signaling pathway	Biological Process	0.00147475	71	623	0.0255529
3	GO:0009927	histidine phosphotransfer kinase activity	Molecular Function	0.0015181	11	55	0.0261984
3	GO:0052543	callose deposition in cell wall	Biological Process	0.00151922	14	76	0.0261984
3	GO:0045485	omega-6 fatty acid desaturase activity	Molecular Function	0.00153455	4	8	0.0264001
3	GO:0006665	sphingolipid metabolic process	Biological Process	0.00156014	13	69	0.0267769
3	GO:0071281	cellular response to iron ion	Biological Process	0.00158312	19	122	0.0271072
3	GO:0006071	glycerol metabolic process	Biological Process	0.00158921	12	59	0.0271475
3	GO:0043966	histone H3 acetylation	Biological Process	0.00164091	7	25	0.0279648
3	GO:0006814	sodium ion transport	Biological Process	0.00167159	19	116	0.028421
3	GO:0031625	ubiquitin protein ligase binding	Molecular Function	0.00174073	109	1059	0.0295273
3	GO:0048554	NA	NA	0.00179238	4	9	0.0302621
3	GO:1905182	positive regulation of urease activity	Biological Process	0.00179238	4	9	0.0302621
3	GO:0051246	regulation of protein metabolic process	Biological Process	0.00182391	17	117	0.0307229
3	GO:0034707	chloride channel complex	Cellular Components	0.00183364	7	23	0.0307617
3	GO:0051287	NAD binding	Molecular Function	0.00183808	28	214	0.0307617
3	GO:0010038	response to metal ion	Biological Process	0.00184093	8	31	0.0307617
3	GO:0004364	glutathione transferase activity	Molecular Function	0.00184412	17	120	0.0307617
3	GO:0019408	dolichol biosynthetic process	Biological Process	0.00184739	8	34	0.0307617
3	GO:1904659	glucose transmembrane transport	Biological Process	0.00186991	11	52	0.0310653
3	GO:0031542	positive regulation of anthocyanin biosynthetic process	Biological Process	0.00188182	5	13	0.0311918
3	GO:0004351	glutamate decarboxylase activity	Molecular Function	0.00190967	4	8	0.0315813
3	GO:0080054	low-affinity nitrate transmembrane transporter activity	Molecular Function	0.00192377	13	67	0.0316702
3	GO:0080055	NA	NA	0.00192377	13	67	0.0316702
3	GO:0005261	cation channel activity	Molecular Function	0.00196356	13	64	0.0322521
3	GO:0006508	proteolysis	Biological Process	0.00196919	169	1852	0.0322716
3	GO:0000186	activation of MAPKK activity	Biological Process	0.00201007	10	46	0.0327249
3	GO:0010541	acropetal auxin transport	Biological Process	0.00201327	9	37	0.0327249
3	GO:0000234	phosphoethanolamine N-methyltransferase activity	Molecular Function	0.00201939	4	8	0.0327249
3	GO:0042425	choline biosynthetic process	Biological Process	0.00201939	4	8	0.0327249
3	GO:0052667	phosphomethylethanolamine N-methyltransferase activity	Molecular Function	0.00201939	4	8	0.0327249
3	GO:0016787	hydrolase activity	Molecular Function	0.00205167	341	3962	0.033174
3	GO:0080092	regulation of pollen tube growth	Biological Process	0.00206455	36	277	0.033308
3	GO:0035420	MAPK cascade involved in innate immune response	Biological Process	0.00210746	3	4	0.033925
3	GO:0004849	uridine kinase activity	Molecular Function	0.00211646	8	33	0.0339945
3	GO:0080145	cysteine homeostasis	Biological Process	0.002126	5	14	0.0340723
3	GO:0080170	hydrogen peroxide transmembrane transport	Biological Process	0.00214099	6	21	0.034237
3	GO:0005366	myo-inositol:proton symporter activity	Molecular Function	0.00222043	4	8	0.0353516
3	GO:0015798	myo-inositol transport	Biological Process	0.00222043	4	8	0.0353516
3	GO:0006885	regulation of pH	Biological Process	0.0022452	7	25	0.0356677
3	GO:0055069	zinc ion homeostasis	Biological Process	0.00230902	7	25	0.0366015
3	GO:0046556	alpha-L-arabinofuranosidase activity	Molecular Function	0.00240975	9	37	0.038115
3	GO:0000169	activation of MAPK activity involved in osmosensory signaling pathway	Biological Process	0.00244451	6	20	0.038497
3	GO:0080136	priming of cellular response to stress	Biological Process	0.00244451	6	20	0.038497
3	GO:0003400	regulation of COPII vesicle coating	Biological Process	0.00251308	4	9	0.0394059
3	GO:0005090	Sar guanyl-nucleotide exchange factor activity	Molecular Function	0.00251308	4	9	0.0394059
3	GO:0015137	citrate transmembrane transporter activity	Molecular Function	0.00252479	7	25	0.0394193
3	GO:0015746	citrate transport	Biological Process	0.00252479	7	25	0.0394193
3	GO:0010244	response to low fluence blue light stimulus by blue low-fluence system	Biological Process	0.00253674	8	33	0.0395209
3	GO:0019903	protein phosphatase binding	Molecular Function	0.00260221	6	21	0.040454
3	GO:0006826	iron ion transport	Biological Process	0.00262352	29	232	0.0406983
3	GO:0019676	ammonia assimilation cycle	Biological Process	0.00264298	7	26	0.0408796
3	GO:0071369	cellular response to ethylene stimulus	Biological Process	0.00264648	12	67	0.0408796
3	GO:0009650	UV protection	Biological Process	0.00267131	37	284	0.0411757
3	GO:0004402	histone acetyltransferase activity	Molecular Function	0.0027476	16	100	0.0422111
3	GO:0035428	NA	NA	0.00275593	13	70	0.0422111
3	GO:0046323	glucose import	Biological Process	0.00275593	13	70	0.0422111
3	GO:0010017	red or far-red light signaling pathway	Biological Process	0.00277982	14	86	0.0424873
3	GO:0030002	cellular anion homeostasis	Biological Process	0.00281901	5	13	0.0429958
3	GO:0047631	ADP-ribose diphosphatase activity	Molecular Function	0.00288384	6	22	0.0438924
3	GO:0017022	myosin binding	Molecular Function	0.00289577	6	20	0.0439817
3	GO:0017089	glycolipid transporter activity	Molecular Function	0.00295911	5	16	0.0447565
3	GO:0046836	glycolipid transport	Biological Process	0.00295911	5	16	0.0447565
3	GO:2000033	regulation of seed dormancy process	Biological Process	0.00296595	3	5	0.0447667
3	GO:0006793	phosphorus metabolic process	Biological Process	0.00299957	5	14	0.0449936
3	GO:0015368	calcium:cation antiporter activity	Molecular Function	0.00299957	5	14	0.0449936
3	GO:0015369	calcium:proton antiporter activity	Molecular Function	0.00299957	5	14	0.0449936
3	GO:0080149	sucrose induced translational repression	Biological Process	0.00303645	3	6	0.0454529
3	GO:0003156	regulation of animal organ formation	Biological Process	0.00308458	9	41	0.0459836
3	GO:0043226	organelle	Cellular Components	0.00308458	9	41	0.0459836
3	GO:0009044	xylan 1,4-beta-xylosidase activity	Molecular Function	0.00314343	9	39	0.0467649
3	GO:0050801	ion homeostasis	Biological Process	0.00325756	4	12	0.0483638
3	GO:0006559	L-phenylalanine catabolic process	Biological Process	0.00329033	10	48	0.0487506
3	GO:0006308	DNA catabolic process	Biological Process	0.00332073	7	30	0.0491008
3	GO:0005544	calcium-dependent phospholipid binding	Molecular Function	0.00335979	13	74	0.0495663
3	GO:0009269	response to desiccation	Biological Process	0.00336586	26	214	0.0495663
3	GO:0052541	plant-type cell wall cellulose metabolic process	Biological Process	0.00338802	11	55	0.0497915
4	GO:0010075	regulation of meristem growth	Biological Process	9.59483e-32	128	740	6.96585e-28
4	GO:0071555	cell wall organization	Biological Process	3.14858e-29	139	909	1.14293e-25
4	GO:0009505	plant-type cell wall	Cellular Components	5.08578e-28	195	1609	1.23076e-24
4	GO:0009855	determination of bilateral symmetry	Biological Process	2.30586e-27	79	354	4.18513e-24
4	GO:0010014	meristem initiation	Biological Process	3.52313e-25	76	356	5.11559e-22
4	GO:0009664	plant-type cell wall organization	Biological Process	5.76477e-25	110	709	6.97537e-22
4	GO:0007178	transmembrane receptor protein serine/threonine kinase signaling pathway	Biological Process	7.54921e-25	93	503	7.82961e-22
4	GO:0005576	extracellular region	Cellular Components	1.94742e-23	300	3315	1.76729e-20
4	GO:0010073	meristem maintenance	Biological Process	7.20456e-23	89	499	5.81168e-20
4	GO:0010051	xylem and phloem pattern formation	Biological Process	2.12261e-21	89	524	1.54101e-18
4	GO:0009506	plasmodesma	Cellular Components	3.62983e-21	294	3290	2.39569e-18
4	GO:0001653	peptide receptor activity	Molecular Function	2.54402e-20	119	864	1.53913e-17
4	GO:0009944	polarity specification of adaxial/abaxial axis	Biological Process	2.89902e-20	83	498	1.61899e-17
4	GO:0004675	transmembrane receptor protein serine/threonine kinase activity	Molecular Function	2.53538e-19	119	892	1.31477e-16
4	GO:0009755	hormone-mediated signaling pathway	Biological Process	6.48072e-18	125	1003	3.13667e-15
4	GO:0031625	ubiquitin protein ligase binding	Molecular Function	7.04191e-18	128	1059	3.19526e-15
4	GO:0009826	unidimensional cell growth	Biological Process	1.74844e-17	96	697	7.46686e-15
4	GO:0009932	cell tip growth	Biological Process	5.50293e-17	51	247	2.21952e-14
4	GO:0009734	auxin-activated signaling pathway	Biological Process	8.12559e-17	102	828	3.10483e-14
4	GO:0043481	anthocyanin accumulation in tissues in response to UV light	Biological Process	2.1543e-16	67	434	7.82011e-14
4	GO:0005886	plasma membrane	Cellular Components	4.94541e-16	603	8713	1.7097e-13
4	GO:0005802	trans-Golgi network	Cellular Components	8.43767e-16	142	1316	2.78443e-13
4	GO:0048519	negative regulation of biological process	Biological Process	1.1593e-15	35	127	3.65935e-13
4	GO:0048439	flower morphogenesis	Biological Process	1.63133e-14	41	187	4.93476e-12
4	GO:0046658	anchored component of plasma membrane	Cellular Components	4.38688e-14	57	384	1.27395e-11
4	GO:0005794	Golgi apparatus	Cellular Components	2.26741e-13	270	3401	6.33131e-11
4	GO:0045177	apical part of cell	Cellular Components	3.35626e-13	38	179	9.02462e-11
4	GO:0016324	apical plasma membrane	Cellular Components	4.95968e-13	42	214	1.28598e-10
4	GO:0048437	floral organ development	Biological Process	1.34045e-12	66	466	3.35574e-10
4	GO:0050896	response to stimulus	Biological Process	1.71488e-12	30	167	4.15001e-10
4	GO:0000271	polysaccharide biosynthetic process	Biological Process	1.79949e-12	41	220	4.21429e-10
4	GO:0005768	endosome	Cellular Components	2.77529e-12	148	1554	6.29643e-10
4	GO:0031225	anchored component of membrane	Cellular Components	3.34793e-12	81	712	7.36544e-10
4	GO:0010305	leaf vascular tissue pattern formation	Biological Process	6.72126e-12	65	471	1.43519e-09
4	GO:0010067	procambium histogenesis	Biological Process	7.65347e-12	46	269	1.58755e-09
4	GO:0048653	anther development	Biological Process	8.80796e-12	64	477	1.77627e-09
4	GO:0009887	animal organ morphogenesis	Biological Process	1.57033e-11	46	279	3.07785e-09
4	GO:0009346	citrate lyase complex	Cellular Components	1.611e-11	10	12	3.07785e-09
4	GO:0010817	regulation of hormone levels	Biological Process	1.75922e-11	33	162	3.27485e-09
4	GO:0009934	regulation of meristem structural organization	Biological Process	2.93863e-11	50	323	5.33361e-09
4	GO:0009828	plant-type cell wall loosening	Biological Process	5.92282e-11	19	61	1.04877e-08
4	GO:0048366	leaf development	Biological Process	6.26523e-11	97	906	1.08299e-08
4	GO:0046777	protein autophosphorylation	Biological Process	8.99076e-11	138	1449	1.51797e-08
4	GO:0007169	transmembrane receptor protein tyrosine kinase signaling pathway	Biological Process	1.04679e-10	75	623	1.72721e-08
4	GO:0033612	receptor serine/threonine kinase binding	Molecular Function	1.55402e-10	43	265	2.50715e-08
4	GO:0009742	brassinosteroid mediated signaling pathway	Biological Process	1.80575e-10	62	487	2.84994e-08
4	GO:0010268	brassinosteroid homeostasis	Biological Process	2.15811e-10	46	298	3.3336e-08
4	GO:0004553	hydrolase activity, hydrolyzing O-glycosyl compounds	Molecular Function	2.33071e-10	68	555	3.52519e-08
4	GO:0048767	root hair elongation	Biological Process	2.81049e-10	72	623	4.16411e-08
4	GO:0010015	root morphogenesis	Biological Process	3.17497e-10	35	199	4.61005e-08
4	GO:0009831	plant-type cell wall modification involved in multidimensional cell growth	Biological Process	3.45205e-10	17	53	4.9141e-08
4	GO:0010480	microsporocyte differentiation	Biological Process	5.17711e-10	41	253	7.22805e-08
4	GO:0016798	hydrolase activity, acting on glycosyl bonds	Molecular Function	5.77701e-10	58	448	7.91342e-08
4	GO:0048367	shoot system development	Biological Process	7.27118e-10	67	565	9.7757e-08
4	GO:0007165	signal transduction	Biological Process	8.0589e-10	179	2140	1.06378e-07
4	GO:0010059	positive regulation of atrichoblast fate specification	Biological Process	9.47817e-10	29	143	1.18865e-07
4	GO:0010063	positive regulation of trichoblast fate specification	Biological Process	9.47817e-10	29	143	1.18865e-07
4	GO:0008361	regulation of cell size	Biological Process	9.49608e-10	35	210	1.18865e-07
4	GO:0010102	lateral root morphogenesis	Biological Process	1.26736e-09	44	294	1.55949e-07
4	GO:0009846	pollen germination	Biological Process	1.40425e-09	71	617	1.69915e-07
4	GO:0009741	response to brassinosteroid	Biological Process	1.47245e-09	43	339	1.75246e-07
4	GO:0004672	protein kinase activity	Molecular Function	1.70847e-09	204	2493	1.99875e-07
4	GO:0007389	pattern specification process	Biological Process	1.73445e-09	34	201	1.99875e-07
4	GO:0042127	regulation of cell proliferation	Biological Process	1.90071e-09	43	299	2.15612e-07
4	GO:0009956	radial pattern formation	Biological Process	2.13095e-09	16	48	2.35488e-07
4	GO:0004713	protein tyrosine kinase activity	Molecular Function	2.1408e-09	142	1577	2.35488e-07
4	GO:0004714	transmembrane receptor protein tyrosine kinase activity	Molecular Function	2.23721e-09	30	157	2.42421e-07
4	GO:0040007	growth	Biological Process	2.90688e-09	44	315	3.10352e-07
4	GO:0010152	pollen maturation	Biological Process	3.13846e-09	44	303	3.3022e-07
4	GO:0004888	transmembrane signaling receptor activity	Molecular Function	3.20005e-09	43	293	3.31891e-07
4	GO:0048657	anther wall tapetum cell differentiation	Biological Process	3.96026e-09	41	271	4.04951e-07
4	GO:0005618	cell wall	Cellular Components	5.33789e-09	141	1708	5.38237e-07
4	GO:0051607	defense response to virus	Biological Process	5.7866e-09	62	548	5.69163e-07
4	GO:0048281	inflorescence morphogenesis	Biological Process	5.80139e-09	40	269	5.69163e-07
4	GO:0006949	syncytium formation	Biological Process	5.92725e-09	17	64	5.73757e-07
4	GO:0006955	immune response	Biological Process	7.0915e-09	45	324	6.77425e-07
4	GO:0010148	transpiration	Biological Process	7.60223e-09	42	291	7.16782e-07
4	GO:0004702	NA	NA	8.80375e-09	53	417	7.45223e-07
4	GO:0007172	signal complex assembly	Biological Process	8.93036e-09	38	247	7.45223e-07
4	GO:0010234	anther wall tapetum cell fate specification	Biological Process	8.93036e-09	38	247	7.45223e-07
4	GO:0017046	peptide hormone binding	Molecular Function	8.93036e-09	38	247	7.45223e-07
4	GO:0048508	embryonic meristem development	Biological Process	8.93036e-09	38	247	7.45223e-07
4	GO:0090548	response to nitrate starvation	Biological Process	8.93036e-09	38	247	7.45223e-07
4	GO:0090558	plant epidermis development	Biological Process	8.93036e-09	38	247	7.45223e-07
4	GO:1901528	hydrogen peroxide mediated signaling pathway involved in stomatal movement	Biological Process	8.93036e-09	38	247	7.45223e-07
4	GO:1902025	nitrate import	Biological Process	8.93036e-09	38	247	7.45223e-07
4	GO:2000604	negative regulation of secondary growth	Biological Process	8.93036e-09	38	247	7.45223e-07
4	GO:1900140	regulation of seedling development	Biological Process	1.01667e-08	39	259	8.3875e-07
4	GO:0048479	style development	Biological Process	1.05657e-08	9	15	8.61874e-07
4	GO:0010071	root meristem specification	Biological Process	1.08357e-08	29	158	8.7408e-07
4	GO:0009960	endosperm development	Biological Process	1.20831e-08	58	493	9.63989e-07
4	GO:0010223	secondary shoot formation	Biological Process	1.31414e-08	42	294	1.0338e-06
4	GO:0003878	ATP citrate synthase activity	Molecular Function	1.32429e-08	10	19	1.0338e-06
4	GO:0045851	pH reduction	Biological Process	1.44206e-08	38	249	1.11376e-06
4	GO:0006898	receptor-mediated endocytosis	Biological Process	1.57282e-08	38	250	1.18657e-06
4	GO:0010584	pollen exine formation	Biological Process	1.58228e-08	61	534	1.18657e-06
4	GO:0010227	floral organ abscission	Biological Process	1.60088e-08	44	323	1.18657e-06
4	GO:0042493	response to drug	Biological Process	1.61338e-08	38	250	1.18657e-06
4	GO:0009945	radial axis specification	Biological Process	1.63434e-08	38	250	1.18657e-06
4	GO:1901529	positive regulation of anion channel activity	Biological Process	1.6344e-08	38	250	1.18657e-06
4	GO:0060548	negative regulation of cell death	Biological Process	1.65356e-08	39	262	1.1886e-06
4	GO:2000027	regulation of animal organ morphogenesis	Biological Process	2.12973e-08	38	254	1.51587e-06
4	GO:0016021	integral component of membrane	Cellular Components	2.25831e-08	739	12387	1.58215e-06
4	GO:0010068	protoderm histogenesis	Biological Process	2.26644e-08	38	253	1.58215e-06
4	GO:0048229	gametophyte development	Biological Process	2.3145e-08	42	301	1.60031e-06
4	GO:0030155	regulation of cell adhesion	Biological Process	3.22603e-08	38	258	2.19178e-06
4	GO:0009808	lignin metabolic process	Biological Process	3.23031e-08	46	352	2.19178e-06
4	GO:0009825	multidimensional cell growth	Biological Process	3.75339e-08	39	279	2.52311e-06
4	GO:1901527	abscisic acid-activated signaling pathway involved in stomatal movement	Biological Process	3.7907e-08	44	329	2.52481e-06
4	GO:0052544	defense response by callose deposition in cell wall	Biological Process	4.11861e-08	57	486	2.71828e-06
4	GO:0005496	steroid binding	Molecular Function	4.18613e-08	38	262	2.73796e-06
4	GO:0051302	regulation of cell division	Biological Process	4.53998e-08	49	397	2.94288e-06
4	GO:0010089	xylem development	Biological Process	4.61956e-08	69	654	2.96796e-06
4	GO:0000902	cell morphogenesis	Biological Process	5.54956e-08	46	374	3.5342e-06
4	GO:0009911	positive regulation of flower development	Biological Process	6.12661e-08	53	449	3.86776e-06
4	GO:0006085	acetyl-CoA biosynthetic process	Biological Process	6.37344e-08	12	32	3.9889e-06
4	GO:0048645	animal organ formation	Biological Process	8.52251e-08	38	265	5.28833e-06
4	GO:0048480	stigma development	Biological Process	1.22591e-07	9	18	7.54247e-06
4	GO:0006468	protein phosphorylation	Biological Process	1.38248e-07	200	2594	8.43431e-06
4	GO:0009729	detection of brassinosteroid stimulus	Biological Process	1.45931e-07	38	271	8.82882e-06
4	GO:0019199	transmembrane receptor protein kinase activity	Molecular Function	1.60172e-07	38	274	9.61033e-06
4	GO:0009845	seed germination	Biological Process	1.71416e-07	81	844	1.02006e-05
4	GO:0000139	Golgi membrane	Cellular Components	2.12255e-07	93	1019	1.25282e-05
4	GO:0016045	detection of bacterium	Biological Process	2.17895e-07	42	325	1.27574e-05
4	GO:0009942	longitudinal axis specification	Biological Process	2.24875e-07	38	275	1.30607e-05
4	GO:0042802	identical protein binding	Molecular Function	2.7456e-07	89	976	1.58199e-05
4	GO:0051260	protein homooligomerization	Biological Process	2.7756e-07	48	408	1.58668e-05
4	GO:0009788	negative regulation of abscisic acid-activated signaling pathway	Biological Process	2.89673e-07	43	349	1.64299e-05
4	GO:0005975	carbohydrate metabolic process	Biological Process	3.37576e-07	102	1155	1.89985e-05
4	GO:0009832	plant-type cell wall biogenesis	Biological Process	3.81969e-07	44	360	2.13315e-05
4	GO:0009650	UV protection	Biological Process	3.95721e-07	38	284	2.19308e-05
4	GO:0006084	acetyl-CoA metabolic process	Biological Process	4.30061e-07	30	205	2.36533e-05
4	GO:0016132	brassinosteroid biosynthetic process	Biological Process	6.08812e-07	41	341	3.32329e-05
4	GO:0030244	cellulose biosynthetic process	Biological Process	8.47544e-07	61	588	4.59192e-05
4	GO:0042277	peptide binding	Molecular Function	8.82807e-07	40	322	4.74754e-05
4	GO:0004872	NA	NA	1.00256e-06	57	544	5.35191e-05
4	GO:0010411	xyloglucan metabolic process	Biological Process	1.12934e-06	18	93	5.98467e-05
4	GO:0016310	phosphorylation	Biological Process	1.17036e-06	203	2726	6.15713e-05
4	GO:0001558	regulation of cell growth	Biological Process	1.19035e-06	39	309	6.21721e-05
4	GO:0005875	microtubule associated complex	Cellular Components	1.35451e-06	23	138	7.0241e-05
4	GO:0080092	regulation of pollen tube growth	Biological Process	1.42728e-06	36	277	7.34896e-05
4	GO:0070370	cellular heat acclimation	Biological Process	1.73303e-06	38	304	8.8604e-05
4	GO:0042732	D-xylose metabolic process	Biological Process	1.92375e-06	20	111	9.76671e-05
4	GO:0042309	homoiothermy	Biological Process	2.17862e-06	148	2075	0.000109081
4	GO:0050825	ice binding	Molecular Function	2.17862e-06	148	2075	0.000109081
4	GO:0010289	homogalacturonan biosynthetic process	Biological Process	2.21402e-06	6	9	0.000109575
4	GO:0008275	gamma-tubulin small complex	Cellular Components	2.21866e-06	6	9	0.000109575
4	GO:0005575	cellular_component	Cellular Components	2.36982e-06	203	2989	0.000116249
4	GO:0045489	pectin biosynthetic process	Biological Process	3.36208e-06	21	123	0.000163817
4	GO:0010204	defense response signaling pathway, resistance gene-independent	Biological Process	3.63321e-06	38	311	0.000175848
4	GO:0005856	cytoskeleton	Cellular Components	4.46622e-06	49	467	0.000214734
4	GO:0009733	response to auxin	Biological Process	4.8521e-06	110	1431	0.000231751
4	GO:0001944	vasculature development	Biological Process	4.89784e-06	41	359	0.000232407
4	GO:0016301	kinase activity	Molecular Function	5.14162e-06	221	3064	0.000242391
[truncated: 4,873 more rows]
