# Supplementary material for: A Co-Expression Network in Hexaploid Wheat Reveals Mostly Balanced Expression and Lack of Significant Gene Loss of Homeologous Meiotic Genes Upon Polyploidization
Source: Front Plant Sci. 2019 Oct 18;10:1325. doi: 10.3389/fpls.2019.01325 (PMC6813927; doi:10.3389/fpls.2019.01325)
Supplement: Supplementary file 8 [file Table_4.xlsx]

## Sheet: Orthologs
Table S4. Candidate meiotic genes identified using orthology informed approaches.
	Sheet 1: Wheat orthologs of known meiotic genes in other plants species (Orthologs)
	Gene ID	Gene name	Oryza sativa homolog	Arabidopsis thaliana homolog	Expected function in wheat	Orthology prediction confidence in EnsemblPlants			Gene ID	Gene name	Species	Triticum aestivum gene ID	Triticum_aestivum_gene_name	Triticum_aestivum_homology_type	%_id_target_Triticum_aestivum_gene_identical_to_query_gene	%_id_query_gene_identical_to_target_Triticum_aestivum_gene	Triticum_aestivum_Gene_order_conservation_score	Triticum_aestivum_Whole_genome_alignment_coverage	dN_with_Triticum_aestivum	dS_with_Triticum_aestivum	Orthology_confidence	Last_common_ancestor_with_Triticum_aestivum
1	TraesCS1A02G445500	TaAGO9	NA (ZmAGO104)	AtAGO9	Meiotic entry	high confidence		1	AT5G21150	AGO9	Arabidopsis thaliana	TraesCS1A02G445500	TaAGO9	ortholog_many2many	54.3527	52.6486	NA	98.19	NA	NA	low confidence	Magnoliophyta
2	TraesCS1B02G480100	TaAGO9	NA (ZmAGO104)	AtAGO9	Meiotic entry	high confidence		2	AT5G21150	AGO9	Arabidopsis thaliana	TraesCS1B02G480100	TaAGO9	ortholog_many2many	54.7991	52.9666	NA	1.82	NA	NA	low confidence	Magnoliophyta
3	TraesCS1D02G453600	TaAGO9	NA (ZmAGO104)	AtAGO9	Meiotic entry	high confidence		3	AT5G21150	AGO9	Arabidopsis thaliana	TraesCS1D02G453600	TaAGO9	ortholog_many2many	54.2411	52.7115	NA	12.52	NA	NA	low confidence	Magnoliophyta
4	TraesCS7A02G533100	TaAGO9	NA (ZmAGO104)	AtAGO9	Meiotic entry	high confidence		4	AT5G21150	AGO9	Arabidopsis thaliana	TraesCS3A02G188400	TaAGO9	ortholog_many2many	55.9152	54.6943	NA	60.19	NA	NA	low confidence	Magnoliophyta
5	TraesCS7B02G450200	TaAGO9	NA (ZmAGO104)	AtAGO9	Meiotic entry	high confidence		5	AT5G21150	AGO9	Arabidopsis thaliana	TraesCS3B02G217300	TaAGO9	ortholog_many2many	55.8036	52.9661	NA	NA	NA	NA	low confidence	Magnoliophyta
6	TraesCS7B02G450300	TaAGO9	NA (ZmAGO104)	AtAGO9	Meiotic entry	high confidence		6	AT5G21150	AGO9	Arabidopsis thaliana	TraesCS3D02G191600	TaAGO9	ortholog_many2many	55.8036	49.9002	NA	NA	NA	NA	low confidence	Magnoliophyta
7	TraesCS7D02G520400	TaAGO9	NA (ZmAGO104)	AtAGO9	Meiotic entry	high confidence		7	AT5G21150	AGO9	Arabidopsis thaliana	TraesCS7A02G521000	TaAGO9	ortholog_many2many	48.2143	53.2676	NA	27.75	NA	NA	low confidence	Magnoliophyta
8	TraesCS3A02G188400	TaAGO9	NA	AtAGO9	Meiotic entry	low confidence		8	AT5G21150	AGO9	Arabidopsis thaliana	TraesCS7A02G533100	TaAGO9	ortholog_many2many	53.0134	52.7192	NA	27.75	NA	NA	low confidence	Magnoliophyta
9	TraesCS3B02G217300	TaAGO9	NA	AtAGO9	Meiotic entry	low confidence		9	AT5G21150	AGO9	Arabidopsis thaliana	TraesCS7B02G373400	TaAGO9	ortholog_many2many	41.5179	47.3282	NA	17	NA	NA	low confidence	Magnoliophyta
10	TraesCS3D02G191600	TaAGO9	NA	AtAGO9	Meiotic entry	low confidence		10	AT5G21150	AGO9	Arabidopsis thaliana	TraesCS7B02G437700	TaAGO9	ortholog_many2many	51.1161	52.1047	NA	2.97	NA	NA	low confidence	Magnoliophyta
11	TraesCS7A02G521000	TaAGO9	NA	AtAGO9	Meiotic entry	low confidence		11	AT5G21150	AGO9	Arabidopsis thaliana	TraesCS7B02G437900	TaAGO9	ortholog_many2many	47.6562	52.912	NA	2.67	NA	NA	low confidence	Magnoliophyta
12	TraesCS7B02G373400	TaAGO9	NA	AtAGO9	Meiotic entry	low confidence		12	AT5G21150	AGO9	Arabidopsis thaliana	TraesCS7B02G450200	TaAGO9	ortholog_many2many	50	48.3801	NA	4.98	NA	NA	low confidence	Magnoliophyta
13	TraesCS7B02G437700	TaAGO9	NA	AtAGO9	Meiotic entry	low confidence		13	AT5G21150	AGO9	Arabidopsis thaliana	TraesCS7B02G450300	TaAGO9	ortholog_many2many	52.567	51.2514	NA	20.91	NA	NA	low confidence	Magnoliophyta
14	TraesCS7B02G437900	TaAGO9	NA	AtAGO9	Meiotic entry	low confidence		14	AT5G21150	AGO9	Arabidopsis thaliana	TraesCS7D02G458800	TaAGO9	ortholog_many2many	30.9152	59.4421	NA	3	NA	NA	low confidence	Magnoliophyta
15	TraesCS7D02G458800	TaAGO9	NA	AtAGO9	Meiotic entry	low confidence		15	AT5G21150	AGO9	Arabidopsis thaliana	TraesCS7D02G458900	TaAGO9	ortholog_many2many	8.81696	43.4066	NA	41.96	NA	NA	low confidence	Magnoliophyta
16	TraesCS7D02G458900	TaAGO9	NA	AtAGO9	Meiotic entry	low confidence		16	AT5G21150	AGO9	Arabidopsis thaliana	TraesCS7D02G520400	TaAGO9	ortholog_many2many	53.125	52.3652	NA	34.86	NA	NA	low confidence	Magnoliophyta
17	TraesCS5A02G370900	TaAM1	OsAM1, AMEIOTIC1	DYAD, SWI1, SWITCH1	Prophase I progression (Leptotene–zygotene transition)	Ensembl BLAST		17	Zm00001d039214	ZmAGO104	Zea mays	TraesCS1A02G445500	TaAGO9	ortholog_one2many	75.2165	75.1351	NA	NA	0.1398	1.0818	high confidence	Poaceae
18	TraesCS5B02G373300	TaAM1	OsAM1, AMEIOTIC1	DYAD, SWI1, SWITCH1	Prophase I progression (Leptotene–zygotene transition)	Ensembl BLAST		18	Zm00001d039214	ZmAGO104	Zea mays	TraesCS1B02G480100	TaAGO9	ortholog_one2many	74.7835	74.5415	NA	NA	0.1427	1.1411	high confidence	Poaceae
19	TraesCS5D02G380600	TaAM1	OsAM1, AMEIOTIC1	DYAD, SWI1, SWITCH1	Prophase I progression (Leptotene–zygotene transition)	Ensembl BLAST		19	Zm00001d039214	ZmAGO104	Zea mays	TraesCS1D02G453600	TaAGO9	ortholog_one2many	75.1082	75.2711	NA	NA	0.1403	1.1052	high confidence	Poaceae
20	TraesCS1B02G333100	TaARP6	NA	ARP6, ATARP6, ESD1, SUF3	Promotion of CO formation	high confidence		20	Zm00001d039214	ZmAGO104	Zea mays	TraesCS7A02G533100	TaAGO9	ortholog_one2many	70.671	72.475	NA	NA	0.1659	1.0914	high confidence	Poaceae
21	TraesCS2A02G585700	TaARP6	NA	ARP6, ATARP6, ESD1, SUF3	Promotion of CO formation	high confidence		21	Zm00001d039214	ZmAGO104	Zea mays	TraesCS7B02G450200	TaAGO9	ortholog_one2many	67.9654	67.8186	NA	NA	0.1782	1.0587	high confidence	Poaceae
22	TraesCS2B02G597500	TaARP6	NA	ARP6, ATARP6, ESD1, SUF3	Promotion of CO formation	high confidence		22	Zm00001d039214	ZmAGO104	Zea mays	TraesCS7B02G450300	TaAGO9	ortholog_one2many	69.9134	70.2938	NA	NA	0.1746	1.005	high confidence	Poaceae
23	TraesCS2D02G600800	TaARP6	NA	ARP6, ATARP6, ESD1, SUF3	Promotion of CO formation	high confidence		23	Zm00001d039214	ZmAGO104	Zea mays	TraesCS7D02G520400	TaAGO9	ortholog_one2many	69.3723	70.5171	NA	NA	0.1837	1.0086	high confidence	Poaceae
24	TraesCS5A02G286500	TaASY1	PAIR2	ASY1, ASY2	Axial element-associated protein	high confidence		24	AT5G51330	DYAD, SWI1, SWITCH1	Arabidopsis thaliana	TraesCS5A02G370900	TaAM1	NA	<30%	NA	NA	NA	NA	NA	Ensembl BLAST	NA
25	TraesCS5B02G285800	TaASY1	PAIR2	ASY1, ASY2	Axial element-associated protein	high confidence		25	AT5G51330	DYAD, SWI1, SWITCH1	Arabidopsis thaliana	TraesCS5B02G373300	TaAM1	NA	<30%	NA	NA	NA	NA	NA	Ensembl BLAST	NA
26	TraesCS5D02G294100	TaASY1	PAIR2	ASY1, ASY2	Axial element-associated protein	high confidence		26	AT5G51330	DYAD, SWI1, SWITCH1	Arabidopsis thaliana	TraesCS5D02G380600	TaAM1	NA	<30%	NA	NA	NA	NA	NA	Ensembl BLAST	NA
27	TraesCS5A02G304300	TaASY1	NA	ASY1, ASY2	Axial element-associated protein	low confidence		27	Os03g0650400	OsAM1, AMEIOTIC1	Oryza sativa	TraesCS5A02G370900	TaAM1	NA	>70%	NA	NA	NA	NA	NA	Ensembl BLAST	NA
28	TraesCS2A02G016400	TaASY3	PAIR3	ASY3	Axial element-associated protein	high confidence		28	Os03g0650400	OsAM1, AMEIOTIC1	Oryza sativa	TraesCS5B02G373300	TaAM1	NA	>70%	NA	NA	NA	NA	NA	Ensembl BLAST	NA
29	TraesCS2B02G024400	TaASY3	PAIR3	ASY3	Axial element-associated protein	high confidence		29	Os03g0650400	OsAM1, AMEIOTIC1	Oryza sativa	TraesCS5D02G380600	TaAM1	NA	>70%	NA	NA	NA	NA	NA	Ensembl BLAST	NA
30	TraesCS2D02G017900	TaASY3	PAIR3	ASY3	Axial element-associated protein	high confidence		30	Zm00001d013659	ZmAM1, AM2, PRA1, GRMZM5G883855	Zea mays	TraesCS5A02G370900	TaAM1	NA	>50%	NA	NA	NA	NA	NA	Ensembl BLAST	NA
31	TraesCS5A02G042200	TaASY3	PAIR3	ASY3	Axial element-associated protein	high confidence		31	Zm00001d013659	ZmAM1, AM2, PRA1, GRMZM5G883855	Zea mays	TraesCS5B02G373300	TaAM1	NA	>50%	NA	NA	NA	NA	NA	Ensembl BLAST	NA
32	TraesCS5A02G092700	TaASY3	PAIR3	ASY3	Axial element-associated protein	high confidence		32	Zm00001d013659	ZmAM1, AM2, PRA1, GRMZM5G883855	Zea mays	TraesCS5D02G380600	TaAM1	NA	>50%	NA	NA	NA	NA	NA	Ensembl BLAST	NA
33	TraesCS5B02G045200	TaASY3	PAIR3	ASY3	Axial element-associated protein	high confidence		33	AT3G33520	ARP6, ATARP6, ESD1, SUF3	Arabidopsis thaliana	TraesCS1B02G333100	TaARP6	ortholog_one2many	64.8456	63.4884	NA	93.07	NA	NA	high confidence	Mesangiospermae
34	TraesCS5B02G098800	TaASY3	PAIR3	ASY3	Axial element-associated protein	high confidence		34	AT3G33520	ARP6, ATARP6, ESD1, SUF3	Arabidopsis thaliana	TraesCS2A02G585700	TaARP6	ortholog_one2one	64.8456	63.4884	NA	98.99	NA	NA	high confidence	Mesangiospermae
35	TraesCS5D02G050300	TaASY3	PAIR3	ASY3	Axial element-associated protein	high confidence		35	AT3G33520	ARP6, ATARP6, ESD1, SUF3	Arabidopsis thaliana	TraesCS2B02G597500	TaARP6	ortholog_one2many	64.8456	63.4884	NA	59.08	NA	NA	high confidence	Mesangiospermae
36	TraesCS5D02G105000	TaASY3	PAIR3	ASY3	Axial element-associated protein	high confidence		36	AT3G33520	ARP6, ATARP6, ESD1, SUF3	Arabidopsis thaliana	TraesCS2D02G600800	TaARP6	ortholog_one2one	65.0831	63.7209	NA	94.07	NA	NA	high confidence	Mesangiospermae
37	TraesCS1A02G329400	TaATM	NA	AtATM, ATM, PIG1	SPO 11 -induced DSB repair	Ensembl BLAST		37	AT1G67370	ASY1, ATASY1	Arabidopsis thaliana	TraesCS5A02G286500	TaASY1	ortholog_many2many	45.8054	51.028	NA	89.31	NA	NA	low confidence	Magnoliophyta
38	TraesCS1B02G342800	TaATM	NA	AtATM, ATM, PIG1	SPO 11 -induced DSB repair	Ensembl BLAST		38	AT1G67370	ASY1, ATASY1	Arabidopsis thaliana	TraesCS5B02G285800	TaASY1	ortholog_one2many	46.4765	51.487	NA	45.66	NA	NA	low confidence	Magnoliophyta
39	TraesCS1D02G331500	TaATM	NA	AtATM, ATM, PIG1	SPO 11 -induced DSB repair	Ensembl BLAST		39	AT1G67370	ASY1, ATASY1	Arabidopsis thaliana	TraesCS5D02G294100	TaASY1	ortholog_one2many	54.698	55.0676	NA	89.44	NA	NA	low confidence	Magnoliophyta
40	TraesCS7A02G543400	TaATR	NA	AtATR, ATR, AtRAD3	SPO 11 -induced DSB repair	high confidence		40	AT4G32200	ASY2	Arabidopsis thaliana	TraesCS5A02G286500	TaASY1	ortholog_many2many	12.5089	32.7103	NA	35.41	NA	NA	low confidence	Magnoliophyta
41	TraesCS7B02G465500	TaATR	NA	AtATR, ATR, AtRAD3	SPO 11 -induced DSB repair	high confidence		41	AT4G32200	ASY2	Arabidopsis thaliana	TraesCS5B02G285800	TaASY1	ortholog_one2many	12.0086	31.2268	NA	NA	NA	NA	low confidence	Magnoliophyta
42	TraesCS7D02G529300	TaATR	NA	AtATR, ATR, AtRAD3	SPO 11 -induced DSB repair	high confidence		42	AT4G32200	ASY2	Arabidopsis thaliana	TraesCS5D02G294100	TaASY1	ortholog_one2many	14.3674	33.9527	NA	NA	NA	NA	low confidence	Magnoliophyta
43	TraesCS1B02G298500	TaATR	NA	AtATR, ATR, AtRAD3	SPO 11 -induced DSB repair	low confidence		43	Os09g0506800	PAIR2	Oryza sativa	TraesCS5A02G286500	TaASY1	ortholog_one2one	70.9836	80.9346	NA	68.28	0.1088	0.4528	high confidence	BOP_clade
44	TraesCS5A02G318500	TaAXR1	NA	AXR1	Regulation of CO distribution	high confidence		44	Os09g0506800	PAIR2	Oryza sativa	TraesCS5B02G285800	TaASY1	ortholog_one2one	70.9836	80.4833	NA	99.21	0.1103	0.4798	high confidence	BOP_clade
45	TraesCS5A02G476800	TaAXR1	NA	AXR1	Regulation of CO distribution	high confidence		45	Os09g0506800	PAIR2	Oryza sativa	TraesCS5D02G294100	TaASY1	ortholog_one2one	79.8361	82.2635	NA	100	0.0958	0.4101	high confidence	BOP_clade
46	TraesCS5B02G319000	TaAXR1	NA	AXR1	Regulation of CO distribution	high confidence		46	AT1G67370	ASY1, ATASY1	Arabidopsis thaliana	TraesCS5A02G304300	TaASY2	ortholog_many2many	25.6711	20.2114	NA	66.96	NA	NA	low confidence	Magnoliophyta
47	TraesCS5B02G489700	TaAXR1	NA	AXR1	Regulation of CO distribution	high confidence		47	AT4G32200	ASY2	Arabidopsis thaliana	TraesCS5A02G304300	TaASY2	ortholog_many2many	9.07791	16.7768	NA	12.4	NA	NA	low confidence	Magnoliophyta
48	TraesCS5D02G324800	TaAXR1	NA	AXR1	Regulation of CO distribution	high confidence		48	AT2G46980	ASY3	Arabidopsis thaliana	TraesCS2A02G016400	TaASY3	NA	<30%	NA	NA	NA	NA	NA	Ensembl BLAST	NA
49	TraesCS5D02G490100	TaAXR1	NA	AXR1	Regulation of CO distribution	high confidence		49	AT2G46980	ASY3	Arabidopsis thaliana	TraesCS2B02G024400	TaASY3	NA	<30%	NA	NA	NA	NA	NA	Ensembl BLAST	NA
50	TraesCS3A02G099300	TaBRCA2	NA	BRCA2B, BRCA2A	SPO 11 -induced DSB repair	high confidence		50	AT2G46980	ASY3	Arabidopsis thaliana	TraesCS2D02G017900	TaASY3	NA	<30%	NA	NA	NA	NA	NA	Ensembl BLAST	NA
51	TraesCS3B02G115500	TaBRCA2	NA	BRCA2B, BRCA2A	SPO 11 -induced DSB repair	high confidence		51	AT2G46980	ASY3	Arabidopsis thaliana	TraesCS5A02G042200	TaASY3	NA	<30%	NA	NA	NA	NA	NA	Ensembl BLAST	NA
52	TraesCS3D02G099600	TaBRCA2	NA	BRCA2B, BRCA2A	SPO 11 -induced DSB repair	high confidence		52	AT2G46980	ASY3	Arabidopsis thaliana	TraesCS5A02G092700	TaASY3	NA	<30%	NA	NA	NA	NA	NA	Ensembl BLAST	NA
53	TraesCS2A02G226000	TaBRK1	OsBRK1	NA	Centromeric cohesion protection	high confidence		53	AT2G46980	ASY3	Arabidopsis thaliana	TraesCS5B02G045200	TaASY3	NA	<30%	NA	NA	NA	NA	NA	Ensembl BLAST	NA
54	TraesCS2B02G249400	TaBRK1	OsBRK1	NA	Centromeric cohesion protection	high confidence		54	AT2G46980	ASY3	Arabidopsis thaliana	TraesCS5B02G098800	TaASY3	NA	<30%	NA	NA	NA	NA	NA	Ensembl BLAST	NA
55	TraesCS3A02G198600	TaBVF1	OsBVF1	NA	DSB formation	high confidence		55	AT2G46980	ASY3	Arabidopsis thaliana	TraesCS5D02G050300	TaASY3	NA	<30%	NA	NA	NA	NA	NA	Ensembl BLAST	NA
56	TraesCS3B02G227200	TaBVF1	OsBVF1	NA	DSB formation	high confidence		56	AT2G46980	ASY3	Arabidopsis thaliana	TraesCS5D02G105000	TaASY3	NA	<30%	NA	NA	NA	NA	NA	Ensembl BLAST	NA
57	TraesCS3D02G196500	TaBVF1	OsBVF1	NA	DSB formation	high confidence		57	Os10g0405500	PAIR3	Oryza sativa	TraesCS2A02G016400	TaASY3	ortholog_one2many	70.2607	63.5584	NA	58.03	0.1739	0.5076	high confidence	BOP_clade
58	TraesCS4A02G189900	TaCDC45	NA	AtCDC45	Meiotic entry	high confidence		58	Os10g0405500	PAIR3	Oryza sativa	TraesCS2B02G024400	TaASY3	ortholog_one2many	70.2607	65.5973	NA	58.03	0.1736	0.4818	high confidence	BOP_clade
59	TraesCS4B02G129200	TaCDC45	NA	AtCDC45	Meiotic entry	high confidence		59	Os10g0405500	PAIR3	Oryza sativa	TraesCS2D02G017900	TaASY3	ortholog_one2many	70.3792	66	NA	58.33	0.1726	0.4978	high confidence	BOP_clade
60	TraesCS4D02G123200	TaCDC45	NA	AtCDC45	Meiotic entry	high confidence		60	Os10g0405500	PAIR3	Oryza sativa	TraesCS5A02G042200	TaASY3	ortholog_one2many	70.6161	70.366	NA	59.18	0.171	0.5059	high confidence	BOP_clade
61	TraesCS5A02G142600	TaCDC45	NA	AtCDC45	Meiotic entry	high confidence		61	Os10g0405500	PAIR3	Oryza sativa	TraesCS5A02G092700	TaASY3	ortholog_one2many	71.2085	70.5399	NA	59.18	0.167	0.4601	high confidence	BOP_clade
62	TraesCS5B02G141300	TaCDC45	NA	AtCDC45	Meiotic entry	high confidence		62	Os10g0405500	PAIR3	Oryza sativa	TraesCS5B02G045200	TaASY3	ortholog_one2many	71.2085	70.9563	NA	60.87	0.165	0.4691	high confidence	BOP_clade
63	TraesCS5D02G149500	TaCDC45	NA	AtCDC45	Meiotic entry	high confidence		63	Os10g0405500	PAIR3	Oryza sativa	TraesCS5B02G098800	TaASY3	ortholog_one2many	70.9716	70.4706	NA	60.87	0.1695	0.4685	high confidence	BOP_clade
64	TraesCS4B02G353600	TaCDKA1	NA	CDKA1, CDC2, CDC2A, CDC2AAT, CDK2, CDKA;1	Meiotic cell cycle control	low confidence		64	Os10g0405500	PAIR3	Oryza sativa	TraesCS5D02G050300	TaASY3	ortholog_one2many	71.564	71.2264	NA	61.79	0.1629	0.4809	high confidence	BOP_clade
65	TraesCS4D02G347600	TaCDKA1	NA	CDKA1, CDC2, CDC2A, CDC2AAT, CDK2, CDKA;1	Meiotic cell cycle control	low confidence		65	Os10g0405500	PAIR3	Oryza sativa	TraesCS5D02G105000	TaASY3	ortholog_one2many	71.564	70.151	NA	61.79	0.165	0.4585	high confidence	BOP_clade
66	TraesCS5A02G521700	TaCDKA1	NA	CDKA1, CDC2, CDC2A, CDC2AAT, CDK2, CDKA;1	Meiotic cell cycle control	low confidence		66	AT3G48190	AtATM, ATM, PIG1	Arabidopsis thaliana	TraesCS1A02G329400	TaATM	NA	>50%	NA	NA	NA	NA	NA	Ensembl BLAST	NA
67	TraesCS1A02G306400	TaCENH3	NA	CENH3, HTR12	Chromosome segregation	high confidence		67	AT3G48190	AtATM, ATM, PIG1	Arabidopsis thaliana	TraesCS1B02G342800	TaATM	NA	>50%	NA	NA	NA	NA	NA	Ensembl BLAST	NA
68	TraesCS1A02G306500	TaCENH3	NA	CENH3, HTR12	Chromosome segregation	high confidence		68	AT3G48190	AtATM, ATM, PIG1	Arabidopsis thaliana	TraesCS1D02G331500	TaATM	NA	>50%	NA	NA	NA	NA	NA	Ensembl BLAST	NA
69	TraesCS1B02G317200	TaCENH3	NA	CENH3, HTR12	Chromosome segregation	high confidence		69	AT5G40820	AtATR, ATR, AtRAD3	Arabidopsis thaliana	TraesCS1B02G298500	TaATR	ortholog_one2many	9.69293	49.3409	NA	49.55	NA	NA	low confidence	Mesangiospermae
70	TraesCS1B02G317300	TaCENH3	NA	CENH3, HTR12	Chromosome segregation	high confidence		70	AT5G40820	AtATR, ATR, AtRAD3	Arabidopsis thaliana	TraesCS7A02G543400	TaATR	ortholog_one2one	42.5823	42.5981	NA	84.39	NA	NA	high confidence	Mesangiospermae
71	TraesCS1B02G317400	TaCENH3	NA	CENH3, HTR12	Chromosome segregation	high confidence		71	AT5G40820	AtATR, ATR, AtRAD3	Arabidopsis thaliana	TraesCS7B02G465500	TaATR	ortholog_one2many	42.4343	42.4186	NA	77.23	NA	NA	high confidence	Mesangiospermae
72	TraesCS1D02G306100	TaCENH3	NA	CENH3, HTR12	Chromosome segregation	high confidence		72	AT5G40820	AtATR, ATR, AtRAD3	Arabidopsis thaliana	TraesCS7D02G529300	TaATR	ortholog_one2one	42.6193	42.6351	NA	86.13	NA	NA	high confidence	Mesangiospermae
73	TraesCS3A02G124100	TaCOM1	OsCOM1	AtCOM1, AtGR1, COM1, GR1	SPO 11 -induced DSB repair	high confidence		73	AT1G05180	AXR1	Arabidopsis thaliana	TraesCS5A02G318500	TaAXR1	ortholog_many2many	64.2593	65.4717	NA	73.85	NA	NA	high confidence	Mesangiospermae
74	TraesCS3B02G143800	TaCOM1	OsCOM1	AtCOM1, AtGR1, COM1, GR1	SPO 11 -induced DSB repair	high confidence		74	AT1G05180	AXR1	Arabidopsis thaliana	TraesCS5A02G476800	TaAXR1	ortholog_many2many	63.1481	64.3396	NA	88.85	NA	NA	high confidence	Mesangiospermae
75	TraesCS3D02G125600	TaCOM1	OsCOM1	AtCOM1, AtGR1, COM1, GR1	SPO 11 -induced DSB repair	high confidence		75	AT1G05180	AXR1	Arabidopsis thaliana	TraesCS5B02G319000	TaAXR1	ortholog_many2many	64.0741	60.4895	NA	61.97	NA	NA	high confidence	Mesangiospermae
76	TraesCS2A02G355100	TaCTF7	NA	AtCTF7, CTF7, ECO1	Sister chromatid cohesion establishment	high confidence		76	AT1G05180	AXR1	Arabidopsis thaliana	TraesCS5B02G489700	TaAXR1	ortholog_many2many	62.5926	64.8752	NA	90.44	NA	NA	high confidence	Mesangiospermae
77	TraesCS2B02G373200	TaCTF7	NA	AtCTF7, CTF7, ECO1	Sister chromatid cohesion establishment	high confidence		77	AT1G05180	AXR1	Arabidopsis thaliana	TraesCS5D02G324800	TaAXR1	ortholog_many2many	64.0741	59.6552	NA	61.3	NA	NA	high confidence	Mesangiospermae
78	TraesCS2D02G353200	TaCTF7	NA	AtCTF7, CTF7, ECO1	Sister chromatid cohesion establishment	high confidence		78	AT1G05180	AXR1	Arabidopsis thaliana	TraesCS5D02G490100	TaAXR1	ortholog_many2many	62.5926	62.4769	NA	88.92	NA	NA	high confidence	Mesangiospermae
79	TraesCS1A02G138300	TaCYCA1	NA	CYCA1, CYCA1;2, DYP, TAM	Meiotic cell cycle control	high confidence		79	AT4G00020	BRCA2A, BRCA2(IV), EDA20, MEE43	Arabidopsis thaliana	TraesCS3A02G099300	TaBRCA2	ortholog_one2many	32.9402	24.6999	NA	1.42	NA	NA	low confidence	Mesangiospermae
80	TraesCS1B02G151800	TaCYCA1	NA	CYCA1, CYCA1;2, DYP, TAM	Meiotic cell cycle control	high confidence		80	AT4G00020	BRCA2A, BRCA2(IV), EDA20, MEE43	Arabidopsis thaliana	TraesCS3B02G115500	TaBRCA2	ortholog_one2many	33.6142	24.5387	NA	29.8	NA	NA	low confidence	Mesangiospermae
81	TraesCS1D02G134100	TaCYCA1	NA	CYCA1, CYCA1;2, DYP, TAM	Meiotic cell cycle control	high confidence		81	AT4G00020	BRCA2A, BRCA2(IV), EDA20, MEE43	Arabidopsis thaliana	TraesCS3D02G099600	TaBRCA2	ortholog_one2many	33.2772	24.2629	NA	5.12	NA	NA	low confidence	Mesangiospermae
82	TraesCS3A02G157000	TaCYCA1	NA	CYCA1, CYCA1;2, DYP, TAM	Meiotic cell cycle control	high confidence		82	AT5G01630	BRCA2B, AtBRCA2(V), BRCA2(V)	Arabidopsis thaliana	TraesCS3A02G099300	TaBRCA2	ortholog_one2many	35.4978	25.9002	NA	36.53	NA	NA	high confidence	Mesangiospermae
83	TraesCS3B02G183400	TaCYCA1	NA	CYCA1, CYCA1;2, DYP, TAM	Meiotic cell cycle control	high confidence		83	AT5G01630	BRCA2B, AtBRCA2(V), BRCA2(V)	Arabidopsis thaliana	TraesCS3B02G115500	TaBRCA2	ortholog_one2many	36.3636	25.8303	NA	34.24	NA	NA	high confidence	Mesangiospermae
84	TraesCS3D02G164600	TaCYCA1	NA	CYCA1, CYCA1;2, DYP, TAM	Meiotic cell cycle control	high confidence		84	AT5G01630	BRCA2B, AtBRCA2(V), BRCA2(V)	Arabidopsis thaliana	TraesCS3D02G099600	TaBRCA2	ortholog_one2many	36.0173	25.5528	NA	39.03	NA	NA	high confidence	Mesangiospermae
85	TraesCS5A02G133000	TaDMC1	OsDMC1A, OsDMC1B	ATDMC1, DMC1, ARLIM15	IH bias DSB repair	high confidence		85	Os07g0508500	OsBRK1	Oryza sativa	TraesCS2A02G226000	TaBRK1	ortholog_one2one	73.2143	74.2754	NA	56.45	0.1517	0.5619	high confidence	BOP_clade
86	TraesCS5B02G131900	TaDMC1	OsDMC1A, OsDMC1B	ATDMC1, DMC1, ARLIM15	IH bias DSB repair	high confidence		86	Os07g0508500	OsBRK1	Oryza sativa	TraesCS2B02G249400	TaBRK1	ortholog_one2one	73.2143	74.2754	NA	56.45	0.1501	0.5979	high confidence	BOP_clade
87	TraesCS5D02G141200	TaDMC1	OsDMC1A, OsDMC1B	ATDMC1, DMC1, ARLIM15	IH bias DSB repair	high confidence		87	Os05g0251400	OsBVF1	Oryza sativa	TraesCS3A02G198600	TaBVF1	ortholog_one2one	73.0769	74.9104	NA	100	0.1494	0.3991	high confidence	BOP_clade
88	TraesCS2A02G163200	TaDTM1	OsDTM1	NA	Prophase I progression	high confidence		88	Os05g0251400	OsBVF1	Oryza sativa	TraesCS3B02G227200	TaBVF1	ortholog_one2one	72.7273	74.552	NA	100	0.1521	0.393	high confidence	BOP_clade
89	TraesCS2B02G189000	TaDTM1	OsDTM1	NA	Prophase I progression	high confidence		89	Os05g0251400	OsBVF1	Oryza sativa	TraesCS3D02G196500	TaBVF1	ortholog_one2one	73.4266	75.2688	NA	100	0.1485	0.4139	high confidence	BOP_clade
90	TraesCS2D02G170100	TaDTM1	OsDTM1	NA	Prophase I progression	high confidence		90	AT3G25100	AtCDC45	Arabidopsis thaliana	TraesCS4A02G189900	TaCDC45	ortholog_one2many	62.2483	60.8197	NA	86.22	NA	NA	high confidence	Mesangiospermae
91	TraesCS2A02G442500	TaEAT1	OsEAT1, DTD	NA	Activates meiotic small RNA biogenesis	high confidence		91	AT3G25100	AtCDC45	Arabidopsis thaliana	TraesCS4B02G129200	TaCDC45	ortholog_one2many	62.2483	60.1297	NA	90.48	NA	NA	high confidence	Mesangiospermae
92	TraesCS2A02G442700	TaEAT1	OsEAT1, DTD	NA	Activates meiotic small RNA biogenesis	high confidence		92	AT3G25100	AtCDC45	Arabidopsis thaliana	TraesCS4D02G123200	TaCDC45	ortholog_one2many	61.745	59.6434	NA	88.17	NA	NA	high confidence	Mesangiospermae
93	TraesCS2B02G463800	TaEAT1	OsEAT1, DTD	NA	Activates meiotic small RNA biogenesis	high confidence		93	AT3G25100	AtCDC45	Arabidopsis thaliana	TraesCS5A02G142600	TaCDC45	ortholog_one2many	65.1007	64.2384	NA	91.32	NA	NA	high confidence	Mesangiospermae
94	TraesCS2D02G441800	TaEAT1	OsEAT1, DTD	NA	Activates meiotic small RNA biogenesis	high confidence		94	AT3G25100	AtCDC45	Arabidopsis thaliana	TraesCS5B02G141300	TaCDC45	ortholog_one2many	65.2685	64.404	NA	95.67	NA	NA	high confidence	Mesangiospermae
95	TraesCS2A02G514800	TaEME1B	NA	AtEME1A, AtEME1B	Class II CO pathway	low confidence		95	AT3G25100	AtCDC45	Arabidopsis thaliana	TraesCS5D02G149500	TaCDC45	ortholog_one2many	64.5973	63.7417	NA	95.67	NA	NA	high confidence	Mesangiospermae
96	TraesCS2B02G542900	TaEME1B	NA	AtEME1A, AtEME1B	Class II CO pathway	low confidence		96	AT3G48750	CDKA1, CDC2, CDC2A, CDC2AAT, CDK2, CDKA;1	Arabidopsis thaliana	TraesCS4B02G353600	TaCDKA1	ortholog_one2one	82.3129	82.3129	NA	53	NA	NA	low confidence	Embryophyta
97	TraesCS2B02G543100	TaEME1B	NA	AtEME1A, AtEME1B	Class II CO pathway	low confidence		97	AT3G48750	CDKA1, CDC2, CDC2A, CDC2AAT, CDK2, CDKA;1	Arabidopsis thaliana	TraesCS4D02G347600	TaCDKA1	ortholog_one2one	82.3129	74.0061	NA	46.54	NA	NA	low confidence	Embryophyta
98	TraesCS2D02G516200	TaEME1B	NA	AtEME1A, AtEME1B	Class II CO pathway	low confidence		98	AT3G48750	CDKA1, CDC2, CDC2A, CDC2AAT, CDK2, CDKA;1	Arabidopsis thaliana	TraesCS5A02G521700	TaCDKA1	ortholog_one2one	82.3129	82.3129	NA	97.87	NA	NA	low confidence	Embryophyta
99	TraesCS2D02G516300	TaEME1B	NA	AtEME1A, AtEME1B	Class II CO pathway	low confidence		105	AT1G01370	CENH3, HTR12	Arabidopsis thaliana	TraesCS1A02G306400	TaCENH3	ortholog_one2many	38.764	42.3313	NA	11.56	NA	NA	high confidence	Mesangiospermae
100	TraesCS2A02G277500	TaESP	NA	AESP, ESP, RSW4	Sister chromatid cohesion release	high confidence		106	AT1G01370	CENH3, HTR12	Arabidopsis thaliana	TraesCS1A02G306500	TaCENH3	ortholog_one2many	37.6404	44.3709	NA	17.92	NA	NA	high confidence	Mesangiospermae
101	TraesCS6B02G356900	TaESP	NA	AESP, ESP, RSW4	Sister chromatid cohesion release	high confidence		107	AT1G01370	CENH3, HTR12	Arabidopsis thaliana	TraesCS1B02G317200	TaCENH3	ortholog_one2many	37.6404	40.3614	NA	13.85	NA	NA	high confidence	Mesangiospermae
102	TraesCS6D02G306100	TaESP	NA	AESP, ESP, RSW4	Sister chromatid cohesion release	high confidence		108	AT1G01370	CENH3, HTR12	Arabidopsis thaliana	TraesCS1B02G317300	TaCENH3	ortholog_one2many	38.764	46	NA	27.5	NA	NA	high confidence	Mesangiospermae
103	TraesCS3A02G097200	TaETG1	NA	ETG1	Sister chromatid cohesion establishment	high confidence		109	AT1G01370	CENH3, HTR12	Arabidopsis thaliana	TraesCS1B02G317400	TaCENH3	ortholog_one2many	37.6404	45.8904	NA	9.33	NA	NA	high confidence	Mesangiospermae
104	TraesCS3B02G112900	TaETG1	NA	ETG1	Sister chromatid cohesion establishment	high confidence		110	AT1G01370	CENH3, HTR12	Arabidopsis thaliana	TraesCS1D02G306100	TaCENH3	ortholog_one2one	38.2022	41.7178	NA	13.55	NA	NA	high confidence	Mesangiospermae
105	TraesCS3D02G097700	TaETG1	NA	ETG1	Sister chromatid cohesion establishment	high confidence		111	AT3G52115	AtCOM1, AtGR1, COM1, GR1	Arabidopsis thaliana	TraesCS3A02G124100	TaCOM1	ortholog_one2one	29.5918	28.5714	NA	24.42	NA	NA	high confidence	Mesangiospermae
106	TraesCS3A02G319700	TaExo1	OsExo1	NA	DSB repair	high confidence		112	AT3G52115	AtCOM1, AtGR1, COM1, GR1	Arabidopsis thaliana	TraesCS3B02G143800	TaCOM1	ortholog_one2one	29.4218	29.3718	NA	19.8	NA	NA	high confidence	Mesangiospermae
107	TraesCS3B02G346600	TaExo1	OsExo1	NA	DSB repair	high confidence		113	AT3G52115	AtCOM1, AtGR1, COM1, GR1	Arabidopsis thaliana	TraesCS3D02G125600	TaCOM1	ortholog_one2one	29.7619	29.511	NA	24.76	NA	NA	high confidence	Mesangiospermae
108	TraesCS3D02G311400	TaExo1	OsExo1	NA	DSB repair	high confidence		114	Os06g0613400	OsCOM1	Oryza sativa	TraesCS3A02G124100	TaCOM1	ortholog_one2one	64.9215	61.0837	NA	94.89	0.2012	0.6637	high confidence	BOP_clade
109	TraesCS4A02G217700	TaFANCM	OsFANCM	FANCM, AT-FANCM	Anti-CO activity	Ensembl BLAST		115	Os06g0613400	OsCOM1	Oryza sativa	TraesCS3B02G143800	TaCOM1	ortholog_one2one	65.2705	63.4975	NA	77.75	0.2087	0.7027	high confidence	BOP_clade
110	TraesCS4B02G096400	TaFANCM	OsFANCM	FANCM, AT-FANCM	Anti-CO activity	Ensembl BLAST		116	Os06g0613400	OsCOM1	Oryza sativa	TraesCS3D02G125600	TaCOM1	ortholog_one2one	65.445	63.2378	NA	100	0.2102	0.664	high confidence	BOP_clade
111	TraesCS4D02G092800	TaFANCM	OsFANCM	FANCM, AT-FANCM	Anti-CO activity	Ensembl BLAST		117	AT4G31400	AtCTF7, CTF7, ECO1	Arabidopsis thaliana	TraesCS2A02G355100	TaCTF7	ortholog_one2one	41.1594	45.8064	NA	37	NA	NA	high confidence	Mesangiospermae
112	TraesCS5A02G109500	TaFIGL1	OsFIGNL1	FIGL1	Anti-CO activity	high confidence		118	AT4G31400	AtCTF7, CTF7, ECO1	Arabidopsis thaliana	TraesCS2B02G373200	TaCTF7	ortholog_one2one	41.4493	46.129	NA	27.99	NA	NA	high confidence	Mesangiospermae
113	TraesCS5B02G110300	TaFIGL1	OsFIGNL1	FIGL1	Anti-CO activity	high confidence		119	AT4G31400	AtCTF7, CTF7, ECO1	Arabidopsis thaliana	TraesCS2D02G353200	TaCTF7	ortholog_one2one	41.1594	45.8064	NA	25.29	NA	NA	high confidence	Mesangiospermae
114	TraesCS5D02G123800	TaFIGL1	OsFIGNL1	FIGL1	Anti-CO activity	high confidence		120	AT1G77390	CYCA1, CYCA1;2, DYP, TAM	Arabidopsis thaliana	TraesCS1A02G138300	TaCYCA1	ortholog_many2many	40.2715	33.9048	NA	44.72	NA	NA	high confidence	Mesangiospermae
115	TraesCS4A02G408600	TaFLIP	OrMEICA1	FLIP	Anti-CO activity	high confidence		121	AT1G77390	CYCA1, CYCA1;2, DYP, TAM	Arabidopsis thaliana	TraesCS1B02G151800	TaCYCA1	ortholog_many2many	36.4253	45.3521	NA	53.96	NA	NA	high confidence	Mesangiospermae
116	TraesCS4D02G306500	TaFLIP	OrMEICA1	FLIP	Anti-CO activity	high confidence		122	AT1G77390	CYCA1, CYCA1;2, DYP, TAM	Arabidopsis thaliana	TraesCS1D02G134100	TaCYCA1	ortholog_many2many	42.9864	39.8323	NA	45.49	NA	NA	high confidence	Mesangiospermae
117	TraesCS5A02G309900	TaGEN1	OsGEN1, OsGEN-L	NA	IH bias DSB repair and post-meiotic DNA repair	high confidence		123	AT1G77390	CYCA1, CYCA1;2, DYP, TAM	Arabidopsis thaliana	TraesCS3A02G157000	TaCYCA1	ortholog_many2many	44.3439	38.2066	NA	43.03	NA	NA	high confidence	Mesangiospermae
118	TraesCS5B02G310700	TaGEN1	OsGEN1, OsGEN-L	NA	IH bias DSB repair and post-meiotic DNA repair	high confidence		124	AT1G77390	CYCA1, CYCA1;2, DYP, TAM	Arabidopsis thaliana	TraesCS3B02G183400	TaCYCA1	ortholog_many2many	43.6652	37.8431	NA	3.64	NA	NA	high confidence	Mesangiospermae
119	TraesCS5D02G316900	TaGEN1	OsGEN1, OsGEN-L	NA	IH bias DSB repair and post-meiotic DNA repair	high confidence		125	AT1G77390	CYCA1, CYCA1;2, DYP, TAM	Arabidopsis thaliana	TraesCS3D02G164600	TaCYCA1	ortholog_many2many	44.1176	38.2353	NA	8.99	NA	NA	high confidence	Mesangiospermae
120	TraesCS4B02G052900	TaH2AX	NA	G-H2AX, H2AXB, HTA3	DSB repair	low confidence		129	AT3G22880	ATDMC1, DMC1, ARLIM15	Arabidopsis thaliana	TraesCS5A02G133000	TaDMC1	ortholog_one2one	78.4884	78.0347	NA	56.3	NA	NA	high confidence	Mesangiospermae
121	TraesCS4D02G053100	TaH2AX	NA	G-H2AX, H2AXB, HTA3	DSB repair	low confidence		130	AT3G22880	ATDMC1, DMC1, ARLIM15	Arabidopsis thaliana	TraesCS5B02G131900	TaDMC1	ortholog_one2one	80.2326	80.2326	NA	55.47	NA	NA	high confidence	Mesangiospermae
122	TraesCS5A02G098300	TaH2AX	NA	G-H2AX, H2AXB, HTA3	DSB repair	low confidence		131	AT3G22880	ATDMC1, DMC1, ARLIM15	Arabidopsis thaliana	TraesCS5D02G141200	TaDMC1	ortholog_one2one	80.814	80.814	NA	55.28	NA	NA	high confidence	Mesangiospermae
123	TraesCS5B02G103600	TaH2AX	NA	G-H2AX, H2AXB, HTA3	DSB repair	low confidence		132	Os11g0146800	OsDMC1B	Oryza sativa	TraesCS5A02G133000	TaDMC1	ortholog_one2many	94.4767	93.9306	NA	7.27	0.0271	0.4069	high confidence	BOP_clade
124	TraesCS5D02G110600	TaH2AX	NA	G-H2AX, H2AXB, HTA3	DSB repair	low confidence		133	Os11g0146800	OsDMC1B	Oryza sativa	TraesCS5B02G131900	TaDMC1	ortholog_one2many	96.8023	96.8023	NA	NA	0.0148	0.351	high confidence	BOP_clade
125	TraesCS7A02G501000	TaH2AX	NA	G-H2AX, H2AXB, HTA3	DSB repair	low confidence		134	Os11g0146800	OsDMC1B	Oryza sativa	TraesCS5D02G141200	TaDMC1	ortholog_one2many	97.3837	97.3837	NA	100	0.0119	0.3831	high confidence	BOP_clade
126	TraesCS7A02G501100	TaH2AX	NA	G-H2AX, H2AXB, HTA3	DSB repair	low confidence		135	Os12g0143800	OsDMC1A	Oryza sativa	TraesCS5A02G133000	TaDMC1	ortholog_one2many	93.0233	92.4855	NA	100	0.0363	0.4358	high confidence	BOP_clade
127	TraesCS6B02G220900	TaHEI10	OsHEI10	HEI10	Class I CO pathway	high confidence		136	Os12g0143800	OsDMC1A	Oryza sativa	TraesCS5B02G131900	TaDMC1	ortholog_one2many	95.3488	95.3488	NA	100	0.0235	0.3806	high confidence	BOP_clade
128	TraesCS6D02G182400	TaHEI10	OsHEI10	HEI10	Class I CO pathway	high confidence		137	Os12g0143800	OsDMC1A	Oryza sativa	TraesCS5D02G141200	TaDMC1	ortholog_one2many	95.9302	95.9302	NA	100	0.0206	0.4224	high confidence	BOP_clade
129	TraesCSU02G080300	TaHEI10	OsHEI10	HEI10	Class I CO pathway	high confidence		138	Os07g0622900	OsDTM1	Oryza sativa	TraesCS2A02G163200	TaDTM1	ortholog_one2one	87.5	86.7257	NA	100	0.0619	0.6992	high confidence	BOP_clade
130	TraesCS3A02G096800	TaHEIP1	OsHEIP1	NA	Regulation of CO formation	high confidence		139	Os07g0622900	OsDTM1	Oryza sativa	TraesCS2B02G189000	TaDTM1	ortholog_one2one	86.6071	85.8407	NA	100	0.07	0.7219	high confidence	BOP_clade
131	TraesCS3B02G112600	TaHEIP1	OsHEIP1	NA	Regulation of CO formation	high confidence		140	Os07g0622900	OsDTM1	Oryza sativa	TraesCS2D02G170100	TaDTM1	ortholog_one2one	74.1071	73.4513	NA	100	0.0589	0.7325	high confidence	BOP_clade
132	TraesCS3D02G097400	TaHEIP1	OsHEIP1	NA	Regulation of CO formation	high confidence		141	Os04g0599300	OsEAT1, DTD	Oryza sativa	TraesCS2A02G442500	TaEAT1	ortholog_one2many	30.6034	57.2581	NA	68.09	0.2991	0.794	high confidence	BOP_clade
133	TraesCS4A02G269200	TaHOP2	NA	AtHOP2, HOP2, AHP2	SPO 11 -inducedand IH bias DSB repair	high confidence		142	Os04g0599300	OsEAT1, DTD	Oryza sativa	TraesCS2A02G442700	TaEAT1	ortholog_one2many	79.0948	78.5867	NA	68.09	0.1117	0.6183	high confidence	BOP_clade
134	TraesCS4B02G045000	TaHOP2	NA	AtHOP2, HOP2, AHP2	SPO 11 -inducedand IH bias DSB repair	high confidence		143	Os04g0599300	OsEAT1, DTD	Oryza sativa	TraesCS2B02G463800	TaEAT1	ortholog_one2one	80.1724	79.6574	NA	100	0.1059	0.6359	high confidence	BOP_clade
135	TraesCS4D02G044700	TaHOP2	NA	AtHOP2, HOP2, AHP2	SPO 11 -inducedand IH bias DSB repair	high confidence		144	Os04g0599300	OsEAT1, DTD	Oryza sativa	TraesCS2D02G441800	TaEAT1	ortholog_one2one	79.7414	79.2291	NA	54.91	0.1095	0.6266	high confidence	BOP_clade
136	TraesCS2A02G374000	TaHUS1	OsHUS1	NA	Regulation of ectopic interactions during meiosis	high confidence		145	AT2G21800	AtEME1A, EME1A	Arabidopsis thaliana	TraesCS2A02G514800	TaEME1B	ortholog_one2many	29.326	48.0597	NA	48.48	NA	NA	low confidence	Magnoliophyta
137	TraesCS2D02G370300	TaHUS1	OsHUS1	NA	Regulation of ectopic interactions during meiosis	high confidence		146	AT2G21800	AtEME1A, EME1A	Arabidopsis thaliana	TraesCS2B02G542900	TaEME1B	ortholog_many2many	30.4189	29.3497	NA	11.52	NA	NA	low confidence	Magnoliophyta
138	TraesCSU02G020000	TaHUS1	OsHUS1	NA	Regulation of ectopic interactions during meiosis	high confidence		147	AT2G21800	AtEME1A, EME1A	Arabidopsis thaliana	TraesCS2B02G543100	TaEME1B	ortholog_many2many	32.969	25.7835	NA	17.89	NA	NA	low confidence	Magnoliophyta
139	TraesCS2A02G480500	TaK1	NA	AtK1, KATA, KATAP	Meiotic cell cycle control	high confidence		148	AT2G21800	AtEME1A, EME1A	Arabidopsis thaliana	TraesCS2D02G516200	TaEME1B	ortholog_many2many	30.9654	28.5714	NA	4.2	NA	NA	low confidence	Magnoliophyta
140	TraesCS2B02G505400	TaK1	NA	AtK1, KATA, KATAP	Meiotic cell cycle control	high confidence		149	AT2G21800	AtEME1A, EME1A	Arabidopsis thaliana	TraesCS2D02G516300	TaEME1B	ortholog_many2many	29.6903	47.2464	NA	8.76	NA	NA	low confidence	Magnoliophyta
141	TraesCS2D02G479900	TaK1	NA	AtK1, KATA, KATAP	Meiotic cell cycle control	high confidence		150	AT2G22140	AtEME1B, EME1B	Arabidopsis thaliana	TraesCS2A02G514800	TaEME1B	ortholog_one2many	33.7568	55.5224	NA	59.13	NA	NA	low confidence	Magnoliophyta
142	TraesCS7A02G316600	TaKIN-1	OsPSS1	AtKIN-1, KIN-1, AtPSS1	Regulation of synapsis and CO distribution	high confidence		151	AT2G22140	AtEME1B, EME1B	Arabidopsis thaliana	TraesCS2B02G542900	TaEME1B	ortholog_many2many	33.9383	32.8647	NA	20.19	NA	NA	low confidence	Magnoliophyta
143	TraesCS7B02G217600	TaKIN-1	OsPSS1	AtKIN-1, KIN-1, AtPSS1	Regulation of synapsis and CO distribution	high confidence		152	AT2G22140	AtEME1B, EME1B	Arabidopsis thaliana	TraesCS2B02G543100	TaEME1B	ortholog_many2many	38.294	30.057	NA	18.64	NA	NA	low confidence	Magnoliophyta
144	TraesCS7D02G313500	TaKIN-1	OsPSS1	AtKIN-1, KIN-1, AtPSS1	Regulation of synapsis and CO distribution	high confidence		153	AT2G22140	AtEME1B, EME1B	Arabidopsis thaliana	TraesCS2D02G516200	TaEME1B	ortholog_many2many	34.1198	31.5966	NA	23.26	NA	NA	low confidence	Magnoliophyta
145	TraesCS6A02G146200	TaLEPTO1	OsLEPTO1, OsRR24	NA	Prophase I progression (Leptotene Chromosome Organization)	high confidence		154	AT2G22140	AtEME1B, EME1B	Arabidopsis thaliana	TraesCS2D02G516300	TaEME1B	ortholog_many2many	34.4828	55.0725	NA	14.35	NA	NA	low confidence	Magnoliophyta
146	TraesCS6B02G174400	TaLEPTO1	OsLEPTO1, OsRR24	NA	Prophase I progression (Leptotene Chromosome Organization)	high confidence		155	AT4G22970	AESP, ESP, RSW4	Arabidopsis thaliana	TraesCS2A02G277500	TaESP	ortholog_one2one	25.3553	31.7634	NA	44.34	NA	NA	high confidence	Mesangiospermae
147	TraesCS6D02G135500	TaLEPTO1	OsLEPTO1, OsRR24	NA	Prophase I progression (Leptotene Chromosome Organization)	high confidence		156	AT4G22970	AESP, ESP, RSW4	Arabidopsis thaliana	TraesCS6B02G356900	TaESP	ortholog_one2one	31.2701	30.3786	NA	29.1	NA	NA	high confidence	Mesangiospermae
148	TraesCS1A02G184500	TaMAPK4	NA	AtMPK4, MPK4, MAPK4	Male meiotic cytokinesis	high confidence		157	AT4G22970	AESP, ESP, RSW4	Arabidopsis thaliana	TraesCS6D02G306100	TaESP	ortholog_one2one	31.1784	30.276	NA	27.01	NA	NA	high confidence	Mesangiospermae
149	TraesCS1B02G192600	TaMAPK4	NA	AtMPK4, MPK4, MAPK4	Male meiotic cytokinesis	high confidence		158	AT2G40550	ETG1	Arabidopsis thaliana	TraesCS3A02G097200	TaETG1	ortholog_one2one	50.4244	49.8322	NA	93.24	NA	NA	high confidence	Mesangiospermae
150	TraesCS1D02G192200	TaMAPK4	NA	AtMPK4, MPK4, MAPK4	Male meiotic cytokinesis	high confidence		159	AT2G40550	ETG1	Arabidopsis thaliana	TraesCS3B02G112900	TaETG1	ortholog_one2one	50.2547	49.6644	NA	93.38	NA	NA	high confidence	Mesangiospermae
151	TraesCS7A02G299300	TaMAPK4	NA	AtMPK4, MPK4, MAPK4	Male meiotic cytokinesis	high confidence		160	AT2G40550	ETG1	Arabidopsis thaliana	TraesCS3D02G097700	TaETG1	ortholog_one2one	49.4058	50.1724	NA	90.47	NA	NA	high confidence	Mesangiospermae
152	TraesCS7B02G201000	TaMAPK4	NA	AtMPK4, MPK4, MAPK4	Male meiotic cytokinesis	high confidence		161	Os01g0777300	OsExo1	Oryza sativa	TraesCS3A02G319700	TaExo1	ortholog_one2one	69.6172	64.2384	NA	64.87	0.1953	0.5579	high confidence	BOP_clade
153	TraesCS7D02G295900	TaMAPK4	NA	AtMPK4, MPK4, MAPK4	Male meiotic cytokinesis	high confidence		162	Os01g0777300	OsExo1	Oryza sativa	TraesCS3B02G346600	TaExo1	ortholog_one2one	69.6172	66.5143	NA	96.3	0.1892	0.5662	high confidence	BOP_clade
154	TraesCS6A02G265100	TaMCC1	NA	MCC1	Regulation of synapsis and CO distribution and chromosome segregation	high confidence		163	Os01g0777300	OsExo1	Oryza sativa	TraesCS3D02G311400	TaExo1	ortholog_one2one	69.9761	66.8571	NA	54.37	0.189	0.5444	high confidence	BOP_clade
155	TraesCS6B02G292200	TaMCC1	NA	MCC1	Regulation of synapsis and CO distribution and chromosome segregation	high confidence		164	AT1G35530	FANCM, AT-FANCM	Arabidopsis thaliana	TraesCS4A02G217700	TaFANCM	NA	<30%	NA	NA	NA	NA	NA	Ensembl BLAST	NA
156	TraesCS6D02G249600	TaMCC1	NA	MCC1	Regulation of synapsis and CO distribution and chromosome segregation	high confidence		165	AT1G35530	FANCM, AT-FANCM	Arabidopsis thaliana	TraesCS4B02G096400	TaFANCM	NA	<30%	NA	NA	NA	NA	NA	Ensembl BLAST	NA
157	TraesCS1A02G288700	TaMCM8	NA	AtMCM8, MCM8	SPO 11 -induced DSB repair	high confidence		166	AT1G35530	FANCM, AT-FANCM	Arabidopsis thaliana	TraesCS4D02G092800	TaFANCM	NA	<30%	NA	NA	NA	NA	NA	Ensembl BLAST	NA
158	TraesCS1B02G298100	TaMCM8	NA	AtMCM8, MCM8	SPO 11 -induced DSB repair	high confidence		167	Os11g0180600	OsFANCM	Oryza sativa	TraesCS4A02G217700	TaFANCM	NA	>70%	NA	NA	NA	NA	NA	Ensembl BLAST	NA
159	TraesCS1D02G287700	TaMCM8	NA	AtMCM8, MCM8	SPO 11 -induced DSB repair	high confidence		168	Os11g0180600	OsFANCM	Oryza sativa	TraesCS4B02G096400	TaFANCM	NA	>70%	NA	NA	NA	NA	NA	Ensembl BLAST	NA
160	TraesCS4A02G221600	TaMEI1	NA	MEI1	Meiotic entry	high confidence		169	Os11g0180600	OsFANCM	Oryza sativa	TraesCS4D02G092800	TaFANCM	NA	>70%	NA	NA	NA	NA	NA	Ensembl BLAST	NA
161	TraesCS4B02G099800	TaMEI1	NA	MEI1	Meiotic entry	high confidence		170	AT3G27120	FIGL1	Arabidopsis thaliana	TraesCS5A02G109500	TaFIGL1	ortholog_one2one	59.8529	59.157	NA	86.4	NA	NA	high confidence	Mesangiospermae
162	TraesCS4D02G096000	TaMEI1	NA	MEI1	Meiotic entry	high confidence		171	AT3G27120	FIGL1	Arabidopsis thaliana	TraesCS5B02G110300	TaFIGL1	ortholog_one2one	59.7059	59.0116	NA	83.36	NA	NA	high confidence	Mesangiospermae
163	TraesCS5A02G079800	TaMEL2	OsMEL2	NA	Meiotic entry	low confidence		172	AT3G27120	FIGL1	Arabidopsis thaliana	TraesCS5D02G123800	TaFIGL1	ortholog_one2one	59.8529	59.157	NA	72.79	NA	NA	high confidence	Mesangiospermae
164	TraesCS5B02G086100	TaMEL2	OsMEL2	NA	Meiotic entry	low confidence		173	Os12g0443800	OsFIGNL1	Oryza sativa	TraesCS5A02G109500	TaFIGL1	ortholog_one2one	61.7801	34.3023	NA	100	0.251	0.4496	high confidence	BOP_clade
165	TraesCS5D02G092300	TaMEL2	OsMEL2	NA	Meiotic entry	low confidence		174	Os12g0443800	OsFIGNL1	Oryza sativa	TraesCS5B02G110300	TaFIGL1	ortholog_one2one	62.3037	34.593	NA	100	0.2426	0.4219	high confidence	BOP_clade
166	TraesCS4A02G136200	TaMER3	OsMER3, OsRCK	MER3, RCK	Class I CO pathway	high confidence		175	Os12g0443800	OsFIGNL1	Oryza sativa	TraesCS5D02G123800	TaFIGL1	ortholog_one2one	63.089	35.0291	NA	100	0.2366	0.4287	high confidence	BOP_clade
167	TraesCS4B02G168700	TaMER3	OsMER3, OsRCK	MER3, RCK	Class I CO pathway	high confidence		176	AT1G04650	FLIP	Arabidopsis thaliana	TraesCS4A02G408600	TaFLIP	NA	<30%	NA	NA	NA	NA	NA	Ensembl BLAST	NA
168	TraesCS4D02G171000	TaMER3	OsMER3, OsRCK	MER3, RCK	Class I CO pathway	high confidence		177	AT1G04650	FLIP	Arabidopsis thaliana	TraesCS4D02G306500	TaFLIP	NA	<30%	NA	NA	NA	NA	NA	Ensembl BLAST	NA
169	TraesCS2A02G287800	TaMHF1	NA	AtMHF1, MHF1	Anti-CO activity	high confidence		178	Os03g0144000	OrMEICA1	Oryza sativa	TraesCS4A02G408600	TaFLIP	ortholog_one2one	66.5138	42.4805	NA	100	0.2395	0.4334	high confidence	BOP_clade
170	TraesCS2B02G304500	TaMHF1	NA	AtMHF1, MHF1	Anti-CO activity	high confidence		179	Os03g0144000	OrMEICA1	Oryza sativa	TraesCS4D02G306500	TaFLIP	ortholog_one2one	67.1254	42.8293	NA	89.54	0.2349	0.435	high confidence	BOP_clade
171	TraesCS2D02G286100	TaMHF1	NA	AtMHF1, MHF1	Anti-CO activity	high confidence		180	Os09g0521900	OsGEN1, OsGEN-L	Oryza sativa	TraesCS5A02G309900	TaGEN1	ortholog_one2one	65.5008	71.4038	NA	91.9	0.1594	0.6917	high confidence	BOP_clade
172	TraesCS2A02G324100	TaMHF2	NA	AtMHF2, MHF2	Anti-CO activity	high confidence		181	Os09g0521900	OsGEN1, OsGEN-L	Oryza sativa	TraesCS5B02G310700	TaGEN1	ortholog_one2one	75.5167	73.6434	NA	100	0.1483	0.5362	high confidence	BOP_clade
173	TraesCS2B02G358000	TaMHF2	NA	AtMHF2, MHF2	Anti-CO activity	high confidence		182	Os09g0521900	OsGEN1, OsGEN-L	Oryza sativa	TraesCS5D02G316900	TaGEN1	ortholog_one2one	74.5628	73.1669	NA	100	0.1527	0.5628	high confidence	BOP_clade
174	TraesCS2D02G338800	TaMHF2	NA	AtMHF2, MHF2	Anti-CO activity	high confidence		189	AT1G08880	G-H2AX, H2AXB, HTA3	Arabidopsis thaliana	TraesCS4B02G052900	TaH2AX	ortholog_many2many	83.8028	86.2319	NA	100	NA	NA	low confidence	Tracheophyta
175	TraesCS2A02G251700	TaMIL1	OsMIL1, OsGRX19	NA	Meiotic entry	high confidence		190	AT1G08880	G-H2AX, H2AXB, HTA3	Arabidopsis thaliana	TraesCS4D02G053100	TaH2AX	ortholog_many2many	83.0986	86.1314	NA	100	NA	NA	low confidence	Tracheophyta
176	TraesCS2B02G271600	TaMIL1	OsMIL1, OsGRX19	NA	Meiotic entry	high confidence		191	AT1G08880	G-H2AX, H2AXB, HTA3	Arabidopsis thaliana	TraesCS5A02G098300	TaH2AX	ortholog_many2many	81.6901	84.6715	NA	NA	NA	NA	low confidence	Tracheophyta
177	TraesCS2D02G252500	TaMIL1	OsMIL1, OsGRX19	NA	Meiotic entry	high confidence		192	AT1G08880	G-H2AX, H2AXB, HTA3	Arabidopsis thaliana	TraesCS5B02G103600	TaH2AX	ortholog_many2many	82.3944	85.4015	NA	49.33	NA	NA	low confidence	Tracheophyta
178	TraesCS6A02G227100	TaMis12a	NA (ZmMis12a)	NA	Sister kinetochore association at meiosis I	high confidence		193	AT1G08880	G-H2AX, H2AXB, HTA3	Arabidopsis thaliana	TraesCS5D02G110600	TaH2AX	ortholog_many2many	82.3944	85.4015	NA	35.51	NA	NA	low confidence	Tracheophyta
179	TraesCS6B02G254600	TaMis12a	NA (ZmMis12a)	NA	Sister kinetochore association at meiosis I	high confidence		194	AT1G08880	G-H2AX, H2AXB, HTA3	Arabidopsis thaliana	TraesCS7A02G501000	TaH2AX	ortholog_many2many	78.8732	67.0659	NA	NA	NA	NA	low confidence	Tracheophyta
180	TraesCS6D02G207900	TaMis12a	NA (ZmMis12a)	NA	Sister kinetochore association at meiosis I	high confidence		195	AT1G08880	G-H2AX, H2AXB, HTA3	Arabidopsis thaliana	TraesCS7A02G501100	TaH2AX	ortholog_many2many	78.8732	67.0659	NA	NA	NA	NA	low confidence	Tracheophyta
181	TraesCS7A02G516100	TaMis12a	NA (ZmMis12a)	NA	Sister kinetochore association at meiosis I	high confidence		196	AT1G54690	G-H2AX, H2AXB, HTA3	Arabidopsis thaliana	TraesCS4B02G052900	TaH2AX	ortholog_many2many	84.507	86.9565	NA	7.24	NA	NA	low confidence	Tracheophyta
182	TraesCS7B02G432500	TaMis12a	NA (ZmMis12a)	NA	Sister kinetochore association at meiosis I	high confidence		197	AT1G54690	G-H2AX, H2AXB, HTA3	Arabidopsis thaliana	TraesCS4D02G053100	TaH2AX	ortholog_many2many	83.8028	86.8613	NA	6.83	NA	NA	low confidence	Tracheophyta
183	TraesCS7D02G506400	TaMis12a	NA (ZmMis12a)	NA	Sister kinetochore association at meiosis I	high confidence		198	AT1G54690	G-H2AX, H2AXB, HTA3	Arabidopsis thaliana	TraesCS5A02G098300	TaH2AX	ortholog_many2many	81.6901	84.6715	NA	99.88	NA	NA	low confidence	Tracheophyta
184	TraesCS2A02G586100	TaMis12b	NA (ZmMis12b)	NA	Sister kinetochore association at meiosis I	high confidence		199	AT1G54690	G-H2AX, H2AXB, HTA3	Arabidopsis thaliana	TraesCS5B02G103600	TaH2AX	ortholog_many2many	82.3944	85.4015	NA	99.88	NA	NA	low confidence	Tracheophyta
185	TraesCS2B02G596900	TaMis12b	NA (ZmMis12b)	NA	Sister kinetochore association at meiosis I	high confidence		200	AT1G54690	G-H2AX, H2AXB, HTA3	Arabidopsis thaliana	TraesCS5D02G110600	TaH2AX	ortholog_many2many	82.3944	85.4015	NA	100	NA	NA	low confidence	Tracheophyta
186	TraesCS2D02G600500	TaMis12b	NA (ZmMis12b)	NA	Sister kinetochore association at meiosis I	high confidence		201	AT1G54690	G-H2AX, H2AXB, HTA3	Arabidopsis thaliana	TraesCS7A02G501000	TaH2AX	ortholog_many2many	78.8732	67.0659	NA	94.84	NA	NA	low confidence	Tracheophyta
187	TraesCS3A02G500600	TaMLH1	NA	AtMLH1, MLH1	Class I CO pathway	low confidence		202	AT1G54690	G-H2AX, H2AXB, HTA3	Arabidopsis thaliana	TraesCS7A02G501100	TaH2AX	ortholog_many2many	78.8732	67.0659	NA	94.35	NA	NA	low confidence	Tracheophyta
188	TraesCS3B02G564100	TaMLH1	NA	AtMLH1, MLH1	Class I CO pathway	low confidence		203	AT1G53490	HEI10	Arabidopsis thaliana	TraesCS6B02G220900	TaHEI10	ortholog_one2one	66.7763	66.9967	NA	99.37	NA	NA	high confidence	Mesangiospermae
189	TraesCS3D02G507500	TaMLH1	NA	AtMLH1, MLH1	Class I CO pathway	low confidence		204	AT1G53490	HEI10	Arabidopsis thaliana	TraesCS6D02G182400	TaHEI10	ortholog_one2one	67.7632	67.9868	NA	71.62	NA	NA	high confidence	Mesangiospermae
190	TraesCS3D02G507800	TaMLH1	NA	AtMLH1, MLH1	Class I CO pathway	low confidence		205	AT1G53490	HEI10	Arabidopsis thaliana	TraesCSU02G080300	TaHEI10	ortholog_one2one	67.4342	67.8808	NA	91.37	NA	NA	high confidence	Mesangiospermae
191	TraesCS7A02G140800	TaMLH1	NA	AtMLH1, MLH1	Class I CO pathway	low confidence		206	Os02g0232100	OsHEI10	Oryza sativa	TraesCS6B02G220900	TaHEI10	ortholog_one2one	84.8185	84.8185	NA	58.62	0.0766	0.3568	high confidence	BOP_clade
192	TraesCS5A02G352800	TaMLH3	NA	AtMLH3, MLH3	Class I CO pathway	high confidence		207	Os02g0232100	OsHEI10	Oryza sativa	TraesCS6D02G182400	TaHEI10	ortholog_one2one	86.1386	86.1386	NA	100	0.0701	0.363	high confidence	BOP_clade
193	TraesCS5B02G355000	TaMLH3	NA	AtMLH3, MLH3	Class I CO pathway	high confidence		208	Os02g0232100	OsHEI10	Oryza sativa	TraesCSU02G080300	TaHEI10	ortholog_one2one	86.1386	86.4238	NA	100	0.0702	0.3935	high confidence	BOP_clade
194	TraesCS5D02G359800	TaMLH3	NA	AtMLH3, MLH3	Class I CO pathway	high confidence		209	Os01g0167700	OsHEIP1	Oryza sativa	TraesCS3A02G096800	TaHEIP1	ortholog_one2one	56.3129	55.2632	NA	100	0.2677	0.5543	high confidence	BOP_clade
195	TraesCS5A02G174300	TaMND1	NA	AtMND1	SPO 11 -induced DSB repair	high confidence		210	Os01g0167700	OsHEIP1	Oryza sativa	TraesCS3B02G112600	TaHEIP1	ortholog_one2one	56.5363	55.3005	NA	100	0.269	0.5383	high confidence	BOP_clade
196	TraesCS5B02G171700	TaMND1	NA	AtMND1	SPO 11 -induced DSB repair	high confidence		211	Os01g0167700	OsHEIP1	Oryza sativa	TraesCS3D02G097400	TaHEIP1	ortholog_one2one	56.2011	55.2141	NA	100	0.2686	0.5402	high confidence	BOP_clade
197	TraesCS5D02G178900	TaMND1	NA	AtMND1	SPO 11 -induced DSB repair	high confidence		212	AT1G13330	AtHOP2, HOP2, AHP2	Arabidopsis thaliana	TraesCS4A02G269200	TaHOP2	ortholog_one2one	67.6991	67.4009	NA	50.51	NA	NA	high confidence	Mesangiospermae
198	TraesCS2A02G528700	TaMRE11	OsMRE11	AtMRE11, MRE11	SPO 11 -induced DSB repair	high confidence		213	AT1G13330	AtHOP2, HOP2, AHP2	Arabidopsis thaliana	TraesCS4B02G045000	TaHOP2	ortholog_one2one	68.1416	67.8414	NA	98.29	NA	NA	high confidence	Mesangiospermae
199	TraesCS2B02G559100	TaMRE11	OsMRE11	AtMRE11, MRE11	SPO 11 -induced DSB repair	high confidence		214	AT1G13330	AtHOP2, HOP2, AHP2	Arabidopsis thaliana	TraesCS4D02G044700	TaHOP2	ortholog_one2one	66.8142	66.5198	NA	98.28	NA	NA	high confidence	Mesangiospermae
200	TraesCS2D02G531600	TaMRE11	OsMRE11	AtMRE11, MRE11	SPO 11 -induced DSB repair	high confidence		215	Os04g0528400	OsHUS1	Oryza sativa	TraesCS2A02G374000	TaHUS1	ortholog_one2one	85.5828	72.093	NA	100	0.0707	0.4388	high confidence	BOP_clade
201	TraesCS7A02G369000	TaMRE11	NA	AtMRE11, MRE11	SPO 11 -induced DSB repair	high confidence		216	Os04g0528400	OsHUS1	Oryza sativa	TraesCS2D02G370300	TaHUS1	ortholog_one2one	85.5828	85.8462	NA	100	0.0715	0.4403	high confidence	BOP_clade
202	TraesCS7B02G259500	TaMRE11	NA	AtMRE11, MRE11	SPO 11 -induced DSB repair	high confidence		217	Os04g0528400	OsHUS1	Oryza sativa	TraesCSU02G020000	TaHUS1	ortholog_one2one	85.5828	85.8462	NA	100	0.0716	0.4465	high confidence	BOP_clade
203	TraesCS1A02G135100	TaMSH2	NA	AtMSH2, MSH2	Anti-CO activity	high confidence		221	AT4G21270	AtK1, KATA, KATAP	Arabidopsis thaliana	TraesCS2A02G480500	TaK1	ortholog_one2many	51.9546	52.4841	NA	NA	NA	NA	high confidence	Mesangiospermae
204	TraesCS1B02G149700	TaMSH2	NA	AtMSH2, MSH2	Anti-CO activity	high confidence		222	AT4G21270	AtK1, KATA, KATAP	Arabidopsis thaliana	TraesCS2B02G505400	TaK1	ortholog_one2many	51.9546	52.4841	NA	NA	NA	NA	high confidence	Mesangiospermae
205	TraesCS1D02G131600	TaMSH2	NA	AtMSH2, MSH2	Anti-CO activity	high confidence		223	AT4G21270	AtK1, KATA, KATAP	Arabidopsis thaliana	TraesCS2D02G479900	TaK1	ortholog_one2many	51.8285	52.3567	NA	31.94	NA	NA	high confidence	Mesangiospermae
206	TraesCS3B02G287700	TaMSH2	NA	AtMSH2, MSH2	Anti-CO activity	low confidence		224	AT3G63480	AtKIN-1, KIN-1, AtPSS1	Arabidopsis thaliana	TraesCS7A02G316600	TaKIN-1	ortholog_one2one	55.6503	51.6832	NA	87.86	NA	NA	high confidence	Mesangiospermae
207	TraesCS2A02G171900	TaMSH4	OsMSH4, MutS-homolog 4	AtMSH4, MSH4	Class I CO pathway	high confidence		225	AT3G63480	AtKIN-1, KIN-1, AtPSS1	Arabidopsis thaliana	TraesCS7B02G217600	TaKIN-1	ortholog_one2one	55.2239	51.2871	NA	97.47	NA	NA	high confidence	Mesangiospermae
208	TraesCS2B02G198300	TaMSH4	OsMSH4, MutS-homolog 4	AtMSH4, MSH5	Class I CO pathway	high confidence		226	AT3G63480	AtKIN-1, KIN-1, AtPSS1	Arabidopsis thaliana	TraesCS7D02G313500	TaKIN-1	ortholog_one2one	55.2239	51.2871	NA	97.6	NA	NA	high confidence	Mesangiospermae
209	TraesCS1A02G315900	TaMSH5	OsMSH5, MutS-homolog 5	AtMSH5, MSH5	Class I CO pathway	high confidence		227	Os08g0117000	OsPSS1	Oryza sativa	TraesCS7A02G316600	TaKIN-1	ortholog_one2one	80.2935	75.8416	NA	98.63	0.1101	0.4674	high confidence	BOP_clade
210	TraesCS1B02G328200	TaMSH5	OsMSH5, MutS-homolog 5	AtMSH5, MSH5	Class I CO pathway	high confidence		228	Os08g0117000	OsPSS1	Oryza sativa	TraesCS7B02G217600	TaKIN-1	ortholog_one2one	80.5031	76.0396	NA	67.05	0.1112	0.4931	high confidence	BOP_clade
211	TraesCS1D02G316200	TaMSH5	OsMSH5, MutS-homolog 5	AtMSH5, MSH5	Class I CO pathway	high confidence		229	Os08g0117000	OsPSS1	Oryza sativa	TraesCS7D02G313500	TaKIN-1	ortholog_one2one	80.5031	76.0396	NA	67.06	0.1086	0.4838	high confidence	BOP_clade
212	TraesCS3A02G117500	TaMSH7	NA	AtMSH7, MSH7, MSH6-2	DSB repair	high confidence		230	Os02g0182100	OsLEPTO1, OsRR24	Oryza sativa	TraesCS6A02G146200	TaLEPTO1	ortholog_one2one	74.9201	73.2812	NA	100	0.1275	0.6193	high confidence	BOP_clade
213	TraesCS3B02G136600	TaMSH7	NA	AtMSH7, MSH7, MSH6-2	DSB repair	high confidence		231	Os02g0182100	OsLEPTO1, OsRR24	Oryza sativa	TraesCS6B02G174400	TaLEPTO1	ortholog_one2one	75.5591	76.045	NA	100	0.1282	0.5876	high confidence	BOP_clade
214	TraesCS3D02G119400	TaMSH7	NA	AtMSH7, MSH7, MSH6-2	DSB repair	high confidence		232	Os02g0182100	OsLEPTO1, OsRR24	Oryza sativa	TraesCS6D02G135500	TaLEPTO1	ortholog_one2one	74.7604	72.5581	NA	100	0.1325	0.62	high confidence	BOP_clade
215	TraesCS7A02G410300	TaMTOPVIB	OsMTOPVIB	NA	DSB formation	low confidence		233	AT4G01370	AtMPK4, MPK4, MAPK4	Arabidopsis thaliana	TraesCS1A02G184500	TaMAPK4	ortholog_many2many	78.9894	78.7798	NA	59.22	NA	NA	high confidence	Mesangiospermae
216	TraesCS7B02G309700	TaMTOPVIB	OsMTOPVIB	NA	DSB formation	low confidence		234	AT4G01370	AtMPK4, MPK4, MAPK4	Arabidopsis thaliana	TraesCS1B02G192600	TaMAPK4	ortholog_many2many	78.9894	78.9894	NA	61.24	NA	NA	high confidence	Mesangiospermae
217	TraesCS7D02G403500	TaMTOPVIB	OsMTOPVIB	NA	DSB formation	low confidence		235	AT4G01370	AtMPK4, MPK4, MAPK4	Arabidopsis thaliana	TraesCS1D02G192200	TaMAPK4	ortholog_many2many	78.9894	78.9894	NA	94.96	NA	NA	high confidence	Mesangiospermae
218	TraesCS1B02G105000	TaMUS81	NA	AtMUS81, MUS81	Class II CO pathway	high confidence		236	AT4G01370	AtMPK4, MPK4, MAPK4	Arabidopsis thaliana	TraesCS7A02G299300	TaMAPK4	ortholog_many2many	79.5213	77.261	NA	48.76	NA	NA	high confidence	Mesangiospermae
219	TraesCS1B02G122400	TaMUS81	NA	AtMUS81, MUS81	Class II CO pathway	high confidence		237	AT4G01370	AtMPK4, MPK4, MAPK4	Arabidopsis thaliana	TraesCS7B02G201000	TaMAPK4	ortholog_many2many	79.2553	78.2152	NA	49.15	NA	NA	high confidence	Mesangiospermae
220	TraesCS1D02G082300	TaMUS81	NA	AtMUS81, MUS81	Class II CO pathway	high confidence		238	AT4G01370	AtMPK4, MPK4, MAPK4	Arabidopsis thaliana	TraesCS7D02G295900	TaMAPK4	ortholog_many2many	79.7872	77.5194	NA	46.42	NA	NA	high confidence	Mesangiospermae
221	TraesCS3A02G188900	TaMUS81	NA	AtMUS81, MUS81	Class II CO pathway	high confidence		239	AT3G02980	MCC1	Arabidopsis thaliana	TraesCS6A02G265100	TaMCC1	ortholog_one2many	49.3927	49.3927	NA	63.32	NA	NA	high confidence	Mesangiospermae
222	TraesCS3A02G486900	TaMUS81	NA	AtMUS81, MUS81	Class II CO pathway	high confidence		240	AT3G02980	MCC1	Arabidopsis thaliana	TraesCS6B02G292200	TaMCC1	ortholog_one2many	50.2024	43.9716	NA	NA	NA	NA	high confidence	Mesangiospermae
223	TraesCS3A02G487200	TaMUS81	NA	AtMUS81, MUS81	Class II CO pathway	high confidence		241	AT3G02980	MCC1	Arabidopsis thaliana	TraesCS6D02G249600	TaMCC1	ortholog_one2many	50.2024	48.062	NA	NA	NA	NA	high confidence	Mesangiospermae
224	TraesCS3B02G218300	TaMUS81	NA	AtMUS81, MUS81	Class II CO pathway	high confidence		242	AT3G09660	AtMCM8, MCM8	Arabidopsis thaliana	TraesCS1A02G288700	TaMCM8	ortholog_one2one	58.5518	58.8457	NA	53.3	NA	NA	high confidence	Mesangiospermae
225	TraesCS3B02G489200	TaMUS81	NA	AtMUS81, MUS81	Class II CO pathway	high confidence		243	AT3G09660	AtMCM8, MCM8	Arabidopsis thaliana	TraesCS1B02G298100	TaMCM8	ortholog_one2one	60.0499	60.3513	NA	50	NA	NA	high confidence	Mesangiospermae
226	TraesCS3B02G534900	TaMUS81	NA	AtMUS81, MUS81	Class II CO pathway	high confidence		244	AT3G09660	AtMCM8, MCM8	Arabidopsis thaliana	TraesCS1D02G287700	TaMCM8	ortholog_one2one	59.3009	59.5985	NA	54.52	NA	NA	high confidence	Mesangiospermae
227	TraesCS3B02G535000	TaMUS81	NA	AtMUS81, MUS81	Class II CO pathway	high confidence		245	AT1G77320	MEI1	Arabidopsis thaliana	TraesCS4A02G221600	TaMEI1	ortholog_one2one	37.8621	38.7526	NA	46.61	NA	NA	high confidence	Mesangiospermae
228	TraesCS3D02G192600	TaMUS81	NA	AtMUS81, MUS81	Class II CO pathway	high confidence		246	AT1G77320	MEI1	Arabidopsis thaliana	TraesCS4B02G099800	TaMEI1	ortholog_one2one	37.5624	38.1726	NA	45.53	NA	NA	high confidence	Mesangiospermae
229	TraesCS3D02G482500	TaMUS81	NA	AtMUS81, MUS81	Class II CO pathway	high confidence		247	AT1G77320	MEI1	Arabidopsis thaliana	TraesCS4D02G096000	TaMEI1	ortholog_one2one	36.963	37.8323	NA	41.82	NA	NA	high confidence	Mesangiospermae
230	TraesCS6A02G144500	TaMUS81	NA	AtMUS81, MUS81	Class II CO pathway	high confidence		255	Os12g0572800	OsMEL2	Oryza sativa	TraesCS5A02G079800	TaMEL2	ortholog_one2many	66.2069	70.5234	NA	68.59	0.1821	0.5311	low confidence	Poaceae
231	TraesCS7B02G011000	TaMUS81	NA	AtMUS81, MUS81	Class II CO pathway	high confidence		256	Os12g0572800	OsMEL2	Oryza sativa	TraesCS5B02G086100	TaMEL2	ortholog_one2many	66.2931	70.3568	NA	61.21	0.1784	0.5145	low confidence	Poaceae
232	TraesCS7D02G490700	TaMUS81	NA	AtMUS81, MUS81	Class II CO pathway	high confidence		257	Os12g0572800	OsMEL2	Oryza sativa	TraesCS5D02G092300	TaMEL2	ortholog_one2many	66.2931	70.6801	NA	54.63	0.1822	0.5133	low confidence	Poaceae
233	TraesCS1A02G162200	TaNBS1	NA	AtNBS1, NBS1	DSB repair	high confidence		258	AT3G27730	MER3, RCK	Arabidopsis thaliana	TraesCS4A02G136200	TaMER3	ortholog_one2one	55.818	49.8048	NA	77.71	NA	NA	high confidence	Mesangiospermae
234	TraesCS1B02G178800	TaNBS1	NA	AtNBS1, NBS1	DSB repair	high confidence		259	AT3G27730	MER3, RCK	Arabidopsis thaliana	TraesCS4B02G168700	TaMER3	ortholog_one2one	55.4681	49.4926	NA	58.93	NA	NA	high confidence	Mesangiospermae
235	TraesCS1D02G159000	TaNBS1	NA	AtNBS1, NBS1	DSB repair	high confidence		260	AT3G27730	MER3, RCK	Arabidopsis thaliana	TraesCS4D02G171000	TaMER3	ortholog_one2one	54.2432	50.4475	NA	59	NA	NA	high confidence	Mesangiospermae
236	TraesCS2A02G325700	TaPCH2	OsCRC1	PCH2	DSB formation	high confidence		261	Os02g0617500	OsMER3, OsRCK	Oryza sativa	TraesCS4A02G136200	TaMER3	ortholog_one2one	89.8876	43.7158	NA	58.91	0.0516	0.4052	high confidence	BOP_clade
237	TraesCS2B02G356200	TaPCH2	OsCRC1	PCH2	DSB formation	high confidence		262	Os02g0617500	OsMER3, OsRCK	Oryza sativa	TraesCS4B02G168700	TaMER3	ortholog_one2one	89.5666	43.5597	NA	88.97	0.0531	0.4103	high confidence	BOP_clade
238	TraesCS2D02G337000	TaPCH2	OsCRC1	PCH2	DSB formation	high confidence		263	Os02g0617500	OsMER3, OsRCK	Oryza sativa	TraesCS4D02G171000	TaMER3	ortholog_one2one	89.5666	45.4028	NA	87.62	0.0511	0.4007	high confidence	BOP_clade
239	TraesCS7D02G234200	TaPHS1	NA (ZmPHS1)	NA	DSB formation? (interacting with DNA in wheat)	high confidence		264	AT5G50930	AtMHF1, MHF1	Arabidopsis thaliana	TraesCS2A02G287800	TaMHF1	ortholog_one2one	29.3388	50.3546	NA	30.21	NA	NA	high confidence	Mesangiospermae
240	TraesCS7A02G233900	TaPHS1	NA (ZmPHS1)	NA	DSB formation? (interacting with DNA in wheat)	high confidence		265	AT5G50930	AtMHF1, MHF1	Arabidopsis thaliana	TraesCS2B02G304500	TaMHF1	ortholog_one2one	30.1653	51.049	NA	29.16	NA	NA	high confidence	Mesangiospermae
241	TraesCS7B02G132300	TaPHS1	NA (ZmPHS1)	NA	DSB formation? (interacting with DNA in wheat)	high confidence		266	AT5G50930	AtMHF1, MHF1	Arabidopsis thaliana	TraesCS2D02G286100	TaMHF1	ortholog_one2one	29.3388	50.3546	NA	30.02	NA	NA	high confidence	Mesangiospermae
242	TraesCS7A02G233700	TaPHS1	NA (ZmPHS1)	PHS1	DSB formation? (interacting with DNA in wheat)	high confidence		267	AT1G78790	AtMHF2, MHF2	Arabidopsis thaliana	TraesCS2A02G324100	TaMHF2	ortholog_one2one	54.8077	51.3514	NA	33.37	NA	NA	high confidence	Mesangiospermae
243	TraesCS7B02G132000	TaPHS1	NA (ZmPHS1)	PHS1	DSB formation? (interacting with DNA in wheat)	high confidence		268	AT1G78790	AtMHF2, MHF2	Arabidopsis thaliana	TraesCS2B02G358000	TaMHF2	ortholog_one2one	54.8077	51.3514	NA	12.57	NA	NA	high confidence	Mesangiospermae
244	TraesCS7D02G233900	TaPHS1	NA (ZmPHS1)	PHS1	DSB formation? (interacting with DNA in wheat)	high confidence		269	AT1G78790	AtMHF2, MHF2	Arabidopsis thaliana	TraesCS2D02G338800	TaMHF2	ortholog_one2one	56.7308	56.1905	NA	10.9	NA	NA	high confidence	Mesangiospermae
245	TraesCS7A02G193400	TaPollambda	Pollambda	NA	DNA repair in meristematic and meiotic tissues	high confidence		270	Os07g0151100	OsMIL1, OsGRX19	Oryza sativa	TraesCS2A02G251700	TaMIL1	ortholog_one2one	49.4792	69.3431	NA	82.96	0.1419	3.6901	high confidence	BOP_clade
246	TraesCS7B02G098700	TaPollambda	Pollambda	NA	DNA repair in meristematic and meiotic tissues	high confidence		271	Os07g0151100	OsMIL1, OsGRX19	Oryza sativa	TraesCS2B02G271600	TaMIL1	ortholog_one2one	49.4792	69.3431	NA	84.17	0.1414	2.4653	high confidence	BOP_clade
247	TraesCS7D02G194700	TaPollambda	Pollambda	NA	DNA repair in meristematic and meiotic tissues	high confidence		272	Os07g0151100	OsMIL1, OsGRX19	Oryza sativa	TraesCS2D02G252500	TaMIL1	ortholog_one2one	49.4792	69.3431	NA	84.77	0.1449	3.5525	high confidence	BOP_clade
248	TraesCS2A02G275100	TaPRD1	NA	AtPRD1, PRD1	DSB formation	high confidence		273	Zm00001d026640	Mis12a, Mis12-1	Zea mays	TraesCS6A02G227100	TaMis12a	ortholog_many2many	57.5269	38.7681	NA	NA	0.3147	0.6324	high confidence	Poaceae
249	TraesCS2B02G292500	TaPRD1	NA	AtPRD1, PRD1	DSB formation	high confidence		274	Zm00001d026640	Mis12a, Mis12-1	Zea mays	TraesCS6B02G254600	TaMis12a	ortholog_many2many	55.914	42.1053	NA	NA	0.327	0.6471	high confidence	Poaceae
250	TraesCS2D02G274100	TaPRD1	NA	AtPRD1, PRD1	DSB formation	high confidence		275	Zm00001d026640	Mis12a, Mis12-1	Zea mays	TraesCS6D02G207900	TaMis12a	ortholog_many2many	57.5269	43.3198	NA	NA	0.3167	0.6648	high confidence	Poaceae
251	TraesCS2A02G315000	TaPRD3	PAIR1	AtPRD3, PRD3	DSB formation	high confidence		276	Zm00001d026640	Mis12a, Mis12-1	Zea mays	TraesCS7A02G516100	TaMis12a	ortholog_many2many	52.1505	42.7313	NA	NA	0.36	0.6478	high confidence	Poaceae
252	TraesCS2B02G333500	TaPRD3	PAIR1	AtPRD3, PRD3	DSB formation	high confidence		277	Zm00001d026640	Mis12a, Mis12-1	Zea mays	TraesCS7B02G432500	TaMis12a	ortholog_many2many	53.2258	39.4422	NA	NA	0.3504	0.666	high confidence	Poaceae
253	TraesCS2D02G313300	TaPRD3	PAIR1	AtPRD3, PRD3	DSB formation	high confidence		278	Zm00001d026640	Mis12a, Mis12-1	Zea mays	TraesCS7D02G506400	TaMis12a	ortholog_many2many	52.6882	39.6761	NA	NA	0.356	0.6339	high confidence	Poaceae
254	TraesCS2A02G028900	TaPRD3	PAIR1	NA	DSB formation	high confidence		279	Zm00001d001798	ZmMis12b, Mis12-2, GRMZM2G049495, PZA00680, Rs131175383, Ss196414921	Zea mays	TraesCS2A02G586100	TaMis12b	ortholog_one2many	74.6951	76.087	NA	NA	0.1487	0.6156	high confidence	Poaceae
255	TraesCS2B02G041500	TaPRD3	PAIR1	NA	DSB formation	high confidence		280	Zm00001d001798	ZmMis12b, Mis12-2, GRMZM2G049495, PZA00680, Rs131175383, Ss196414921	Zea mays	TraesCS2B02G596900	TaMis12b	ortholog_one2many	72.2561	74.0625	NA	NA	0.1467	0.6383	high confidence	Poaceae
256	TraesCS2B02G041900	TaPRD3	PAIR1	NA	DSB formation	high confidence		281	Zm00001d001798	ZmMis12b, Mis12-2, GRMZM2G049495, PZA00680, Rs131175383, Ss196414921	Zea mays	TraesCS2D02G600500	TaMis12b	ortholog_one2many	75.6098	77.0186	NA	NA	0.1462	0.5749	high confidence	Poaceae
257	TraesCS2D02G031200	TaPRD3	PAIR1	NA	DSB formation	high confidence		282	AT4G09140	AtMLH1, MLH1	Arabidopsis thaliana	TraesCS3A02G500600	TaMLH1	ortholog_one2many	64.0434	65.1934	NA	98.95	NA	NA	low confidence	Magnoliophyta
258	TraesCS4B02G363400	TaPRD3	PAIR1	NA	DSB formation	high confidence		283	AT4G09140	AtMLH1, MLH1	Arabidopsis thaliana	TraesCS3B02G564100	TaMLH1	ortholog_one2one	64.0434	64.8352	NA	93.89	NA	NA	low confidence	Magnoliophyta
259	TraesCS4D02G356800	TaPRD3	PAIR1	NA	DSB formation	high confidence		284	AT4G09140	AtMLH1, MLH1	Arabidopsis thaliana	TraesCS3D02G507500	TaMLH1	ortholog_one2many	64.0434	65.1934	NA	98.99	NA	NA	low confidence	Magnoliophyta
260	TraesCS5A02G531600	TaPRD3	PAIR1	NA	DSB formation	high confidence		285	AT4G09140	AtMLH1, MLH1	Arabidopsis thaliana	TraesCS3D02G507800	TaMLH1	ortholog_one2many	57.6662	64.5897	NA	96.76	NA	NA	low confidence	Magnoliophyta
261	TraesCS4A02G206100	TaPS1	NA	AtPS1, PS1	Meiotic cell cycle control	low confidence		286	AT4G09140	AtMLH1, MLH1	Arabidopsis thaliana	TraesCS7A02G140800	TaMLH1	ortholog_one2many	63.772	64.9171	NA	94.79	NA	NA	low confidence	Magnoliophyta
262	TraesCS4B02G109700	TaPS1	NA	AtPS1, PS1	Meiotic cell cycle control	low confidence		287	AT4G35520	AtMLH3, MLH3	Arabidopsis thaliana	TraesCS5A02G352800	TaMLH3	ortholog_one2one	33.3898	32.5083	NA	54.36	NA	NA	low confidence	Magnoliophyta
263	TraesCS4D02G107100	TaPS1	NA	AtPS1, PS1	Meiotic cell cycle control	low confidence		288	AT4G35520	AtMLH3, MLH3	Arabidopsis thaliana	TraesCS5B02G355000	TaMLH3	ortholog_one2one	33.4746	32.6716	NA	53.25	NA	NA	low confidence	Magnoliophyta
264	TraesCS2A02G082400	TaPTD	NA	PTD	Class I CO pathway	high confidence		289	AT4G35520	AtMLH3, MLH3	Arabidopsis thaliana	TraesCS5D02G359800	TaMLH3	ortholog_one2one	33.6441	32.7558	NA	55.51	NA	NA	low confidence	Magnoliophyta
265	TraesCS2B02G096500	TaPTD	NA	PTD	Class I CO pathway	high confidence		290	HORVU5Hr1G087680	HvMLH3	Hordeum vulgare	TraesCS5A02G352800	TaMLH3	ortholog_one2many	93.543	93.2343	50	100	NA	NA	high confidence	Triticeae
266	TraesCS2D02G080300	TaPTD	NA	PTD	Class I CO pathway	high confidence		291	HORVU5Hr1G087680	HvMLH3	Hordeum vulgare	TraesCS5B02G355000	TaMLH3	ortholog_one2many	92.3013	92.225	50	100	NA	NA	high confidence	Triticeae
267	TraesCS4A02G419600	TaRAD1	OsRAD1	NA	DSB repair	high confidence		292	HORVU5Hr1G087680	HvMLH3	Hordeum vulgare	TraesCS5D02G359800	TaMLH3	ortholog_one2many	94.0397	93.7294	50	100	NA	NA	high confidence	Triticeae
268	TraesCS4A02G419800	TaRAD1	OsRAD1	NA	DSB repair	high confidence		305	AT4G29170	AtMND1	Arabidopsis thaliana	TraesCS5A02G174300	TaMND1	ortholog_one2one	65.2174	72.4638	NA	13.68	NA	NA	high confidence	Mesangiospermae
269	TraesCS7A02G068700	TaRAD1	OsRAD1	NA	DSB repair	high confidence		306	AT4G29170	AtMND1	Arabidopsis thaliana	TraesCS5B02G171700	TaMND1	ortholog_one2one	65.2174	72.4638	NA	14.95	NA	NA	high confidence	Mesangiospermae
270	TraesCS7A02G068900	TaRAD1	OsRAD1	NA	DSB repair	high confidence		307	AT4G29170	AtMND1	Arabidopsis thaliana	TraesCS5D02G178900	TaMND1	ortholog_one2one	65.2174	72.4638	NA	12.42	NA	NA	high confidence	Mesangiospermae
271	TraesCS7D02G063200	TaRAD1	OsRAD1	NA	DSB repair	high confidence		308	AT5G54260	AtMRE11, MRE11	Arabidopsis thaliana	TraesCS2A02G528700	TaMRE11	ortholog_one2many	66.5746	68.8571	NA	45.92	NA	NA	high confidence	Mesangiospermae
272	TraesCS7D02G063400	TaRAD1	OsRAD1	NA	DSB repair	high confidence		309	AT5G54260	AtMRE11, MRE11	Arabidopsis thaliana	TraesCS2B02G559100	TaMRE11	ortholog_one2many	66.7127	67.5524	NA	63.36	NA	NA	high confidence	Mesangiospermae
273	TraesCS7D02G063600	TaRAD1	OsRAD1	NA	DSB repair	high confidence		310	AT5G54260	AtMRE11, MRE11	Arabidopsis thaliana	TraesCS2D02G531600	TaMRE11	ortholog_one2one	66.7127	69.0987	NA	40.93	NA	NA	high confidence	Mesangiospermae
274	TraesCS2A02G318700	TaRAD50	NA	AtRAD50, RAD50	SPO 11 -induced DSB repair	high confidence		311	AT5G54260	AtMRE11, MRE11	Arabidopsis thaliana	TraesCS7A02G369000	TaMRE11	ortholog_one2many	44.4751	51.6854	NA	44.67	NA	NA	high confidence	Mesangiospermae
275	TraesCS2B02G337000	TaRAD50	NA	AtRAD50, RAD50	SPO 11 -induced DSB repair	high confidence		312	AT5G54260	AtMRE11, MRE11	Arabidopsis thaliana	TraesCS7B02G259500	TaMRE11	ortholog_one2many	46.547	53.3228	NA	26.61	NA	NA	high confidence	Mesangiospermae
276	TraesCS2D02G316400	TaRAD50	NA	AtRAD50, RAD50	SPO 11 -induced DSB repair	high confidence		313	Os04g0635900	OsMRE11	Oryza sativa	TraesCS2A02G528700	TaMRE11	ortholog_one2one	86.0993	86.7143	NA	56.89	0.069	0.4946	high confidence	BOP_clade
277	TraesCS5A02G081400	TaRAD50	NA	AtRAD50, RAD50	SPO 11 -induced DSB repair	high confidence		314	Os04g0635900	OsMRE11	Oryza sativa	TraesCS2B02G559100	TaMRE11	ortholog_one2one	85.9574	84.7552	NA	66.98	0.0695	0.5216	high confidence	BOP_clade
278	TraesCS5B02G085000	TaRAD50	NA	AtRAD50, RAD50	SPO 11 -induced DSB repair	high confidence		315	Os04g0635900	OsMRE11	Oryza sativa	TraesCS2D02G531600	TaMRE11	ortholog_one2one	86.2411	86.9814	NA	60.62	0.0681	0.5104	high confidence	BOP_clade
279	TraesCS5D02G091200	TaRAD50	NA	AtRAD50, RAD50	SPO 11 -induced DSB repair	high confidence		316	AT3G18524	AtMSH2, MSH2	Arabidopsis thaliana	TraesCS1A02G135100	TaMSH2	ortholog_one2one	65.2081	63.7122	NA	55.93	NA	NA	high confidence	Mesangiospermae
280	TraesCS7A02G384800	TaRAD51	OsRAD51A1, OsRAD51, OsRAD51A2	AtRAD51, RAD51	SPO 11 -induced DSB repair	high confidence		317	AT3G18524	AtMSH2, MSH2	Arabidopsis thaliana	TraesCS1B02G149700	TaMSH2	ortholog_one2many	65.2081	63.3817	NA	87.86	NA	NA	high confidence	Mesangiospermae
281	TraesCS7B02G287700	TaRAD51	OsRAD51A1, OsRAD51, OsRAD51A2	AtRAD51, RAD51	SPO 11 -induced DSB repair	high confidence		318	AT3G18524	AtMSH2, MSH2	Arabidopsis thaliana	TraesCS1D02G131600	TaMSH2	ortholog_one2one	65.4216	65.0743	NA	48.98	NA	NA	high confidence	Mesangiospermae
282	TraesCS7D02G381300	TaRAD51	OsRAD51A1, OsRAD51, OsRAD51A2	AtRAD51, RAD51	SPO 11 -induced DSB repair	high confidence		319	AT3G18524	AtMSH2, MSH2	Arabidopsis thaliana	TraesCS3B02G287700	TaMSH2	ortholog_one2many	24.7599	26.2443	NA	27.29	NA	NA	low confidence	Mesangiospermae
283	TraesCS1A02G058500	TaRAD51B	NA	AtRAD51B, RAD51B	DSB repair	high confidence		320	AT4G17380	AtMSH4, MSH4	Arabidopsis thaliana	TraesCS2A02G171900	TaMSH4	ortholog_one2one	74.1162	72.4691	NA	48.96	NA	NA	high confidence	Mesangiospermae
284	TraesCS1B02G075900	TaRAD51B	NA	AtRAD51B, RAD51B	DSB repair	high confidence		321	AT4G17380	AtMSH4, MSH5	Arabidopsis thaliana	TraesCS2B02G198300	TaMSH4	ortholog_one2one	74.7475	73.3581	NA	42.75	NA	NA	high confidence	Mesangiospermae
285	TraesCS1D02G059600	TaRAD51B	NA	AtRAD51B, RAD51B	DSB repair	high confidence		322	Os07g0486000	OsMSH4, MutS-homolog 4	Oryza sativa	TraesCS2A02G171900	TaMSH4	ortholog_one2one	90.4762	89.1358	NA	59.63	0.0508	0.5371	high confidence	BOP_clade
286	TraesCS2A02G208200	TaRAD51C	OsRAD51C	AtRAD51C, RAD51C	SPO 11 -induced DSB repair	high confidence		323	Os07g0486000	OsMSH4, MutS-homolog 4	Oryza sativa	TraesCS2B02G198300	TaMSH4	ortholog_one2one	90.6015	89.5911	NA	60.22	0.0489	0.5368	high confidence	BOP_clade
287	TraesCS2B02G234700	TaRAD51C	OsRAD51C	AtRAD51C, RAD51C	SPO 11 -induced DSB repair	high confidence		324	AT3G20475	AtMSH5, MSH5	Arabidopsis thaliana	TraesCS1A02G315900	TaMSH5	ortholog_one2one	66.171	65.2812	NA	83.35	NA	NA	high confidence	Mesangiospermae
288	TraesCS2D02G214900	TaRAD51C	OsRAD51C	AtRAD51C, RAD51C	SPO 11 -induced DSB repair	high confidence		325	AT3G20475	AtMSH5, MSH5	Arabidopsis thaliana	TraesCS1B02G328200	TaMSH5	ortholog_one2one	42.1314	64.1509	NA	66.43	NA	NA	high confidence	Mesangiospermae
289	TraesCS7A02G455900	TaRAD51D	OsRAD51D	AtRAD51D, RAD51D, SSN1	DSB repair	high confidence		326	AT3G20475	AtMSH5, MSH5	Arabidopsis thaliana	TraesCS1D02G316200	TaMSH5	ortholog_one2one	66.9145	66.0955	NA	85.53	NA	NA	high confidence	Mesangiospermae
290	TraesCS7B02G356900	TaRAD51D	OsRAD51D	AtRAD51D, RAD51D, SSN1	DSB repair	high confidence		327	Os05g0498300	OsMSH5, MutS-homolog 5	Oryza sativa	TraesCS1A02G315900	TaMSH5	ortholog_one2one	87.8863	86.9193	NA	100	0.0624	0.4346	high confidence	BOP_clade
291	TraesCS7D02G444800	TaRAD51D	OsRAD51D	AtRAD51D, RAD51D, SSN1	DSB repair	high confidence		328	Os05g0498300	OsMSH5, MutS-homolog 5	Oryza sativa	TraesCS1B02G328200	TaMSH5	ortholog_one2one	56.8603	86.7924	NA	89.83	0.0747	0.5204	high confidence	BOP_clade
292	TraesCS4A02G143200	TaRBR	NA	AtRBR1, RB, RB1, RBR, RBR1	Meiotic cell cycle control, class I and class II CO pathways	high confidence		329	Os05g0498300	OsMSH5, MutS-homolog 5	Oryza sativa	TraesCS1D02G316200	TaMSH5	ortholog_one2one	88.2571	87.3929	NA	100	0.0605	0.4293	high confidence	BOP_clade
293	TraesCS4B02G162200	TaRBR	NA	AtRBR1, RB, RB1, RBR, RBR1	Meiotic cell cycle control, class I and class II CO pathways	high confidence		330	AT3G24495	AtMSH7, MSH7, MSH6-2	Arabidopsis thaliana	TraesCS3A02G117500	TaMSH7	ortholog_one2one	51.1271	46.3993	NA	42.06	NA	NA	high confidence	Mesangiospermae
294	TraesCS4D02G159600	TaRBR	NA	AtRBR1, RB, RB1, RBR, RBR1	Meiotic cell cycle control, class I and class II CO pathways	high confidence		331	AT3G24495	AtMSH7, MSH7, MSH6-2	Arabidopsis thaliana	TraesCS3B02G136600	TaMSH7	ortholog_one2one	50.6763	45.9902	NA	42.66	NA	NA	high confidence	Mesangiospermae
295	TraesCS7A02G264800	TaRBR	NA	AtRBR1, RB, RB1, RBR, RBR1	Meiotic cell cycle control, class I and class II CO pathways	high confidence		332	AT3G24495	AtMSH7, MSH7, MSH6-2	Arabidopsis thaliana	TraesCS3D02G119400	TaMSH7	ortholog_one2one	50.5861	45.9083	NA	42.29	NA	NA	high confidence	Mesangiospermae
296	TraesCS7B02G162700	TaRBR	NA	AtRBR1, RB, RB1, RBR, RBR1	Meiotic cell cycle control, class I and class II CO pathways	high confidence		333	Os06g0708200	OsMTOPVIB	Oryza sativa	TraesCS7A02G410300	TaMTOPVIB	ortholog_one2one	42.9825	20.3742	NA	53.99	0.334	0.5955	low confidence	BOP_clade
297	TraesCS7D02G265600	TaRBR	NA	AtRBR1, RB, RB1, RBR, RBR1	Meiotic cell cycle control, class I and class II CO pathways	high confidence		334	Os06g0708200	OsMTOPVIB	Oryza sativa	TraesCS7B02G309700	TaMTOPVIB	ortholog_one2one	42.1053	20	NA	53.87	0.3419	0.5956	low confidence	BOP_clade
298	TraesCS1A02G420000	TaREC8	OsREC8, OrRAD21-4	AtREC8, DIF1, REC8, SYN1	Sister chromatid cohesion, DSB repair	high confidence		335	Os06g0708200	OsMTOPVIB	Oryza sativa	TraesCS7D02G403500	TaMTOPVIB	ortholog_one2one	42.5439	20.1663	NA	56.2	0.3276	0.5999	low confidence	BOP_clade
299	TraesCS1B02G450400	TaREC8	OsREC8, OrRAD21-4	AtREC8, DIF1, REC8, SYN1	Sister chromatid cohesion, DSB repair	high confidence		336	AT4G30870	AtMUS81, MUS81	Arabidopsis thaliana	TraesCS1B02G105000	TaMUS81	ortholog_many2many	33.2322	36.3184	NA	40.81	NA	NA	high confidence	Mesangiospermae
300	TraesCS1D02G427800	TaREC8	OsREC8, OrRAD21-4	AtREC8, DIF1, REC8, SYN1	Sister chromatid cohesion, DSB repair	high confidence		337	AT4G30870	AtMUS81, MUS81	Arabidopsis thaliana	TraesCS1B02G122400	TaMUS81	ortholog_many2many	35.0531	41.5468	NA	24.87	NA	NA	high confidence	Mesangiospermae
301	TraesCS2A02G304900	TaRECQ4A	OsRecQl4	AtRECQ4A, RECQ4A, AtSGS1	Anti-CO activity	high confidence		338	AT4G30870	AtMUS81, MUS81	Arabidopsis thaliana	TraesCS1D02G082300	TaMUS81	ortholog_many2many	34.2944	44.8413	NA	57.69	NA	NA	high confidence	Mesangiospermae
302	TraesCS2B02G321700	TaRECQ4A	OsRecQl4	AtRECQ4A, RECQ4A, AtSGS1	Anti-CO activity	high confidence		339	AT4G30870	AtMUS81, MUS81	Arabidopsis thaliana	TraesCS3A02G188900	TaMUS81	ortholog_many2many	29.8938	45.7077	NA	50.17	NA	NA	high confidence	Mesangiospermae
303	TraesCS2D02G303500	TaRECQ4A	OsRecQl4	AtRECQ4A, RECQ4A, AtSGS1	Anti-CO activity	high confidence		340	AT4G30870	AtMUS81, MUS81	Arabidopsis thaliana	TraesCS3A02G486900	TaMUS81	ortholog_many2many	33.0804	44.0404	NA	50.13	NA	NA	high confidence	Mesangiospermae
304	TraesCS7A02G386700	TaRFC1	NA	AtRFC1, RFC1	SPO 11 -induced DSB repair	high confidence		341	AT4G30870	AtMUS81, MUS81	Arabidopsis thaliana	TraesCS3A02G487200	TaMUS81	ortholog_many2many	38.5432	44.1739	NA	49.75	NA	NA	high confidence	Mesangiospermae
305	TraesCS7B02G289500	TaRFC1	NA	AtRFC1, RFC1	SPO 11 -induced DSB repair	high confidence		342	AT4G30870	AtMUS81, MUS81	Arabidopsis thaliana	TraesCS3B02G218300	TaMUS81	ortholog_many2many	29.5903	44.7248	NA	42.14	NA	NA	high confidence	Mesangiospermae
306	TraesCS7D02G383200	TaRFC1	NA	AtRFC1, RFC1	SPO 11 -induced DSB repair	high confidence		343	AT4G30870	AtMUS81, MUS81	Arabidopsis thaliana	TraesCS3B02G489200	TaMUS81	ortholog_many2many	33.2322	42.8571	NA	14.28	NA	NA	high confidence	Mesangiospermae
307	TraesCS2A02G285200	TaRMI1	NA	AtRMI1, RMI1, BLAP75	Late recombination intermediate repair	high confidence		344	AT4G30870	AtMUS81, MUS81	Arabidopsis thaliana	TraesCS3B02G534900	TaMUS81	ortholog_many2many	35.2049	32.0442	NA	37.03	NA	NA	high confidence	Mesangiospermae
308	TraesCS2D02G283800	TaRMI1	NA	AtRMI1, RMI1, BLAP75	Late recombination intermediate repair	high confidence		345	AT4G30870	AtMUS81, MUS81	Arabidopsis thaliana	TraesCS3B02G535000	TaMUS81	ortholog_many2many	37.7845	45.6044	NA	43.98	NA	NA	high confidence	Mesangiospermae
309	TraesCS2B02G302300	TaRMI1	NA	AtRMI1, RMI1, BLAP75	Late recombination intermediate repair	low confidence		346	AT4G30870	AtMUS81, MUS81	Arabidopsis thaliana	TraesCS3D02G192600	TaMUS81	ortholog_many2many	30.0455	45.9397	NA	19.86	NA	NA	high confidence	Mesangiospermae
310	TraesCS6A02G335700	TaRPA1a	OsRPA1a	AtRPA1a, RPA1a, AtRPA70a, RPA70a	DSB repair	high confidence		347	AT4G30870	AtMUS81, MUS81	Arabidopsis thaliana	TraesCS3D02G482500	TaMUS81	ortholog_many2many	38.2398	43.75	NA	42.36	NA	NA	high confidence	Mesangiospermae
311	TraesCS6B02G366400	TaRPA1a	OsRPA1a	AtRPA1a, RPA1a, AtRPA70a, RPA70a	DSB repair	high confidence		348	AT4G30870	AtMUS81, MUS81	Arabidopsis thaliana	TraesCS6A02G144500	TaMUS81	ortholog_many2many	33.3839	44.7154	NA	6.97	NA	NA	high confidence	Mesangiospermae
312	TraesCS6D02G315400	TaRPA1a	OsRPA1a	AtRPA1a, RPA1a, AtRPA70a, RPA70a	DSB repair	high confidence		349	AT4G30870	AtMUS81, MUS81	Arabidopsis thaliana	TraesCS7B02G011000	TaMUS81	ortholog_many2many	33.2322	44.6029	NA	52.96	NA	NA	high confidence	Mesangiospermae
313	TraesCS1A02G032700	TaRPA1c	OsRPA1c	RPA1c, RPA70C	DSB repair	low confidence		350	AT4G30870	AtMUS81, MUS81	Arabidopsis thaliana	TraesCS7D02G490700	TaMUS81	ortholog_many2many	35.6601	43.9252	NA	57.47	NA	NA	high confidence	Mesangiospermae
314	TraesCS1A02G085000	TaRPA1c	OsRPA1c	RPA1c, RPA70C	DSB repair	low confidence		357	AT3G02680	AtNBS1, NBS1	Arabidopsis thaliana	TraesCS1A02G162200	TaNBS1	ortholog_one2one	34.8708	32.9268	NA	40.46	NA	NA	high confidence	Mesangiospermae
315	TraesCS1A02G104500	TaRPA1c	OsRPA1c	RPA1c, RPA70C	DSB repair	low confidence		358	AT3G02680	AtNBS1, NBS1	Arabidopsis thaliana	TraesCS1B02G178800	TaNBS1	ortholog_one2one	35.2399	33.2753	NA	33.12	NA	NA	high confidence	Mesangiospermae
316	TraesCS1B02G040800	TaRPA1c	OsRPA1c	RPA1c, RPA70C	DSB repair	low confidence		359	AT3G02680	AtNBS1, NBS1	Arabidopsis thaliana	TraesCS1D02G159000	TaNBS1	ortholog_one2one	35.6089	33.6237	NA	37.76	NA	NA	high confidence	Mesangiospermae
317	TraesCS1B02G102200	TaRPA1c	OsRPA1c	RPA1c, RPA70C	DSB repair	low confidence		360	AT4G24710	PCH2	Arabidopsis thaliana	TraesCS2A02G325700	TaPCH2	ortholog_one2one	65.9708	66.5263	NA	53.11	NA	NA	high confidence	Mesangiospermae
318	TraesCS1D02G086400	TaRPA1c	OsRPA1c	RPA1c, RPA70C	DSB repair	low confidence		361	AT4G24710	PCH2	Arabidopsis thaliana	TraesCS2B02G356200	TaPCH2	ortholog_one2one	65.3445	65.8947	NA	48.69	NA	NA	high confidence	Mesangiospermae
319	TraesCS1D02G096600	TaRPA1c	OsRPA1c	RPA1c, RPA70C	DSB repair	low confidence		362	AT4G24710	PCH2	Arabidopsis thaliana	TraesCS2D02G337000	TaPCH2	ortholog_one2one	65.5532	66.1053	NA	49.04	NA	NA	high confidence	Mesangiospermae
320	TraesCSU02G005900	TaRPA1c	OsRPA1c	RPA1c, RPA70C	DSB repair	low confidence		363	Os04g0479000	OsCRC1	Oryza sativa	TraesCS2A02G325700	TaPCH2	ortholog_one2one	81.8947	81.8947	NA	72.53	0.0956	0.5145	low confidence	Poaceae
321	TraesCS7A02G432800	TaRPA2c	OsRPA2c	NA	DSB repair	high confidence		364	Os04g0479000	OsCRC1	Oryza sativa	TraesCS2B02G356200	TaPCH2	ortholog_one2one	81.4737	81.4737	NA	99.9	0.1001	0.5162	low confidence	Poaceae
322	TraesCS7B02G333100	TaRPA2c	OsRPA2c	NA	DSB repair	high confidence		365	Os04g0479000	OsCRC1	Oryza sativa	TraesCS2D02G337000	TaPCH2	ortholog_one2one	81.2632	81.2632	NA	99.91	0.1002	0.541	low confidence	Poaceae
323	TraesCS7D02G424400	TaRPA2c	OsRPA2c	NA	DSB repair	high confidence		366	AT1G10710	PHS1	Arabidopsis thaliana	TraesCS7A02G233700	TaPHS1	NA	<30%	NA	NA	NA	NA	NA	Ensembl BLAST	NA
324	TraesCS3A02G212600	TaRTEL1	NA	RTEL1	Meiotic entry	high confidence		367	AT1G10710	PHS1	Arabidopsis thaliana	TraesCS7B02G132000	TaPHS1	NA	<30%	NA	NA	NA	NA	NA	Ensembl BLAST	NA
325	TraesCS3B02G242700	TaRTEL1	NA	RTEL1	Meiotic entry	high confidence		368	AT1G10710	PHS1	Arabidopsis thaliana	TraesCS7D02G233900	TaPHS1	NA	<30%	NA	NA	NA	NA	NA	Ensembl BLAST	NA
326	TraesCS3D02G215000	TaRTEL1	NA	RTEL1	Meiotic entry	high confidence		369	Zm00001d045993	ZmPHS1	Zea mays	TraesCS7A02G233700	TaPHS1	ortholog_one2many	47.8142	49.1573			0.3596	0.4917	high confidence	Poaceae
327	TraesCS2A02G260400	TaSCC2	NA	AtSCC2, SCC2, EMB2773	Sister chromatid cohesion establishment	high confidence		370	Zm00001d045993	ZmPHS1	Zea mays	TraesCS7A02G233900	TaPHS1	ortholog_one2many	48.6339	42.7885			0.3341	0.6009	high confidence	Poaceae
328	TraesCS2B02G281600	TaSCC2	NA	AtSCC2, SCC2, EMB2773	Sister chromatid cohesion establishment	high confidence		371	Zm00001d045993	ZmPHS1	Zea mays	TraesCS7B02G132000	TaPHS1	ortholog_one2many	48.6339	49.7207			0.3586	0.5495	high confidence	Poaceae
329	TraesCS2D02G263300	TaSCC2	NA	AtSCC2, SCC2, EMB2773	Sister chromatid cohesion establishment	high confidence		372	Zm00001d045993	ZmPHS1	Zea mays	TraesCS7B02G132300	TaPHS1	ortholog_one2many	48.9071	45.202			0.3275	0.594	high confidence	Poaceae
330	TraesCS4A02G158700	TaSCC3	NA	AtSCC3, SCC3	Sister chromatid cohesion	high confidence		373	Zm00001d045993	ZmPHS1	Zea mays	TraesCS7D02G233900	TaPHS1	ortholog_one2many	45.9016	48.8372			0.3703	0.5464	high confidence	Poaceae
331	TraesCS4D02G147700	TaSCC3	NA	AtSCC3, SCC3	Sister chromatid cohesion	high confidence		374	Zm00001d045993	ZmPHS1	Zea mays	TraesCS7D02G234200	TaPHS1	ortholog_one2many	48.3607	44.1397			0.3322	0.5713	high confidence	Poaceae
332	TraesCSU02G181400	TaSCC3	NA	AtSCC3, SCC3	Sister chromatid cohesion	high confidence		375	Os06g0237200	Pollambda	Oryza sativa	TraesCS7A02G193400	TaPollambda	ortholog_one2one	80.5195	79.1971	NA	100	0.1203	0.5149	high confidence	BOP_clade
333	TraesCS4A02G062400	TaSDS	OsSDS	SDS	IH bias DSB repair	high confidence		376	Os06g0237200	Pollambda	Oryza sativa	TraesCS7B02G098700	TaPollambda	ortholog_one2one	79.0352	78.022	NA	100	0.123	0.4383	high confidence	BOP_clade
334	TraesCS4B02G239200	TaSDS	OsSDS	SDS	IH bias DSB repair	high confidence		377	Os06g0237200	Pollambda	Oryza sativa	TraesCS7D02G194700	TaPollambda	ortholog_one2one	80.1484	75	NA	100	0.1195	0.4607	high confidence	BOP_clade
335	TraesCS4D02G239200	TaSDS	OsSDS	SDS	IH bias DSB repair	high confidence		378	AT4G14180	AtPRD1, PRD1	Arabidopsis thaliana	TraesCS2A02G275100	TaPRD1	ortholog_one2one	35.9398	37.2564	NA	83.79	NA	NA	high confidence	Mesangiospermae
336	TraesCS4D02G248700	TaSDS	OsSDS	SDS	IH bias DSB repair	high confidence		379	AT4G14180	AtPRD1, PRD1	Arabidopsis thaliana	TraesCS2B02G292500	TaPRD1	ortholog_one2one	32.7068	36.0697	NA	81.9	NA	NA	high confidence	Mesangiospermae
337	TraesCS6A02G364300	TaSGO1	OsSGO1	AtSGO1, AtSGO2	Centromeric cohesion protection	high confidence		380	AT4G14180	AtPRD1, PRD1	Arabidopsis thaliana	TraesCS2D02G274100	TaPRD1	ortholog_one2one	36.1654	35.3157	NA	80.11	NA	NA	high confidence	Mesangiospermae
338	TraesCS6B02G399000	TaSGO1	OsSGO1	AtSGO1, AtSGO2	Centromeric cohesion protection	high confidence		384	AT1G01690	AtPRD3, PRD3	Arabidopsis thaliana	TraesCS2A02G315000	TaPRD3	NA	<30%	NA	NA	NA	NA	NA	Ensembl BLAST	NA
339	TraesCS6D02G348000	TaSGO1	OsSGO1	AtSGO1, AtSGO2	Centromeric cohesion protection	high confidence		385	AT1G01690	AtPRD3, PRD3	Arabidopsis thaliana	TraesCS2B02G333500	TaPRD3	NA	<30%	NA	NA	NA	NA	NA	Ensembl BLAST	NA
340	TraesCS4A02G205900	TaSHOC1	OsSHOC1	SHOC1	Class I CO pathway	high confidence		386	AT1G01690	AtPRD3, PRD3	Arabidopsis thaliana	TraesCS2D02G313300	TaPRD3	NA	<30%	NA	NA	NA	NA	NA	Ensembl BLAST	NA
341	TraesCS4B02G109500	TaSHOC1	OsSHOC1	SHOC1	Class I CO pathway	high confidence		387	Os03g0106300	PAIR1	Oryza sativa	TraesCS2A02G028900	TaPRD3	ortholog_one2many	37.8049	27.8443	NA	94.88	0.3558	0.4915	high confidence	BOP_clade
342	TraesCS4D02G106800	TaSHOC1	OsSHOC1	SHOC1	Class I CO pathway	high confidence		388	Os03g0106300	PAIR1	Oryza sativa	TraesCS2A02G315000	TaPRD3	ortholog_one2many	54.065	38.4949	NA	90.96	0.2635	0.5817	high confidence	BOP_clade
343	TraesCS6A02G237400	TaSHOC1	OsSHOC1	SHOC1	Class I CO pathway	high confidence		389	Os03g0106300	PAIR1	Oryza sativa	TraesCS2B02G041500	TaPRD3	ortholog_one2many	34.5528	25.8359	NA	100	0.3704	0.4138	high confidence	BOP_clade
344	TraesCS6B02G265900	TaSHOC1	OsSHOC1	SHOC1	Class I CO pathway	high confidence		390	Os03g0106300	PAIR1	Oryza sativa	TraesCS2B02G041900	TaPRD3	ortholog_one2many	40.4472	34.3696	NA	93.67	0.4202	0.432	high confidence	BOP_clade
345	TraesCS6D02G220100	TaSHOC1	OsSHOC1	SHOC1	Class I CO pathway	high confidence		391	Os03g0106300	PAIR1	Oryza sativa	TraesCS2B02G333500	TaPRD3	ortholog_one2many	54.065	41.9558	NA	91.37	0.2654	0.5576	high confidence	BOP_clade
346	TraesCS3B02G027600	TaSKP1	NA	AtSKP1, SKP1A, ASK1, UIP1	Ubiquitination pathway, chromatin structure	low confidence		392	Os03g0106300	PAIR1	Oryza sativa	TraesCS2D02G031200	TaPRD3	ortholog_one2many	39.8374	38.2812	NA	92.21	0.4214	0.5308	high confidence	BOP_clade
347	TraesCS3D02G016600	TaSKP1	NA	AtSKP1, SKP1A, ASK1, UIP1	Ubiquitination pathway, chromatin structure	low confidence		393	Os03g0106300	PAIR1	Oryza sativa	TraesCS2D02G313300	TaPRD3	ortholog_one2many	54.4715	39.528	NA	89.38	0.2632	0.5587	high confidence	BOP_clade
348	TraesCS5A02G331300	TaSKP1	NA	AtSKP1, SKP1A, ASK1, UIP1	Ubiquitination pathway, chromatin structure	low confidence		394	Os03g0106300	PAIR1	Oryza sativa	TraesCS4B02G363400	TaPRD3	ortholog_one2many	52.6423	39.4216	NA	91.11	0.296	0.5997	high confidence	BOP_clade
349	TraesCS5B02G331600	TaSKP1	NA	AtSKP1, SKP1A, ASK1, UIP1	Ubiquitination pathway, chromatin structure	low confidence		395	Os03g0106300	PAIR1	Oryza sativa	TraesCS4D02G356800	TaPRD3	ortholog_one2many	53.6585	39.403	NA	90.54	0.268	0.564	high confidence	BOP_clade
350	TraesCS5B02G331700	TaSKP1	NA	AtSKP1, SKP1A, ASK1, UIP1	Ubiquitination pathway, chromatin structure	low confidence		396	Os03g0106300	PAIR1	Oryza sativa	TraesCS5A02G531600	TaPRD3	ortholog_one2many	53.6585	36.8715	NA	91.89	0.2831	0.597	high confidence	BOP_clade
351	TraesCS5D02G337000	TaSKP1	NA	AtSKP1, SKP1A, ASK1, UIP1	Ubiquitination pathway, chromatin structure	low confidence		397	AT1G34355	AtPS1, PS1	Arabidopsis thaliana	TraesCS4A02G206100	TaPS1	ortholog_one2one	17.8741	22.3919	NA	24.96	NA	NA	low confidence	Mesangiospermae
352	TraesCS5D02G337100	TaSKP1	NA	AtSKP1, SKP1A, ASK1, UIP1	Ubiquitination pathway, chromatin structure	low confidence		398	AT1G34355	AtPS1, PS1	Arabidopsis thaliana	TraesCS4B02G109700	TaPS1	ortholog_one2one	17.8064	22.1941	NA	24.55	NA	NA	low confidence	Mesangiospermae
353	TraesCS5D02G337200	TaSKP1	NA	AtSKP1, SKP1A, ASK1, UIP1	Ubiquitination pathway, chromatin structure	low confidence		399	AT1G34355	AtPS1, PS1	Arabidopsis thaliana	TraesCS4D02G107100	TaPS1	ortholog_one2one	17.671	21.4286	NA	24.15	NA	NA	low confidence	Mesangiospermae
354	TraesCS7A02G295800	TaSMC1	NA	AtSMC1, SMC1, TITAN8, TTN8	Sister chromatid cohesion	high confidence		400	AT1G12790	PTD	Arabidopsis thaliana	TraesCS2A02G082400	TaPTD	ortholog_one2one	55.2	53.2819	NA	45.18	NA	NA	high confidence	Mesangiospermae
355	TraesCS7B02G185100	TaSMC1	NA	AtSMC1, SMC1, TITAN8, TTN8	Sister chromatid cohesion	high confidence		401	AT1G12790	PTD	Arabidopsis thaliana	TraesCS2B02G096500	TaPTD	ortholog_one2one	54.4	54.8387	NA	42.8	NA	NA	high confidence	Mesangiospermae
356	TraesCS7D02G289400	TaSMC1	NA	AtSMC1, SMC1, TITAN8, TTN8	Sister chromatid cohesion	high confidence		402	AT1G12790	PTD	Arabidopsis thaliana	TraesCS2D02G080300	TaPTD	ortholog_one2one	53.6	54.0323	NA	44.14	NA	NA	high confidence	Mesangiospermae
357	TraesCS3A02G391800	TaSMC2	NA	AtSMC2	condensin complex (homologous chromosome segregation)	high confidence		403	Os06g0132600	OsRAD1	Oryza sativa	TraesCS4A02G419600	TaRAD1	ortholog_one2many	81.25	80.9836	NA	100	0.1024	0.5334	high confidence	BOP_clade
358	TraesCS3B02G423800	TaSMC2	NA	AtSMC2	condensin complex (homologous chromosome segregation)	high confidence		404	Os06g0132600	OsRAD1	Oryza sativa	TraesCS4A02G419800	TaRAD1	ortholog_one2many	81.5789	74.0299	NA	94.27	0.0999	0.4894	high confidence	BOP_clade
359	TraesCS3D02G384700	TaSMC2	NA	AtSMC2	condensin complex (homologous chromosome segregation)	high confidence		405	Os06g0132600	OsRAD1	Oryza sativa	TraesCS7A02G068700	TaRAD1	ortholog_one2many	81.9079	82.7243	NA	100	0.0981	0.5064	high confidence	BOP_clade
360	TraesCS1A02G428700	TaSMC3	NA	SMC3, TITAN7, TTN7	Sister chromatids cohesion	high confidence		406	Os06g0132600	OsRAD1	Oryza sativa	TraesCS7A02G068900	TaRAD1	ortholog_one2many	81.25	71.3873	NA	97.72	0.1053	0.4859	high confidence	BOP_clade
361	TraesCS1B02G463400	TaSMC3	NA	SMC3, TITAN7, TTN7	Sister chromatids cohesion	high confidence		407	Os06g0132600	OsRAD1	Oryza sativa	TraesCS7D02G063200	TaRAD1	ortholog_one2many	67.7632	81.4229	NA	100	0.1018	0.4405	high confidence	BOP_clade
362	TraesCS1D02G438000	TaSMC3	NA	SMC3, TITAN7, TTN7	Sister chromatids cohesion	high confidence		408	Os06g0132600	OsRAD1	Oryza sativa	TraesCS7D02G063400	TaRAD1	ortholog_one2many	80.2632	65.2406	NA	100	0.1077	0.5026	high confidence	BOP_clade
363	TraesCS2A02G457500	TaSMC3	NA	SMC3, TITAN7, TTN7	Sister chromatids cohesion	high confidence		409	Os06g0132600	OsRAD1	Oryza sativa	TraesCS7D02G063600	TaRAD1	ortholog_one2many	74.3421	79.8587	NA	100	0.1174	0.4802	high confidence	BOP_clade
364	TraesCS2B02G479900	TaSMC3	NA	SMC3, TITAN7, TTN7	Sister chromatids cohesion	high confidence		410	AT2G31970	AtRAD50, RAD50	Arabidopsis thaliana	TraesCS2A02G318700	TaRAD50	ortholog_one2many	29.9392	54.9512	NA	53.82	NA	NA	high confidence	Mesangiospermae
365	TraesCS2D02G458200	TaSMC3	NA	SMC3, TITAN7, TTN7	Sister chromatids cohesion	high confidence		411	AT2G31970	AtRAD50, RAD50	Arabidopsis thaliana	TraesCS2B02G337000	TaRAD50	ortholog_one2many	51.0638	56.7568	NA	16.71	NA	NA	high confidence	Mesangiospermae
366	TraesCS5A02G162700	TaSMG7	NA	SMG7	Meiotic cell cycle control	high confidence		412	AT2G31970	AtRAD50, RAD50	Arabidopsis thaliana	TraesCS2D02G316400	TaRAD50	ortholog_one2many	62.234	63.5376	NA	53.86	NA	NA	high confidence	Mesangiospermae
367	TraesCS5B02G160100	TaSMG7	NA	SMG7	Meiotic cell cycle control	high confidence		413	AT2G31970	AtRAD50, RAD50	Arabidopsis thaliana	TraesCS5A02G081400	TaRAD50	ortholog_one2many	64.5137	64.5137	NA	54.92	NA	NA	high confidence	Mesangiospermae
368	TraesCS5D02G167700	TaSMG7	NA	SMG7	Meiotic cell cycle control	high confidence		414	AT2G31970	AtRAD50, RAD50	Arabidopsis thaliana	TraesCS5B02G085000	TaRAD50	ortholog_one2many	64.5897	64.5897	NA	96.49	NA	NA	high confidence	Mesangiospermae
369	TraesCS1A02G321600	TaSPL	OsSPL	NA	Meiotic entry	high confidence		415	AT2G31970	AtRAD50, RAD50	Arabidopsis thaliana	TraesCS5D02G091200	TaRAD50	ortholog_one2many	64.5897	64.5897	NA	96.57	NA	NA	high confidence	Mesangiospermae
370	TraesCS1B02G334000	TaSPL	OsSPL	NA	Meiotic entry	high confidence		416	AT5G20850	AtRAD51, RAD51	Arabidopsis thaliana	TraesCS7D02G381300	TaRAD51	ortholog_one2one	85.3801	85.3801	NA	74.58	NA	NA	low confidence	Magnoliophyta
371	TraesCS1D02G321700	TaSPL	OsSPL	NA	Meiotic entry	high confidence		417	Os11g0615800	OsRAD51A1, OsRAD51	Oryza sativa	TraesCS7D02G381300	TaRAD51	NA	>70%	NA	NA	NA	NA	NA	Ensembl BLAST	NA
372	TraesCS5A02G391400	TaSPO11-1	OsSPO11-1, OsTOP6A1	AtSPO11-1, SPO11-1	DSB formation	high confidence		418	Os12g0497300	OsRAD51A2	Oryza sativa	TraesCS7D02G381300	TaRAD51	ortholog_one2one	92.9619	92.6901	NA	60.34	0.0377	0.4254	high confidence	BOP_clade
373	TraesCS5B02G396300	TaSPO11-1	OsSPO11-1, OsTOP6A1	AtSPO11-1, SPO11-1	DSB formation	high confidence		419	Zm00001d021898	ZmRAD51A, ZmRAD51A1	Zea mays	TraesCS7D02G381300	TaRAD51	NA	>70%	NA	NA	NA	NA	NA	Ensembl BLAST	NA
374	TraesCS5D02G401100	TaSPO11-1	OsSPO11-1, OsTOP6A1	AtSPO11-1, SPO11-1	DSB formation	high confidence		420	Zm00001d041757	ZmRAD51A2, ZmRAD51B	Zea mays	TraesCS7D02G381300	TaRAD51	ortholog_one2one	93.2353	92.6901	NA	NA	0.0371	0.4598	high confidence	Poaceae
375	TraesCS7A02G300300	TaSPO11-2	NA	AtSPO11-2, SPO11-2	DSB formation	high confidence		421	AT5G20850	AtRAD51, RAD51	Arabidopsis thaliana	TraesCS7A02G384800	TaRAD51A	ortholog_one2one	84.5029	84.2566	NA	76.35	NA	NA	low confidence	Magnoliophyta
376	TraesCS7B02G201200	TaSPO11-2	NA	AtSPO11-2, SPO11-2	DSB formation	high confidence		422	AT5G20850	AtRAD51, RAD51	Arabidopsis thaliana	TraesCS7B02G287700	TaRAD51A	ortholog_one2one	84.2105	83.965	NA	77.74	NA	NA	low confidence	Magnoliophyta
377	TraesCS7D02G296000	TaSPO11-2	NA	AtSPO11-2, SPO11-2	DSB formation	high confidence		423	Os11g0615800	OsRAD51A1, OsRAD51	Oryza sativa	TraesCS7A02G384800	TaRAD51A	NA	>70%	NA	NA	NA	NA	NA	Ensembl BLAST	NA
378	TraesCS4A02G105600	TaSPO11-3	OsSPO11-3, OsTOP6A3	AtSPO11-3, SPO11-3	DSB formation	low confidence		424	Os11g0615800	OsRAD51A1, OsRAD51	Oryza sativa	TraesCS7B02G287700	TaRAD51A	NA	>70%	NA	NA	NA	NA	NA	Ensembl BLAST	NA
379	TraesCS4B02G198400	TaSPO11-3	OsSPO11-3, OsTOP6A3	AtSPO11-3, SPO11-3	DSB formation	low confidence		425	Os12g0497300	OsRAD51A2	Oryza sativa	TraesCS7A02G384800	TaRAD51A	ortholog_one2one	91.4956	90.9621	NA	62.02	0.0437	0.4244	high confidence	BOP_clade
380	TraesCS4D02G199200	TaSPO11-3	OsSPO11-3, OsTOP6A3	AtSPO11-3, SPO11-3	DSB formation	low confidence		426	Os12g0497300	OsRAD51A2	Oryza sativa	TraesCS7B02G287700	TaRAD51A	ortholog_one2one	91.4956	90.9621	NA	60.34	0.0438	0.4242	high confidence	BOP_clade
381	TraesCS3D02G170600	TaSpo11-4	OsSpo11-4, OsSPO11D	NA	DSB formation	low confidence		427	Zm00001d021898	ZmRAD51A, ZmRAD51A1	Zea mays	TraesCS7A02G384800	TaRAD51A	NA	>70%	NA	NA	NA	NA	NA	Ensembl BLAST	NA
382	TraesCS5A02G303200	TaSYN3	OsRAD21-3	AtSYN3, SYN3, AtRAD21.2	Sister chromatid cohesion	high confidence		428	Zm00001d021898	ZmRAD51A, ZmRAD51A1	Zea mays	TraesCS7B02G287700	TaRAD51A	NA	>70%	NA	NA	NA	NA	NA	Ensembl BLAST	NA
383	TraesCS5B02G303500	TaSYN3	OsRAD21-3	AtSYN3, SYN3, AtRAD21.2	Sister chromatid cohesion	high confidence		429	Zm00001d041757	ZmRAD51A2, ZmRAD51B	Zea mays	TraesCS7A02G384800	TaRAD51A	ortholog_one2one	90.8824	90.0875	NA	NA	0.0503	0.4627	high confidence	Poaceae
384	TraesCS5B02G303600	TaSYN3	OsRAD21-3	AtSYN3, SYN3, AtRAD21.2	Sister chromatid cohesion	high confidence		430	Zm00001d041757	ZmRAD51A2, ZmRAD51B	Zea mays	TraesCS7B02G287700	TaRAD51A	ortholog_one2one	91.1765	90.379	NA	NA	0.0491	0.4485	high confidence	Poaceae
385	TraesCS5D02G310000	TaSYN3	OsRAD21-3	AtSYN3, SYN3, AtRAD21.2	Sister chromatid cohesion	high confidence		431	AT2G28560	AtRAD51B, RAD51B	Arabidopsis thaliana	TraesCS1A02G058500	TaRAD51B	ortholog_one2one	53.9084	54.6448	NA	20.39	NA	NA	high confidence	Mesangiospermae
386	TraesCS5D02G310100	TaSYN3	OsRAD21-3	AtSYN3, SYN3, AtRAD21.2	Sister chromatid cohesion	high confidence		432	AT2G28560	AtRAD51B, RAD51B	Arabidopsis thaliana	TraesCS1B02G075900	TaRAD51B	ortholog_one2one	54.1779	54.4715	NA	31	NA	NA	high confidence	Mesangiospermae
387	TraesCS4A02G023100	TaTOP3α	NA	TOP3α, AtTOP3ALPHA	Late recombination intermediate repair	low confidence		433	AT2G28560	AtRAD51B, RAD51B	Arabidopsis thaliana	TraesCS1D02G059600	TaRAD51B	ortholog_one2one	54.1779	54.1779	NA	26.88	NA	NA	high confidence	Mesangiospermae
388	TraesCS4B02G280400	TaTOP3α	NA	TOP3α, AtTOP3ALPHA	Late recombination intermediate repair	low confidence		434	PHYPA_029996	PhypRAD51B	Physcomitrella patens	TraesCS1A02G058500	TaRAD51B	ortholog_one2one	35.5972	41.5301	NA	NA	NA	NA	high confidence	Embryophyta
389	TraesCS3A02G381500	TaXRCC2	NA	AtXRCC2, XRCC2	Anti-CO activity	high confidence		435	PHYPA_029996	PhypRAD51B	Physcomitrella patens	TraesCS1B02G075900	TaRAD51B	ortholog_one2one	36.0656	41.7344	NA	NA	NA	NA	high confidence	Embryophyta
390	TraesCS3B02G414200	TaXRCC2	NA	AtXRCC2, XRCC2	Anti-CO activity	high confidence		436	PHYPA_029996	PhypRAD51B	Physcomitrella patens	TraesCS1D02G059600	TaRAD51B	ortholog_one2one	35.8314	41.2399	NA	NA	NA	NA	high confidence	Embryophyta
391	TraesCS3D02G374700	TaXRCC2	NA	AtXRCC2, XRCC2	Anti-CO activity	high confidence		437	AT2G45280	AtRAD51C, RAD51C	Arabidopsis thaliana	TraesCS2A02G208200	TaRAD51C	ortholog_one2one	48.5788	64.8276	NA	12.39	NA	NA	high confidence	Mesangiospermae
392	TraesCS6A02G199100	TaXRCC3	OsXRCC3	AtXRCC3, XRCC3	SPO 11 -induced DSB repair	high confidence		438	AT2G45280	AtRAD51C, RAD51C	Arabidopsis thaliana	TraesCS2B02G234700	TaRAD51C	ortholog_one2one	48.8372	59.8101	NA	16.56	NA	NA	high confidence	Mesangiospermae
393	TraesCS6B02G229400	TaXRCC3	OsXRCC3	AtXRCC3, XRCC3	SPO 11 -induced DSB repair	high confidence		439	AT2G45280	AtRAD51C, RAD51C	Arabidopsis thaliana	TraesCS2D02G214900	TaRAD51C	ortholog_one2one	49.0956	65.5172	NA	17.54	NA	NA	high confidence	Mesangiospermae
394	TraesCS6D02G182800	TaXRCC3	OsXRCC3	AtXRCC3, XRCC3	SPO 11 -induced DSB repair	high confidence		440	Os01g0578000	OsRAD51C	Oryza sativa	TraesCS2A02G208200	TaRAD51C	ortholog_one2one	70.7736	85.1724	NA	25.01	0.0919	0.5058	high confidence	BOP_clade
395	TraesCS3A02G401700	TaZIP4	OsZIP4, OsSPO22	AtZIP4, AtSPO22	Class I CO pathway	high confidence		441	Os01g0578000	OsRAD51C	Oryza sativa	TraesCS2B02G234700	TaRAD51C	ortholog_one2one	71.0602	78.481	NA	43.33	0.0882	0.4982	high confidence	BOP_clade
396	TraesCS3B02G434600	TaZIP4	OsZIP4, OsSPO22	AtZIP4, AtSPO22	Class I CO pathway	high confidence		442	Os01g0578000	OsRAD51C	Oryza sativa	TraesCS2D02G214900	TaRAD51C	ortholog_one2one	71.3467	85.8621	NA	45.53	0.0845	0.534	high confidence	BOP_clade
397	TraesCS3D02G396500	TaZIP4	OsZIP4, OsSPO22	AtZIP4, AtSPO22	Class I CO pathway	high confidence		443	AT1G07745	AtRAD51D, RAD51D, SSN1	Arabidopsis thaliana	TraesCS7A02G455900	TaRAD51D	ortholog_one2one	37.5776	45.4887	NA	NA	NA	NA	high confidence	Mesangiospermae
398	TraesCS5B02G255100	TaZIP4 (Ph1)	OsZIP4, OsSPO22	AtZIP4, AtSPO22	Class I CO pathway (Pro-homologuos CO and anti-homeologous CO)	high confidence		444	AT1G07745	AtRAD51D, RAD51D, SSN1	Arabidopsis thaliana	TraesCS7B02G356900	TaRAD51D	ortholog_one2one	37.2671	44.2804	NA	NA	NA	NA	high confidence	Mesangiospermae
399	TraesCS3A02G144000	TaZYGO1	OsZYGO1	NA	Telomere bouquet formation	high confidence		445	AT1G07745	AtRAD51D, RAD51D, SSN1	Arabidopsis thaliana	TraesCS7D02G444800	TaRAD51D	ortholog_one2one	37.5776	45.3184	NA	17.25	NA	NA	high confidence	Mesangiospermae
400	TraesCS3B02G170600	TaZYGO1	OsZYGO1	NA	Telomere bouquet formation	high confidence		446	Os09g0104200	OsRAD51D	Oryza sativa	TraesCS7A02G455900	TaRAD51D	ortholog_one2one	68.9046	73.3083	NA	85.11	0.1623	0.6347	high confidence	BOP_clade
401	TraesCS3D02G152400	TaZYGO1	OsZYGO1	NA	Telomere bouquet formation	high confidence		447	Os09g0104200	OsRAD51D	Oryza sativa	TraesCS7B02G356900	TaRAD51D	ortholog_one2one	67.8445	70.8487	NA	85.13	0.1704	0.581	high confidence	BOP_clade
402	TraesCS2A02G340400	TaZYP1	OsZEP1	AtZYP1A, ZYP1B, ZYP1	Central element component	high confidence		448	Os09g0104200	OsRAD51D	Oryza sativa	TraesCS7D02G444800	TaRAD51D	ortholog_one2one	68.5512	72.6592	NA	86.14	0.1655	0.5969	high confidence	BOP_clade
403	TraesCS2D02G318100	TaZYP1	OsZEP1	AtZYP1A, ZYP1B, ZYP1	Central element component	high confidence		449	AT3G12280	AtRBR1, RB, RB1, RBR, RBR1	Arabidopsis thaliana	TraesCS4A02G143200	TaRBR	ortholog_one2many	48.6673	50.2548	NA	43.59	NA	NA	high confidence	Mesangiospermae
404	TraesCS2B02G338300	TaZYP1	NA	AtZYP1A, ZYP1B, ZYP1	Central element component	Ensembl BLAST		450	AT3G12280	AtRBR1, RB, RB1, RBR, RBR1	Arabidopsis thaliana	TraesCS4B02G162200	TaRBR	ortholog_one2many	48.075	49.6432	NA	43.44	NA	NA	high confidence	Mesangiospermae
405	TraesCS2A02G103300	TaRecQ-7	NA	NA	Involved in gene conversion, increase GC and CO frequency	high confidence		451	AT3G12280	AtRBR1, RB, RB1, RBR, RBR1	Arabidopsis thaliana	TraesCS4D02G159600	TaRBR	ortholog_one2many	48.2725	49.8471	NA	56.87	NA	NA	high confidence	Mesangiospermae
406	TraesCS2B02G120600	TaRecQ-7	NA	NA	Involved in gene conversion, increase GC and CO frequency	high confidence		452	AT3G12280	AtRBR1, RB, RB1, RBR, RBR1	Arabidopsis thaliana	TraesCS7A02G264800	TaRBR	ortholog_one2many	57.9467	57.4927	NA	77.95	NA	NA	high confidence	Mesangiospermae
407	TraesCS2D02G102800	TaRecQ-7	NA	NA	Involved in gene conversion, increase GC and CO frequency	high confidence		453	AT3G12280	AtRBR1, RB, RB1, RBR, RBR1	Arabidopsis thaliana	TraesCS7B02G162700	TaRBR	ortholog_one2many	57.7493	57.2968	NA	76.06	NA	NA	high confidence	Mesangiospermae
								454	AT3G12280	AtRBR1, RB, RB1, RBR, RBR1	Arabidopsis thaliana	TraesCS7D02G265600	TaRBR	ortholog_one2many	58.0454	57.1429	NA	76.39	NA	NA	high confidence	Mesangiospermae
								455	AT5G05490	AtREC8, DIF1, REC8, SYN1	Arabidopsis thaliana	TraesCS1A02G420000	TaREC8	ortholog_one2one	39.3939	40.625	NA	39.46	NA	NA	high confidence	Mesangiospermae
								456	AT5G05490	AtREC8, DIF1, REC8, SYN1	Arabidopsis thaliana	TraesCS1B02G450400	TaREC8	ortholog_one2one	39.5534	36.3104	NA	36.45	NA	NA	high confidence	Mesangiospermae
								457	AT5G05490	AtREC8, DIF1, REC8, SYN1	Arabidopsis thaliana	TraesCS1D02G427800	TaREC8	ortholog_one2one	39.5534	40.7895	NA	40.91	NA	NA	high confidence	Mesangiospermae
								458	Os05g0580500	OsREC8, OrRAD21-4	Oryza sativa	TraesCS1A02G420000	TaREC8	ortholog_one2one	66.1972	7.73026	NA	79.33	0.2549	57.6458	low confidence	Poaceae
								459	Os05g0580500	OsREC8, OrRAD21-4	Oryza sativa	TraesCS1B02G450400	TaREC8	ortholog_one2one	66.1972	6.88141	NA	85.97	0.2547	57.9282	low confidence	Poaceae
								460	Os05g0580500	OsREC8, OrRAD21-4	Oryza sativa	TraesCS1D02G427800	TaREC8	ortholog_one2one	66.1972	7.73026	NA	100	0.2615	3.125	low confidence	Poaceae
								461	Zm00001d039133	ZmAFD1, ZmREC8	Zea mays	TraesCS1A02G420000	TaREC8	NA	>60%	NA	NA	NA	NA	NA	Ensembl BLAST	NA
								462	Zm00001d039133	ZmAFD1, ZmREC8	Zea mays	TraesCS1B02G450400	TaREC8	NA	>60%	NA	NA	NA	NA	NA	Ensembl BLAST	NA
								463	Zm00001d039133	ZmAFD1, ZmREC8	Zea mays	TraesCS1D02G427800	TaREC8	NA	>60%	NA	NA	NA	NA	NA	Ensembl BLAST	NA
								464	AT1G10930	AtRECQ4A, RECQ4A, AtSGS1	Arabidopsis thaliana	TraesCS2A02G304900	TaRECQ4A	ortholog_one2one	50.0842	49.542	NA	49.76	NA	NA	high confidence	Mesangiospermae
								465	AT1G10930	AtRECQ4A, RECQ4A, AtSGS1	Arabidopsis thaliana	TraesCS2B02G321700	TaRECQ4A	ortholog_one2one	49.6633	49.1257	NA	50.98	NA	NA	high confidence	Mesangiospermae
								466	AT1G10930	AtRECQ4A, RECQ4A, AtSGS1	Arabidopsis thaliana	TraesCS2D02G303500	TaRECQ4A	ortholog_one2one	49.7475	49.209	NA	50.39	NA	NA	high confidence	Mesangiospermae
								467	Os04g0433800	OsRecQl4	Oryza sativa	TraesCS2A02G304900	TaRECQ4A	ortholog_one2one	68.595	69.1091	NA	100	0.1833	0.5932	high confidence	BOP_clade
								468	Os04g0433800	OsRecQl4	Oryza sativa	TraesCS2B02G321700	TaRECQ4A	ortholog_one2one	68.595	69.1091	NA	100	0.1827	0.5941	high confidence	BOP_clade
								469	Os04g0433800	OsRecQl4	Oryza sativa	TraesCS2D02G303500	TaRECQ4A	ortholog_one2one	68.7603	69.2756	NA	100	0.1833	0.5861	high confidence	BOP_clade
								470	AT5G22010	AtRFC1, RFC1	Arabidopsis thaliana	TraesCS7A02G386700	TaRFC1	ortholog_one2one	62.2385	56.5052	NA	45.26	NA	NA	high confidence	Mesangiospermae
								471	AT5G22010	AtRFC1, RFC1	Arabidopsis thaliana	TraesCS7B02G289500	TaRFC1	ortholog_one2one	62.3431	56.4394	NA	42.7	NA	NA	high confidence	Mesangiospermae
								472	AT5G22010	AtRFC1, RFC1	Arabidopsis thaliana	TraesCS7D02G383200	TaRFC1	ortholog_one2one	62.3431	56.4929	NA	42.37	NA	NA	high confidence	Mesangiospermae
								473	AT5G63540	AtRMI1, RMI1, BLAP75	Arabidopsis thaliana	TraesCS2A02G285200	TaRMI1	ortholog_one2one	34.1211	28.1022	NA	29.4	NA	NA	high confidence	Mesangiospermae
								474	AT5G63540	AtRMI1, RMI1, BLAP75	Arabidopsis thaliana	TraesCS2B02G302300	TaRMI1	ortholog_one2one	26.2925	24.93	NA	27.81	NA	NA	low confidence	Mesangiospermae
								475	AT5G63540	AtRMI1, RMI1, BLAP75	Arabidopsis thaliana	TraesCS2D02G283800	TaRMI1	ortholog_one2one	33.9734	27.027	NA	25.45	NA	NA	high confidence	Mesangiospermae
								476	AT2G06510	AtRPA1a, RPA1a, AtRPA70a, RPA70a	Arabidopsis thaliana	TraesCS6A02G335700	TaRPA1a	ortholog_one2one	53.125	51.9878	NA	57.25	NA	NA	high confidence	Mesangiospermae
								477	AT2G06510	AtRPA1a, RPA1a, AtRPA70a, RPA70a	Arabidopsis thaliana	TraesCS6B02G366400	TaRPA1a	ortholog_one2one	53.4375	52.454	NA	58.1	NA	NA	high confidence	Mesangiospermae
								478	AT2G06510	AtRPA1a, RPA1a, AtRPA70a, RPA70a	Arabidopsis thaliana	TraesCS6D02G315400	TaRPA1a	ortholog_one2one	53.125	51.9878	NA	57.62	NA	NA	high confidence	Mesangiospermae
								479	Os02g0776800	OsRPA1a	Oryza sativa	TraesCS6A02G335700	TaRPA1a	ortholog_one2one	73.0183	73.2416	NA	100	0.1794	0.3455	high confidence	BOP_clade
								480	Os02g0776800	OsRPA1a	Oryza sativa	TraesCS6B02G366400	TaRPA1a	ortholog_one2one	73.1707	73.6196	NA	100	0.1739	0.3619	high confidence	BOP_clade
								481	Os02g0776800	OsRPA1a	Oryza sativa	TraesCS6D02G315400	TaRPA1a	ortholog_one2one	73.3232	73.5474	NA	100	0.1751	0.3337	high confidence	BOP_clade
								482	AT5G45400	RPA1c, RPA70C	Arabidopsis thaliana	TraesCS1A02G032700	TaRPA1c	NA	>30%	NA	NA	NA	NA	NA	Ensembl BLAST	NA
								483	AT5G45400	RPA1c, RPA70C	Arabidopsis thaliana	TraesCS1A02G085000	TaRPA1c	NA	>30%	NA	NA	NA	NA	NA	Ensembl BLAST	NA
								484	AT5G45400	RPA1c, RPA70C	Arabidopsis thaliana	TraesCS1A02G104500	TaRPA1c	NA	>30%	NA	NA	NA	NA	NA	Ensembl BLAST	NA
								485	AT5G45400	RPA1c, RPA70C	Arabidopsis thaliana	TraesCS1B02G040800	TaRPA1c	NA	>30%	NA	NA	NA	NA	NA	Ensembl BLAST	NA
								486	AT5G45400	RPA1c, RPA70C	Arabidopsis thaliana	TraesCS1B02G102200	TaRPA1c	NA	>30%	NA	NA	NA	NA	NA	Ensembl BLAST	NA
								487	AT5G45400	RPA1c, RPA70C	Arabidopsis thaliana	TraesCS1D02G086400	TaRPA1c	NA	>30%	NA	NA	NA	NA	NA	Ensembl BLAST	NA
								488	AT5G45400	RPA1c, RPA70C	Arabidopsis thaliana	TraesCS1D02G096600	TaRPA1c	NA	>30%	NA	NA	NA	NA	NA	Ensembl BLAST	NA
								489	AT5G45400	RPA1c, RPA70C	Arabidopsis thaliana	TraesCSU02G005900	TaRPA1c	NA	>30%	NA	NA	NA	NA	NA	Ensembl BLAST	NA
								490	Os05g0111000	OsRPA1c	Oryza sativa	TraesCS1A02G032700	TaRPA1c	ortholog_one2many	51.1041	47.3223	NA	82.99	0.3824	0.8277	low confidence	Poaceae
								491	Os05g0111000	OsRPA1c	Oryza sativa	TraesCS1A02G085000	TaRPA1c	ortholog_one2many	48.0547	51.9318	NA	82.99	0.3784	0.8228	low confidence	Poaceae
								492	Os05g0111000	OsRPA1c	Oryza sativa	TraesCS1A02G104500	TaRPA1c	ortholog_one2many	38.1703	42.0139	NA	81.32	0.4998	0.8655	low confidence	Poaceae
								493	Os05g0111000	OsRPA1c	Oryza sativa	TraesCS1B02G040800	TaRPA1c	ortholog_one2many	48.8959	45.1456	NA	78.59	0.4118	0.8352	low confidence	Poaceae
								494	Os05g0111000	OsRPA1c	Oryza sativa	TraesCS1B02G102200	TaRPA1c	ortholog_one2many	47.7392	51.5323	NA	78.59	0.3799	0.8253	low confidence	Poaceae
								495	Os05g0111000	OsRPA1c	Oryza sativa	TraesCS1D02G086400	TaRPA1c	ortholog_one2many	48.265	52.1591	NA	78.02	0.3755	0.7967	low confidence	Poaceae
								496	Os05g0111000	OsRPA1c	Oryza sativa	TraesCS1D02G096600	TaRPA1c	ortholog_one2many	25.552	46.374	NA	78.02	0.4653	1.1076	low confidence	Poaceae
								497	Os05g0111000	OsRPA1c	Oryza sativa	TraesCSU02G005900	TaRPA1c	ortholog_one2one	41.5352	45.0399	NA	95.14	0.4576	1.0536	low confidence	Poaceae
								498	Os06g0693300	OsRPA2c	Oryza sativa	TraesCS7A02G432800	TaRPA2c	ortholog_one2one	60.6977	71.3115	NA	100	0.1626	0.4703	high confidence	BOP_clade
								499	Os06g0693300	OsRPA2c	Oryza sativa	TraesCS7B02G333100	TaRPA2c	ortholog_one2one	60.6977	71.5069	NA	100	0.1623	0.4846	high confidence	BOP_clade
								500	Os06g0693300	OsRPA2c	Oryza sativa	TraesCS7D02G424400	TaRPA2c	ortholog_one2one	60.4651	71.2329	NA	100	0.1541	0.4814	high confidence	BOP_clade
								501	AT1G79950	RTEL1	Arabidopsis thaliana	TraesCS3A02G212600	TaRTEL1	ortholog_one2one	44.1346	46.3636	NA	68.87	NA	NA	high confidence	Mesangiospermae
								502	AT1G79950	RTEL1	Arabidopsis thaliana	TraesCS3B02G242700	TaRTEL1	ortholog_one2one	44.1346	46.3169	NA	71.11	NA	NA	high confidence	Mesangiospermae
								503	AT1G79950	RTEL1	Arabidopsis thaliana	TraesCS3D02G215000	TaRTEL1	ortholog_one2one	44.2308	46.4178	NA	68.58	NA	NA	high confidence	Mesangiospermae
								504	AT5G15540	AtSCC2, SCC2, EMB2773	Arabidopsis thaliana	TraesCS2A02G260400	TaSCC2	ortholog_one2one	49.4583	51.321	NA	45.28	NA	NA	high confidence	Mesangiospermae
								505	AT5G15540	AtSCC2, SCC2, EMB2773	Arabidopsis thaliana	TraesCS2B02G281600	TaSCC2	ortholog_one2one	49.4041	50.6948	NA	47.87	NA	NA	high confidence	Mesangiospermae
								506	AT5G15540	AtSCC2, SCC2, EMB2773	Arabidopsis thaliana	TraesCS2D02G263300	TaSCC2	ortholog_one2one	49.2958	51.2676	NA	47.5	NA	NA	high confidence	Mesangiospermae
								507	AT2G47980	AtSCC3, SCC3	Arabidopsis thaliana	TraesCS4A02G158700	TaSCC3	ortholog_one2one	54.5537	53.3393	NA	26.18	NA	NA	high confidence	Mesangiospermae
								508	AT2G47980	AtSCC3, SCC3	Arabidopsis thaliana	TraesCS4D02G147700	TaSCC3	ortholog_one2one	54.5537	52.6362	NA	86.47	NA	NA	high confidence	Mesangiospermae
								509	AT2G47980	AtSCC3, SCC3	Arabidopsis thaliana	TraesCSU02G181400	TaSCC3	ortholog_one2one	54.2805	53.1668	NA	86.91	NA	NA	high confidence	Mesangiospermae
								510	AT1G14750	SDS	Arabidopsis thaliana	TraesCS4A02G062400	TaSDS	ortholog_one2one	24.8788	33.1183	NA	21.11	NA	NA	low confidence	Mesangiospermae
								511	AT1G14750	SDS	Arabidopsis thaliana	TraesCS4B02G239200	TaSDS	ortholog_one2one	25.525	34.1253	NA	18.74	NA	NA	high confidence	Mesangiospermae
								512	AT1G14750	SDS	Arabidopsis thaliana	TraesCS4D02G239200	TaSDS	ortholog_one2many	25.2019	33.6207	NA	19.66	NA	NA	high confidence	Mesangiospermae
								513	AT1G14750	SDS	Arabidopsis thaliana	TraesCS4D02G248700	TaSDS	ortholog_one2many	24.8788	33.2613	NA	19.52	NA	NA	low confidence	Mesangiospermae
								514	Os03g0225200	OsSDS	Oryza sativa	TraesCS4A02G062400	TaSDS	ortholog_one2one	70.1493	70.7527	NA	100	0.1698	0.9105	high confidence	BOP_clade
								515	Os03g0225200	OsSDS	Oryza sativa	TraesCS4B02G239200	TaSDS	ortholog_one2one	69.936	70.8423	NA	100	0.1738	0.801	high confidence	BOP_clade
								516	Os03g0225200	OsSDS	Oryza sativa	TraesCS4D02G239200	TaSDS	ortholog_one2many	70.1493	70.9052	NA	100	0.1765	0.855	high confidence	BOP_clade
								517	Os03g0225200	OsSDS	Oryza sativa	TraesCS4D02G248700	TaSDS	ortholog_one2many	70.1493	71.0583	NA	100	0.1719	0.8385	high confidence	BOP_clade
								536	AT5G52290	SHOC1	Arabidopsis thaliana	TraesCS4A02G205900	TaSHOC1	NA	<20%	NA	NA	NA	NA	NA	Ensembl BLAST	NA
								537	AT5G52290	SHOC1	Arabidopsis thaliana	TraesCS4B02G109500	TaSHOC1	NA	<20%	NA	NA	NA	NA	NA	Ensembl BLAST	NA
								538	AT5G52290	SHOC1	Arabidopsis thaliana	TraesCS4D02G106800	TaSHOC1	NA	<20%	NA	NA	NA	NA	NA	Ensembl BLAST	NA
								539	AT5G52290	SHOC1	Arabidopsis thaliana	TraesCS6A02G237400	TaSHOC1	NA	<20%	NA	NA	NA	NA	NA	Ensembl BLAST	NA
								540	AT5G52290	SHOC1	Arabidopsis thaliana	TraesCS6B02G265900	TaSHOC1	NA	<20%	NA	NA	NA	NA	NA	Ensembl BLAST	NA
								541	AT5G52290	SHOC1	Arabidopsis thaliana	TraesCS6D02G220100	TaSHOC1	NA	<20%	NA	NA	NA	NA	NA	Ensembl BLAST	NA
								542	Os02g0642600	OsSHOC1	Oryza sativa	TraesCS4A02G205900	TaSHOC1	ortholog_one2many	63.4188	62.8814	NA	99.67	0.2168	0.4476	high confidence	BOP_clade
								543	Os02g0642600	OsSHOC1	Oryza sativa	TraesCS4B02G109500	TaSHOC1	ortholog_one2many	63.7037	64.2529	NA	99.47	0.2129	0.45	high confidence	BOP_clade
								544	Os02g0642600	OsSHOC1	Oryza sativa	TraesCS4D02G106800	TaSHOC1	ortholog_one2many	64.1595	63.8322	NA	99.44	0.2077	0.4445	high confidence	BOP_clade
								545	Os02g0642600	OsSHOC1	Oryza sativa	TraesCS6A02G237400	TaSHOC1	ortholog_one2many	63.7607	65.7462	NA	99.46	0.2071	0.4521	high confidence	BOP_clade
								546	Os02g0642600	OsSHOC1	Oryza sativa	TraesCS6B02G265900	TaSHOC1	ortholog_one2many	63.3618	65.2582	NA	99.49	0.2086	0.4458	high confidence	BOP_clade
								547	Os02g0642600	OsSHOC1	Oryza sativa	TraesCS6D02G220100	TaSHOC1	ortholog_one2many	64.2165	66.0223	NA	99.33	0.2061	0.4452	high confidence	BOP_clade
								548	AT1G75950	AtSKP1, SKP1A, ASK1, UIP1	Arabidopsis thaliana	TraesCS3B02G027600	TaSKP1	ortholog_many2many	62.5	60.6061	NA	NA	NA	NA	low confidence	Mesangiospermae
								549	AT1G75950	AtSKP1, SKP1A, ASK1, UIP1	Arabidopsis thaliana	TraesCS3D02G016600	TaSKP1	ortholog_many2many	63.125	61.2121	NA	NA	NA	NA	low confidence	Mesangiospermae
								550	AT1G75950	AtSKP1, SKP1A, ASK1, UIP1	Arabidopsis thaliana	TraesCS5A02G331300	TaSKP1	ortholog_one2many	70.625	68.0723	NA	NA	NA	NA	low confidence	Mesangiospermae
								551	AT1G75950	AtSKP1, SKP1A, ASK1, UIP1	Arabidopsis thaliana	TraesCS5B02G331600	TaSKP1	ortholog_many2many	56.875	56.5217	NA	NA	NA	NA	low confidence	Mesangiospermae
								552	AT1G75950	AtSKP1, SKP1A, ASK1, UIP1	Arabidopsis thaliana	TraesCS5B02G331700	TaSKP1	ortholog_many2many	71.25	67.4556	NA	NA	NA	NA	low confidence	Mesangiospermae
								553	AT1G75950	AtSKP1, SKP1A, ASK1, UIP1	Arabidopsis thaliana	TraesCS5D02G337000	TaSKP1	ortholog_many2many	59.375	57.2289	NA	NA	NA	NA	low confidence	Mesangiospermae
								554	AT1G75950	AtSKP1, SKP1A, ASK1, UIP1	Arabidopsis thaliana	TraesCS5D02G337100	TaSKP1	ortholog_many2many	61.25	59.0361	NA	NA	NA	NA	low confidence	Mesangiospermae
								555	AT1G75950	AtSKP1, SKP1A, ASK1, UIP1	Arabidopsis thaliana	TraesCS5D02G337200	TaSKP1	ortholog_many2many	71.25	46.1538	NA	NA	NA	NA	low confidence	Mesangiospermae
								556	AT3G54670	AtSMC1, SMC1, TITAN8, TTN8	Arabidopsis thaliana	TraesCS7A02G295800	TaSMC1	ortholog_one2one	60.3448	59.8534	NA	55.68	NA	NA	high confidence	Mesangiospermae
								557	AT3G54670	AtSMC1, SMC1, TITAN8, TTN8	Arabidopsis thaliana	TraesCS7B02G185100	TaSMC1	ortholog_one2one	60.3448	59.8534	NA	89.2	NA	NA	high confidence	Mesangiospermae
								558	AT3G54670	AtSMC1, SMC1, TITAN8, TTN8	Arabidopsis thaliana	TraesCS7D02G289400	TaSMC1	ortholog_one2one	60.0985	58.9372	NA	53.08	NA	NA	high confidence	Mesangiospermae
								559	AT3G47460	AtSMC2	Arabidopsis thaliana	TraesCS3A02G391800	TaSMC2	ortholog_one2many	67.4617	67.4043	NA	5.33	NA	NA	high confidence	Mesangiospermae
								560	AT3G47460	AtSMC2	Arabidopsis thaliana	TraesCS3B02G423800	TaSMC2	ortholog_one2many	67.7172	67.6596	NA	NA	NA	NA	high confidence	Mesangiospermae
								561	AT3G47460	AtSMC2	Arabidopsis thaliana	TraesCS3D02G384700	TaSMC2	ortholog_one2many	67.632	67.5745	NA	100	NA	NA	high confidence	Mesangiospermae
								562	AT2G27170	SMC3, TITAN7, TTN7	Arabidopsis thaliana	TraesCS1A02G428700	TaSMC3	ortholog_one2many	62.4585	61.6899	NA	87.08	NA	NA	high confidence	Mesangiospermae
								563	AT2G27170	SMC3, TITAN7, TTN7	Arabidopsis thaliana	TraesCS1B02G463400	TaSMC3	ortholog_one2many	62.6246	62.6246	NA	100	NA	NA	high confidence	Mesangiospermae
								564	AT2G27170	SMC3, TITAN7, TTN7	Arabidopsis thaliana	TraesCS1D02G438000	TaSMC3	ortholog_one2many	62.4585	62.4585	NA	65.11	NA	NA	high confidence	Mesangiospermae
								565	AT2G27170	SMC3, TITAN7, TTN7	Arabidopsis thaliana	TraesCS2A02G457500	TaSMC3	ortholog_one2many	57.2259	56.7078	NA	95.6	NA	NA	high confidence	Mesangiospermae
								566	AT2G27170	SMC3, TITAN7, TTN7	Arabidopsis thaliana	TraesCS2B02G479900	TaSMC3	ortholog_one2many	57.7243	57.6763	NA	96.13	NA	NA	high confidence	Mesangiospermae
								567	AT2G27170	SMC3, TITAN7, TTN7	Arabidopsis thaliana	TraesCS2D02G458200	TaSMC3	ortholog_one2many	57.309	57.2614	NA	95.89	NA	NA	high confidence	Mesangiospermae
								568	AT5G19400	SMG7	Arabidopsis thaliana	TraesCS5A02G162700	TaSMG7	ortholog_one2one	35.694	36.5924	NA	69.24	NA	NA	high confidence	Mesangiospermae
								569	AT5G19400	SMG7	Arabidopsis thaliana	TraesCS5B02G160100	TaSMG7	ortholog_one2one	35.8829	36.8574	NA	72.39	NA	NA	high confidence	Mesangiospermae
								570	AT5G19400	SMG7	Arabidopsis thaliana	TraesCS5D02G167700	TaSMG7	ortholog_one2one	35.5052	36.6115	NA	72.08	NA	NA	high confidence	Mesangiospermae
								571	Os05g0501800	OsSPL	Oryza sativa	TraesCS1A02G321600	TaSPL	ortholog_one2one	40.2204	44.5122	NA	82.92	0.3862	1.4249	high confidence	BOP_clade
								572	Os05g0501800	OsSPL	Oryza sativa	TraesCS1B02G334000	TaSPL	ortholog_one2one	41.8733	46.7692	NA	83.19	0.3874	1.4217	high confidence	BOP_clade
								573	Os05g0501800	OsSPL	Oryza sativa	TraesCS1D02G321700	TaSPL	ortholog_one2one	41.0468	41.5042	NA	82.65	0.3645	1.6782	high confidence	BOP_clade
								574	AT3G13170	AtSPO11-1, SPO11-1	Arabidopsis thaliana	TraesCS5A02G391400	TaSPO11-1	ortholog_one2one	57.7348	52.381	NA	45.43	NA	NA	high confidence	Mesangiospermae
								575	AT3G13170	AtSPO11-1, SPO11-1	Arabidopsis thaliana	TraesCS5B02G396300	TaSPO11-1	ortholog_one2one	58.0111	54.4041	NA	39.36	NA	NA	high confidence	Mesangiospermae
								576	AT3G13170	AtSPO11-1, SPO11-1	Arabidopsis thaliana	TraesCS5D02G401100	TaSPO11-1	ortholog_one2one	57.7348	54.0052	NA	47.45	NA	NA	high confidence	Mesangiospermae
								577	Os03g0752200	OsSPO11-1, OsTOP6A1	Oryza sativa	TraesCS5A02G391400	TaSPO11-1	ortholog_one2one	83.9895	80.2005	NA	99.3	0.0844	0.4332	high confidence	BOP_clade
								578	Os03g0752200	OsSPO11-1, OsTOP6A1	Oryza sativa	TraesCS5B02G396300	TaSPO11-1	ortholog_one2one	83.9895	82.9016	NA	100	0.0837	0.4387	high confidence	BOP_clade
								579	Os03g0752200	OsSPO11-1, OsTOP6A1	Oryza sativa	TraesCS5D02G401100	TaSPO11-1	ortholog_one2one	84.252	82.9457	NA	82.96	0.0833	0.4507	high confidence	BOP_clade
								580	AT1G63990	AtSPO11-2, SPO11-2	Arabidopsis thaliana	TraesCS7A02G300300	TaSPO11-2	ortholog_one2one	59.0078	62.9526	NA	86.36	NA	NA	high confidence	Mesangiospermae
								581	AT1G63990	AtSPO11-2, SPO11-2	Arabidopsis thaliana	TraesCS7B02G201200	TaSPO11-2	ortholog_one2one	62.9243	62.4352	NA	79.94	NA	NA	high confidence	Mesangiospermae
								582	AT1G63990	AtSPO11-2, SPO11-2	Arabidopsis thaliana	TraesCS7D02G296000	TaSPO11-2	ortholog_one2one	63.1854	62.6943	NA	85.36	NA	NA	high confidence	Mesangiospermae
								583	Os12g0622500	OsSpo11-4, OsSPO11D	Oryza sativa	TraesCS3D02G170600	TaSpo11-4	ortholog_one2one	17.2485	20.9476	NA	NA	1.1216	16.964	low confidence	BOP_clade
								584	AT5G02820	AtSpo11-3	Arabidopsis thaliana	TraesCS4A02G105600	TaSpo11-3	ortholog_one2one	67.2131	65.0794	NA	78.43	NA	NA	high confidence	Embryophyta
								584	Os03g0284800	OsSpo11-3	Oryza sativa	TraesCS4A02G105600	TaSpo11-3	ortholog_one2one	85.7466	85.941	NA	100	NA	NA	low confidence	Poaceae
								585	AT5G02820	AtSpo11-3	Arabidopsis thaliana	TraesCS4B02G198400	TaSpo11-3	ortholog_one2one	67.4473	65.3061	NA	78.45	NA	NA	high confidence	Embryophyta
								585	Os03g0284800	OsSpo11-3	Oryza sativa	TraesCS4B02G198400	TaSpo11-3	ortholog_one2one	85.5204	85.7143	NA	100	NA	NA	low confidence	Poaceae
								586	AT5G02820	AtSpo11-3	Arabidopsis thaliana	TraesCS4D02G199200	TaSpo11-3	ortholog_one2one	67.4473	65.3061	NA	78.44	NA	NA	high confidence	Embryophyta
								586	Os03g0284800	OsSpo11-3	Oryza sativa	TraesCS4D02G199200	TaSpo11-3	ortholog_one2one	85.5204	85.7143	NA	100	NA	NA	low confidence	Poaceae
								587	AT3G59550	AtSYN3, SYN3, AtRAD21.2	Arabidopsis thaliana	TraesCS5A02G303200	TaSYN3	ortholog_one2one	26.2626	28.482	NA	7.89	NA	NA	high confidence	Mesangiospermae
								588	AT3G59550	AtSYN3, SYN3, AtRAD21.2	Arabidopsis thaliana	TraesCS5B02G303500	TaSYN3	ortholog_one2many	24.9639	27.9935	NA	19.92	NA	NA	low confidence	Mesangiospermae
								589	AT3G59550	AtSYN3, SYN3, AtRAD21.2	Arabidopsis thaliana	TraesCS5B02G303600	TaSYN3	ortholog_one2many	24.2424	26.087	NA	6.19	NA	NA	low confidence	Mesangiospermae
								590	AT3G59550	AtSYN3, SYN3, AtRAD21.2	Arabidopsis thaliana	TraesCS5D02G310000	TaSYN3	ortholog_one2many	25.8297	28.5942	NA	8	NA	NA	high confidence	Mesangiospermae
								591	AT3G59550	AtSYN3, SYN3, AtRAD21.2	Arabidopsis thaliana	TraesCS5D02G310100	TaSYN3	ortholog_one2many	25.2525	27.0898	NA	7.28	NA	NA	high confidence	Mesangiospermae
								592	Os08g0266700	OsRAD21-3 (homolog of a meiotic gene, ASY3)	Oryza sativa	TraesCS5A02G303200	TaSYN3	ortholog_one2one	47.8022	54.4601	NA	50.81	0.345	0.8224	high confidence	BOP_clade
								593	Os08g0266700	OsRAD21-3 (homolog of a meiotic gene, ASY3)	Oryza sativa	TraesCS5B02G303500	TaSYN3	ortholog_one2many	45.1923	53.2362	NA	58.72	0.3599	0.8058	high confidence	BOP_clade
								594	Os08g0266700	OsRAD21-3 (homolog of a meiotic gene, ASY3)	Oryza sativa	TraesCS5B02G303600	TaSYN3	ortholog_one2many	46.4286	52.4845	NA	49.92	0.3625	0.9104	high confidence	BOP_clade
								595	Os08g0266700	OsRAD21-3 (homolog of a meiotic gene, ASY3)	Oryza sativa	TraesCS5D02G310000	TaSYN3	ortholog_one2many	46.978	54.6326	NA	45.07	0.3424	0.7672	high confidence	BOP_clade
								596	Os08g0266700	OsRAD21-3 (homolog of a meiotic gene, ASY3)	Oryza sativa	TraesCS5D02G310100	TaSYN3	ortholog_one2many	45.8791	51.7028	NA	49.67	0.3636	0.9543	high confidence	BOP_clade
								603	AT5G63920	TOP3α, AtTOP3ALPHA	Arabidopsis thaliana	TraesCS4A02G023100	TaTOP3α	ortholog_one2one	65.5508	62.3844	NA	79.94	NA	NA	low confidence	Mesangiospermae
								604	AT5G63920	TOP3α, AtTOP3ALPHA	Arabidopsis thaliana	TraesCS4B02G280400	TaTOP3α	ortholog_one2one	65.5508	62.2564	NA	57.59	NA	NA	low confidence	Mesangiospermae
								605	AT5G64520	AtXRCC2, XRCC2	Arabidopsis thaliana	TraesCS3A02G381500	TaXRCC2	ortholog_one2one	35.7143	39.1304	NA	27.59	NA	NA	high confidence	Mesangiospermae
								606	AT5G64520	AtXRCC2, XRCC2	Arabidopsis thaliana	TraesCS3B02G414200	TaXRCC2	ortholog_one2one	35.4497	38.6167	NA	21.79	NA	NA	high confidence	Mesangiospermae
								607	AT5G64520	AtXRCC2, XRCC2	Arabidopsis thaliana	TraesCS3D02G374700	TaXRCC2	ortholog_one2one	35.7143	38.9049	NA	21.28	NA	NA	high confidence	Mesangiospermae
								608	AT5G57450	AtXRCC3, XRCC3	Arabidopsis thaliana	TraesCS6A02G199100	TaXRCC3	ortholog_one2one	40.7895	40.6557	NA	NA	NA	NA	low confidence	Magnoliophyta
								609	AT5G57450	AtXRCC3, XRCC3	Arabidopsis thaliana	TraesCS6B02G229400	TaXRCC3	ortholog_one2one	41.4474	44.3662	NA	NA	NA	NA	low confidence	Magnoliophyta
								610	AT5G57450	AtXRCC3, XRCC3	Arabidopsis thaliana	TraesCS6D02G182800	TaXRCC3	ortholog_one2one	41.1184	44.0141	NA	NA	NA	NA	low confidence	Magnoliophyta
								611	Os02g0562100	OsXRCC3	Oryza sativa	TraesCS6A02G199100	TaXRCC3	ortholog_one2one	80	76.0656	NA	100	0.0892	1.4865	high confidence	BOP_clade
								612	Os02g0562100	OsXRCC3	Oryza sativa	TraesCS6B02G229400	TaXRCC3	ortholog_one2one	80	81.6901	NA	74.8	0.0888	1.3	high confidence	BOP_clade
								613	Os02g0562100	OsXRCC3	Oryza sativa	TraesCS6D02G182800	TaXRCC3	ortholog_one2one	80	81.6901	NA	84.88	0.0898	1.4225	high confidence	BOP_clade
								623	AT5G48390	AtZIP4, AtSPO22	Arabidopsis thaliana	TraesCS3A02G401700	TaZIP4	ortholog_one2one	38.2479	37.3695	NA	77.93	NA	NA	high confidence	Mesangiospermae
								624	AT5G48390	AtZIP4, AtSPO22	Arabidopsis thaliana	TraesCS3B02G434600	TaZIP4	ortholog_one2many	38.3547	37.5131	NA	47.77	NA	NA	high confidence	Mesangiospermae
								625	AT5G48390	AtZIP4, AtSPO22	Arabidopsis thaliana	TraesCS3D02G396500	TaZIP4	ortholog_one2one	38.5684	37.722	NA	77.99	NA	NA	high confidence	Mesangiospermae
								626	AT5G48390	AtZIP4, AtSPO22	Arabidopsis thaliana	TraesCS5B02G255100	TaZIP4	ortholog_one2many	36.859	36.7804	NA	63.75	NA	NA	high confidence	Mesangiospermae
								627	Os01g0890900	OsZIP4, OsSPO22	Oryza sativa	TraesCS3A02G401700	TaZIP4	ortholog_one2one	65.0295	69.1023	NA	99.26	0.1898	0.4863	high confidence	BOP_clade
								628	Os01g0890900	OsZIP4, OsSPO22	Oryza sativa	TraesCS3B02G434600	TaZIP4	ortholog_one2many	65.2259	69.3835	NA	94.99	0.1846	0.4813	high confidence	BOP_clade
								629	Os01g0890900	OsZIP4, OsSPO22	Oryza sativa	TraesCS3D02G396500	TaZIP4	ortholog_one2one	65.4224	69.5925	NA	99.26	0.1852	0.4602	high confidence	BOP_clade
								630	Os01g0890900	OsZIP4, OsSPO22	Oryza sativa	TraesCS5B02G255100	TaZIP4	ortholog_one2many	60.4126	65.565	NA	98.47	0.2229	0.4896	high confidence	BOP_clade
								631	Os01g0219200	OsZYGO1	Oryza sativa	TraesCS3A02G144000	TaZYGO1	ortholog_one2one	55.6355	57.284	NA	100	0.2906	0.8947	high confidence	BOP_clade
								632	Os01g0219200	OsZYGO1	Oryza sativa	TraesCS3B02G170600	TaZYGO1	ortholog_one2one	54.4365	56.0494	NA	100	0.301	0.9652	high confidence	BOP_clade
								633	Os01g0219200	OsZYGO1	Oryza sativa	TraesCS3D02G152400	TaZYGO1	ortholog_one2one	52.7578	57.7428	NA	100	0.2836	0.8672	high confidence	BOP_clade
								634	AT1G22260	AtZYP1A, ZYP1A, ZYP1	Arabidopsis thaliana	TraesCS2A02G340400	TaZYP1	NA	<30%	NA	NA	NA	NA	NA	Ensembl BLAST	NA
								635	AT1G22260	AtZYP1A, ZYP1A, ZYP1	Arabidopsis thaliana	TraesCS2B02G338300	TaZYP1	NA	<30%	NA	NA	NA	NA	NA	Ensembl BLAST	NA
								636	AT1G22260	AtZYP1A, ZYP1A, ZYP1	Arabidopsis thaliana	TraesCS2D02G318100	TaZYP1	NA	<30%	NA	NA	NA	NA	NA	Ensembl BLAST	NA
								637	AT1G22275	ZYP1B, ZYP1	Arabidopsis thaliana	TraesCS2A02G340400	TaZYP1	NA	<30%	NA	NA	NA	NA	NA	Ensembl BLAST	NA
								638	AT1G22275	ZYP1B, ZYP1	Arabidopsis thaliana	TraesCS2B02G338300	TaZYP1	NA	<30%	NA	NA	NA	NA	NA	Ensembl BLAST	NA
								639	AT1G22275	ZYP1B, ZYP1	Arabidopsis thaliana	TraesCS2D02G318100	TaZYP1	NA	<30%	NA	NA	NA	NA	NA	Ensembl BLAST	NA
								640	HORVU2Hr1G079610	HvZYP1	Hordeum vulgare	TraesCS2A02G340400	TaZYP1	ortholog_one2one	90.6606	92.2364	75	100	NA	NA	high confidence	Triticeae
								641	HORVU2Hr1G079610	HvZYP1	Hordeum vulgare	TraesCS2D02G318100	TaZYP1	ortholog_one2one	90.4328	92.0046	50	100	NA	NA	high confidence	Triticeae
								642	Os04g0452500	OsZEP1	Oryza sativa	TraesCS2A02G340400	TaZYP1	ortholog_one2one	80.4373	80.9965	NA	100	0.1053	0.4644	high confidence	BOP_clade
								643	Os04g0452500	OsZEP1	Oryza sativa	TraesCS2D02G318100	TaZYP1	ortholog_one2one	80.3222	80.8806	NA	100	0.1045	0.4444	high confidence	BOP_clade
								644	TraesCS2A02G103300	TaRecQ-7	Triticum aestivum	TraesCS2A02G103300	TaRecQ-7
								645	TraesCS2B02G120600	TaRecQ-7	Triticum aestivum	TraesCS2B02G120600	TaRecQ-7
								646	TraesCS2D02G102800	TaRecQ-7	Triticum aestivum	TraesCS2D02G102800	TaRecQ-7
								647	AT1G60930	AtRECQ4B, RECQL4B	Arabidopsis thaliana	NA	NA	NA	NA	NA	NA	NA	NA	NA	NA	NA
								648	AT3G14190	PANS1, CMR1	Arabidopsis thaliana	NA	NA	NA	NA	NA	NA	NA	NA	NA	NA	NA
								649	Os04g0464966	OsMOF, MEIOTIC F-BOX, F-box protein 217	Oryza sativa	NA	NA	NA	NA	NA	NA	NA	NA	NA	NA	NA
								650	AT1G06660	JASON	Arabidopsis thaliana	NA	NA	NA	NA	NA	NA	NA	NA	NA	NA	NA
								651	AT1G07060	AtDFO, DFO	Arabidopsis thaliana	NA	NA	NA	NA	NA	NA	NA	NA	NA	NA	NA
								652	AT1G66170	MMD1, DUET	Arabidopsis thaliana	NA	NA	NA	NA	NA	NA	NA	NA	NA	NA	NA
								653	AT3G10440	AtSGO1, SGO1	Arabidopsis thaliana	NA	NA	NA	NA	NA	NA	NA	NA	NA	NA	NA
								654	AT3G43210	AtNACK2, NACK2, TES	Arabidopsis thaliana	NA	NA	NA	NA	NA	NA	NA	NA	NA	NA	NA
								655	AT3G57860	GIG1, OSD1, UVI4-LIKE	Arabidopsis thaliana	NA	NA	NA	NA	NA	NA	NA	NA	NA	NA	NA
								656	AT4G20900	MS5, TDM1	Arabidopsis thaliana	NA	NA	NA	NA	NA	NA	NA	NA	NA	NA	NA
								657	AT5G48720	XRI, XRI1	Arabidopsis thaliana	NA	NA	NA	NA	NA	NA	NA	NA	NA	NA	NA
								658	AT5G57880	AtPRD2, PRD2, MPS1	Arabidopsis thaliana	NA	NA	NA	NA	NA	NA	NA	NA	NA	NA	NA
								659	AT5G63370	CDKG1	Arabidopsis thaliana	NA	NA	NA	NA	NA	NA	NA	NA	NA	NA	NA
								660	Os02g0799100	OsSGO1	Oryza sativa	NA	NA	NA	NA	NA	NA	NA	NA	NA	NA	NA
								661	Os03g0800200	OsMEL1	Oryza sativa	NA	NA	NA	NA	NA	NA	NA	NA	NA	NA	NA
								662	Zm00001d019148	ZmSGO1	Zea mays	NA	NA	NA	NA	NA	NA	NA	NA	NA	NA	NA

## Sheet: Meiotic GO
Sheet 2: Wheat genes with meiotic GO terms (Meiotic GO).
Summarized list			Detailed list
	Gene id			GO id	Gene id	GO term
1	TraesCS5A02G133000		1	GO:0045836	TraesCS1A02G005800	positive regulation of meiotic nuclear division
2	TraesCS1D02G427800		2	GO:0051321	TraesCS1A02G005800	meiotic cell cycle
3	TraesCS4D02G248700		3	GO:0007131	TraesCS1A02G032700	reciprocal meiotic recombination
4	TraesCS2A02G340400		4	GO:0007141	TraesCS1A02G032700	male meiosis I
5	TraesCS4B02G239200		5	GO:0051026	TraesCS1A02G032700	chiasma assembly
6	TraesCS2D02G333000		6	GO:0007129	TraesCS1A02G038400	synapsis
7	TraesCS2B02G212800		7	GO:0007131	TraesCS1A02G038400	reciprocal meiotic recombination
8	TraesCS2A02G329700		8	GO:0045132	TraesCS1A02G044800	meiotic chromosome segregation
9	TraesCS6D02G190300		9	GO:0000795	TraesCS1A02G051300	synaptonemal complex
10	TraesCS2D02G193800		10	GO:0007131	TraesCS1A02G051300	reciprocal meiotic recombination
11	TraesCS7D02G313500		11	GO:0007129	TraesCS1A02G054300	synapsis
12	TraesCS5D02G380600		12	GO:0007131	TraesCS1A02G054300	reciprocal meiotic recombination
13	TraesCS4A02G062400		13	GO:0042138	TraesCS1A02G054300	meiotic DNA double-strand break formation
14	TraesCS2D02G148900		14	GO:0045132	TraesCS1A02G054300	meiotic chromosome segregation
15	TraesCS2A02G194000		15	GO:0000707	TraesCS1A02G058500	meiotic DNA recombinase assembly
16	TraesCS7A02G405500		16	GO:0007131	TraesCS1A02G058500	reciprocal meiotic recombination
17	TraesCS4B02G168700		17	GO:0007129	TraesCS1A02G072700	synapsis
18	TraesCS2B02G352700		18	GO:0007131	TraesCS1A02G072700	reciprocal meiotic recombination
19	TraesCS2D02G337000		19	GO:0042138	TraesCS1A02G072700	meiotic DNA double-strand break formation
20	TraesCS2B02G338300		20	GO:0045132	TraesCS1A02G072700	meiotic chromosome segregation
21	TraesCS3D02G396500		21	GO:0007129	TraesCS1A02G072800	synapsis
22	TraesCS5D02G169500		22	GO:0007131	TraesCS1A02G072800	reciprocal meiotic recombination
23	TraesCS1A02G378900		23	GO:0042138	TraesCS1A02G072800	meiotic DNA double-strand break formation
24	TraesCS5B02G162300		24	GO:0045132	TraesCS1A02G072800	meiotic chromosome segregation
25	TraesCS5D02G141200		25	GO:0045132	TraesCS1A02G077600	meiotic chromosome segregation
26	TraesCS5A02G165900		26	GO:0045132	TraesCS1A02G087900	meiotic chromosome segregation
27	TraesCS5A02G331300		27	GO:0007131	TraesCS1A02G090300	reciprocal meiotic recombination
28	TraesCS2A02G145200		28	GO:0042138	TraesCS1A02G090300	meiotic DNA double-strand break formation
29	TraesCS2B02G170200		29	GO:0045132	TraesCS1A02G090300	meiotic chromosome segregation
30	TraesCS1D02G142500		30	GO:0007129	TraesCS1A02G097400	synapsis
31	TraesCS2B02G364900		31	GO:0007131	TraesCS1A02G097400	reciprocal meiotic recombination
32	TraesCS6B02G225400		32	GO:0007131	TraesCS1A02G108100	reciprocal meiotic recombination
33	TraesCS1A02G143700		33	GO:0042138	TraesCS1A02G108100	meiotic DNA double-strand break formation
34	TraesCS2B02G356200		34	GO:0045132	TraesCS1A02G108100	meiotic chromosome segregation
35	TraesCS5A02G286500		35	GO:0007129	TraesCS1A02G114600	synapsis
36	TraesCS4B02G109700		36	GO:0007131	TraesCS1A02G114600	reciprocal meiotic recombination
37	TraesCS6D02G157200		37	GO:0042138	TraesCS1A02G114600	meiotic DNA double-strand break formation
38	TraesCS5A02G370900		38	GO:0045132	TraesCS1A02G114600	meiotic chromosome segregation
39	TraesCS4A02G206100		39	GO:0045132	TraesCS1A02G117300	meiotic chromosome segregation
40	TraesCS1B02G450400		40	GO:0007129	TraesCS1A02G127600	synapsis
41	TraesCS2A02G325700		41	GO:0007131	TraesCS1A02G127600	reciprocal meiotic recombination
42	TraesCS1B02G400200		42	GO:0042138	TraesCS1A02G127600	meiotic DNA double-strand break formation
43	TraesCS5D02G294100		43	GO:0007140	TraesCS1A02G129400	male meiotic nuclear division
44	TraesCS4D02G171000		44	GO:0007143	TraesCS1A02G129400	female meiotic nuclear division
45	TraesCS4A02G136200		45	GO:0000710	TraesCS1A02G135100	meiotic mismatch repair
46	TraesCS7B02G287700		46	GO:0006311	TraesCS1A02G135100	meiotic gene conversion
47	TraesCS7D02G399400		47	GO:0007131	TraesCS1A02G135100	reciprocal meiotic recombination
48	TraesCS6B02G229400		48	GO:0045128	TraesCS1A02G135100	negative regulation of reciprocal meiotic recombination
49	TraesCS4D02G107100		49	GO:0007135	TraesCS1A02G138300	meiosis II
50	TraesCS1A02G420000		50	GO:0007140	TraesCS1A02G138300	male meiotic nuclear division
51	TraesCS4D02G239200		51	GO:0051445	TraesCS1A02G138300	regulation of meiotic cell cycle
52	TraesCS7B02G304900		52	GO:0034090	TraesCS1A02G143700	maintenance of meiotic sister chromatid cohesion
53	TraesCS2A02G315000		53	GO:0045132	TraesCS1A02G143700	meiotic chromosome segregation
54	TraesCS5B02G062600		54	GO:0007129	TraesCS1A02G162200	synapsis
55	TraesCS3A02G523600		55	GO:0007131	TraesCS1A02G162200	reciprocal meiotic recombination
56	TraesCS7B02G289500		56	GO:0007140	TraesCS1A02G162200	male meiotic nuclear division
57	TraesCS6D02G182400		57	GO:0042138	TraesCS1A02G162200	meiotic DNA double-strand break formation
58	TraesCS4A02G189900		58	GO:0045132	TraesCS1A02G162200	meiotic chromosome segregation
59	TraesCS5B02G131900		59	GO:0000212	TraesCS1A02G171100	meiotic spindle organization
60	TraesCS3D02G529100		60	GO:0010789	TraesCS1A02G171100	meiotic sister chromatid cohesion involved in meiosis I
61	TraesCS7D02G383200		61	GO:0045132	TraesCS1A02G171100	meiotic chromosome segregation
62	TraesCS4B02G129200		62	GO:0000710	TraesCS1A02G182000	meiotic mismatch repair
63	TraesCS5B02G331700		63	GO:0007131	TraesCS1A02G188800	reciprocal meiotic recombination
64	TraesCS1A02G032700		64	GO:0007129	TraesCS1A02G225100	synapsis
65	TraesCS7B02G217600		65	GO:0007131	TraesCS1A02G225100	reciprocal meiotic recombination
66	TraesCS1B02G274800		66	GO:0042138	TraesCS1A02G225100	meiotic DNA double-strand break formation
67	TraesCS1B02G161100		67	GO:0045132	TraesCS1A02G225100	meiotic chromosome segregation
68	TraesCS4D02G123200		68	GO:0007131	TraesCS1A02G227600	reciprocal meiotic recombination
69	TraesCS1B02G040800		69	GO:0042138	TraesCS1A02G227600	meiotic DNA double-strand break formation
70	TraesCS4B02G363400		70	GO:0045132	TraesCS1A02G227600	meiotic chromosome segregation
71	TraesCS6D02G182800		71	GO:0000710	TraesCS1A02G245900	meiotic mismatch repair
72	TraesCS5D02G178900		72	GO:0000712	TraesCS1A02G260500	resolution of meiotic recombination intermediates
73	TraesCS2D02G318100		73	GO:0000795	TraesCS1A02G260500	synaptonemal complex
74	TraesCS4D02G090400		74	GO:0045132	TraesCS1A02G264100	meiotic chromosome segregation
75	TraesCS7D02G457700		75	GO:0007129	TraesCS1A02G265000	synapsis
76	TraesCS1D02G118300		76	GO:0007140	TraesCS1A02G288700	male meiotic nuclear division
77	TraesCS7B02G132300		77	GO:0007143	TraesCS1A02G288700	female meiotic nuclear division
78	TraesCS6B02G169900		78	GO:0051307	TraesCS1A02G306400	meiotic chromosome separation
79	TraesCS1A02G138300		79	GO:0051307	TraesCS1A02G306500	meiotic chromosome separation
80	TraesCS7A02G384800		80	GO:0007129	TraesCS1A02G314100	synapsis
81	TraesCS7B02G229500		81	GO:0007131	TraesCS1A02G314100	reciprocal meiotic recombination
82	TraesCS3D02G311400		82	GO:0051321	TraesCS1A02G314100	meiotic cell cycle
83	TraesCS5B02G373300		83	GO:0007131	TraesCS1A02G315400	reciprocal meiotic recombination
84	TraesCS1A02G044800		84	GO:0042138	TraesCS1A02G315400	meiotic DNA double-strand break formation
85	TraesCS2B02G372300		85	GO:0045132	TraesCS1A02G315400	meiotic chromosome segregation
86	TraesCS5A02G391400		86	GO:0000710	TraesCS1A02G315900	meiotic mismatch repair
87	TraesCS7D02G325700		87	GO:0000795	TraesCS1A02G315900	synaptonemal complex
88	TraesCS1A02G264100		88	GO:0007129	TraesCS1A02G315900	synapsis
89	TraesCS7D02G234200		89	GO:0007131	TraesCS1A02G315900	reciprocal meiotic recombination
90	TraesCS7A02G386700		90	GO:0010777	TraesCS1A02G315900	meiotic mismatch repair involved in reciprocal meiotic recombination
91	TraesCS6A02G199100		91	GO:0042138	TraesCS1A02G315900	meiotic DNA double-strand break formation
92	TraesCS1D02G386100		92	GO:0045132	TraesCS1A02G315900	meiotic chromosome segregation
93	TraesCS3A02G319700		93	GO:0045143	TraesCS1A02G315900	homologous chromosome segregation
94	TraesCS5B02G119800		94	GO:0051026	TraesCS1A02G315900	chiasma assembly
95	TraesCS6B02G195800		95	GO:0007129	TraesCS1A02G329400	synapsis
96	TraesCS2D02G274100		96	GO:0007131	TraesCS1A02G329400	reciprocal meiotic recombination
97	TraesCS5B02G451400		97	GO:0042138	TraesCS1A02G329400	meiotic DNA double-strand break formation
98	TraesCS7A02G276600		98	GO:0045132	TraesCS1A02G329400	meiotic chromosome segregation
99	TraesCS1B02G058000		99	GO:0051321	TraesCS1A02G329400	meiotic cell cycle
100	TraesCS4B02G093600		100	GO:0007131	TraesCS1A02G376300	reciprocal meiotic recombination
101	TraesCS1B02G186200		101	GO:0007129	TraesCS1A02G378900	synapsis
102	TraesCS7B02G372300		102	GO:0007131	TraesCS1A02G378900	reciprocal meiotic recombination
103	TraesCS2B02G333500		103	GO:0045132	TraesCS1A02G389400	meiotic chromosome segregation
104	TraesCS5B02G364100		104	GO:0007129	TraesCS1A02G419800	synapsis
105	TraesCS2A02G346600		105	GO:0007131	TraesCS1A02G419800	reciprocal meiotic recombination
106	TraesCS5B02G285800		106	GO:0042138	TraesCS1A02G419800	meiotic DNA double-strand break formation
107	TraesCS5A02G361500		107	GO:0007127	TraesCS1A02G420000	meiosis I
108	TraesCS4D02G347600		108	GO:0007129	TraesCS1A02G420000	synapsis
109	TraesCS6A02G168100		109	GO:0007131	TraesCS1A02G420000	reciprocal meiotic recombination
110	TraesCS6B02G268200		110	GO:0010032	TraesCS1A02G420000	meiotic chromosome condensation
111	TraesCS6D02G131000		111	GO:0042138	TraesCS1A02G420000	meiotic DNA double-strand break formation
112	TraesCS2A02G355100		112	GO:0045132	TraesCS1A02G420000	meiotic chromosome segregation
113	TraesCS1D02G264300		113	GO:0051455	TraesCS1A02G420000	attachment of spindle microtubules to kinetochore involved in homologous chromosome segregation
114	TraesCS7A02G255400		114	GO:0051754	TraesCS1A02G420000	meiotic sister chromatid cohesion, centromeric
115	TraesCS5A02G113500		115	GO:0051321	TraesCS1A02G428700	meiotic cell cycle
116	TraesCS5B02G319000		116	GO:0045836	TraesCS1B02G008000	positive regulation of meiotic nuclear division
117	TraesCS1D02G045400		117	GO:0051321	TraesCS1B02G008000	meiotic cell cycle
118	TraesCS4A02G095400		118	GO:0007129	TraesCS1B02G037800	synapsis
119	TraesCS6A02G078200		119	GO:0007131	TraesCS1B02G037800	reciprocal meiotic recombination
120	TraesCS3D02G482500		120	GO:0007140	TraesCS1B02G037800	male meiotic nuclear division
121	TraesCS3B02G425400		121	GO:0042138	TraesCS1B02G037800	meiotic DNA double-strand break formation
122	TraesCS5D02G128700		122	GO:0045132	TraesCS1B02G037800	meiotic chromosome segregation
123	TraesCS2A02G028900		123	GO:0007131	TraesCS1B02G040800	reciprocal meiotic recombination
124	TraesCS7A02G328800		124	GO:0007141	TraesCS1B02G040800	male meiosis I
125	TraesCS5A02G480000		125	GO:0051026	TraesCS1B02G040800	chiasma assembly
126	TraesCS2D02G531600		126	GO:0007129	TraesCS1B02G049300	synapsis
127	TraesCS2D02G251400		127	GO:0007131	TraesCS1B02G049300	reciprocal meiotic recombination
128	TraesCS5A02G521700		128	GO:0045132	TraesCS1B02G058000	meiotic chromosome segregation
129	TraesCS2D02G370300		129	GO:0000795	TraesCS1B02G068000	synaptonemal complex
130	TraesCS4A02G110800		130	GO:0007131	TraesCS1B02G068000	reciprocal meiotic recombination
131	TraesCS3D02G386400		131	GO:0007129	TraesCS1B02G071400	synapsis
132	TraesCS3A02G393400		132	GO:0007131	TraesCS1B02G071400	reciprocal meiotic recombination
133	TraesCS7D02G194700		133	GO:0042138	TraesCS1B02G071400	meiotic DNA double-strand break formation
134	TraesCS5B02G355000		134	GO:0045132	TraesCS1B02G071400	meiotic chromosome segregation
135	TraesCS4A02G023100		135	GO:0000707	TraesCS1B02G075900	meiotic DNA recombinase assembly
136	TraesCS1D02G040100		136	GO:0007131	TraesCS1B02G075900	reciprocal meiotic recombination
137	TraesCS7B02G098500		137	GO:0007129	TraesCS1B02G091600	synapsis
138	TraesCS6A02G195500		138	GO:0007131	TraesCS1B02G091600	reciprocal meiotic recombination
139	TraesCS2A02G279300		139	GO:0042138	TraesCS1B02G091600	meiotic DNA double-strand break formation
140	TraesCS5A02G142600		140	GO:0045132	TraesCS1B02G091600	meiotic chromosome segregation
141	TraesCS2A02G275100		141	GO:0007129	TraesCS1B02G091700	synapsis
142	TraesCS1A02G171100		142	GO:0007131	TraesCS1B02G091700	reciprocal meiotic recombination
143	TraesCS5B02G255100		143	GO:0042138	TraesCS1B02G091700	meiotic DNA double-strand break formation
144	TraesCS5B02G400300		144	GO:0045132	TraesCS1B02G091700	meiotic chromosome segregation
145	TraesCS1D02G134100		145	GO:0045132	TraesCS1B02G095700	meiotic chromosome segregation
146	TraesCS5A02G412000		146	GO:0051026	TraesCS1B02G105000	chiasma assembly
147	TraesCS2D02G353200		147	GO:0045132	TraesCS1B02G106900	meiotic chromosome segregation
148	TraesCS5A02G395500		148	GO:0007131	TraesCS1B02G118300	reciprocal meiotic recombination
149	TraesCS5D02G517700		149	GO:0042138	TraesCS1B02G118300	meiotic DNA double-strand break formation
150	TraesCS4D02G209800		150	GO:0045132	TraesCS1B02G118300	meiotic chromosome segregation
151	TraesCS7D02G295600		151	GO:0051026	TraesCS1B02G122400	chiasma assembly
152	TraesCS7A02G277700		152	GO:0007129	TraesCS1B02G126500	synapsis
153	TraesCS4A02G141800		153	GO:0007131	TraesCS1B02G126500	reciprocal meiotic recombination
154	TraesCS5D02G316900		154	GO:0007131	TraesCS1B02G130300	reciprocal meiotic recombination
155	TraesCS2D02G345300		155	GO:0042138	TraesCS1B02G130300	meiotic DNA double-strand break formation
156	TraesCS4B02G099800		156	GO:0045132	TraesCS1B02G130300	meiotic chromosome segregation
157	TraesCS6A02G133400		157	GO:0045132	TraesCS1B02G137100	meiotic chromosome segregation
158	TraesCS2B02G041900		158	GO:0007140	TraesCS1B02G146200	male meiotic nuclear division
159	TraesCS7D02G253800		159	GO:0007143	TraesCS1B02G146200	female meiotic nuclear division
160	TraesCS3B02G143800		160	GO:0007129	TraesCS1B02G147100	synapsis
161	TraesCS7A02G193200		161	GO:0007131	TraesCS1B02G147100	reciprocal meiotic recombination
162	TraesCS5B02G493100		162	GO:0042138	TraesCS1B02G147100	meiotic DNA double-strand break formation
163	TraesCS3B02G434600		163	GO:0000710	TraesCS1B02G149700	meiotic mismatch repair
164	TraesCS6B02G249900		164	GO:0006311	TraesCS1B02G149700	meiotic gene conversion
165	TraesCS4D02G096000		165	GO:0007131	TraesCS1B02G149700	reciprocal meiotic recombination
166	TraesCS3D02G374700		166	GO:0045128	TraesCS1B02G149700	negative regulation of reciprocal meiotic recombination
167	TraesCS4A02G140300		167	GO:0034090	TraesCS1B02G161100	maintenance of meiotic sister chromatid cohesion
168	TraesCS6D02G310800		168	GO:0045132	TraesCS1B02G161100	meiotic chromosome segregation
169	TraesCS4B02G049600		169	GO:0007129	TraesCS1B02G178800	synapsis
170	TraesCS6D02G207900		170	GO:0007131	TraesCS1B02G178800	reciprocal meiotic recombination
171	TraesCS5D02G359800		171	GO:0007140	TraesCS1B02G178800	male meiotic nuclear division
172	TraesCS5D02G454200		172	GO:0042138	TraesCS1B02G178800	meiotic DNA double-strand break formation
173	TraesCS5B02G150900		173	GO:0045132	TraesCS1B02G178800	meiotic chromosome segregation
174	TraesCS1D02G438000		174	GO:0000212	TraesCS1B02G186200	meiotic spindle organization
175	TraesCS7B02G309700		175	GO:0010789	TraesCS1B02G186200	meiotic sister chromatid cohesion involved in meiosis I
176	TraesCS5B02G400900		176	GO:0045132	TraesCS1B02G186200	meiotic chromosome segregation
177	TraesCS5D02G401100		177	GO:0007131	TraesCS1B02G196500	reciprocal meiotic recombination
178	TraesCS6B02G351900		178	GO:0000710	TraesCS1B02G199000	meiotic mismatch repair
179	TraesCS6A02G205200		179	GO:0007129	TraesCS1B02G238300	synapsis
180	TraesCS5D02G405400		180	GO:0007131	TraesCS1B02G238300	reciprocal meiotic recombination
181	TraesCS7A02G455900		181	GO:0042138	TraesCS1B02G238300	meiotic DNA double-strand break formation
182	TraesCS5D02G404800		182	GO:0045132	TraesCS1B02G238300	meiotic chromosome segregation
183	TraesCS2B02G281600		183	GO:0007131	TraesCS1B02G241900	reciprocal meiotic recombination
184	TraesCS6B02G254600		184	GO:0042138	TraesCS1B02G241900	meiotic DNA double-strand break formation
185	TraesCS6D02G182600		185	GO:0045132	TraesCS1B02G241900	meiotic chromosome segregation
186	TraesCS7B02G151700		186	GO:0000712	TraesCS1B02G271100	resolution of meiotic recombination intermediates
187	TraesCS2B02G219100		187	GO:0000795	TraesCS1B02G271100	synaptonemal complex
188	TraesCS2A02G095300		188	GO:0045132	TraesCS1B02G274800	meiotic chromosome segregation
189	TraesCS6B02G220900		189	GO:0007129	TraesCS1B02G275700	synapsis
190	TraesCS1A02G188800		190	GO:0007140	TraesCS1B02G298100	male meiotic nuclear division
191	TraesCS1A02G077600		191	GO:0007143	TraesCS1B02G298100	female meiotic nuclear division
192	TraesCS5A02G318500		192	GO:0051307	TraesCS1B02G317200	meiotic chromosome separation
193	TraesCS3B02G146600		193	GO:0051307	TraesCS1B02G317300	meiotic chromosome separation
194	TraesCS3A02G401700		194	GO:0051307	TraesCS1B02G317400	meiotic chromosome separation
195	TraesCS4D02G350200		195	GO:0007129	TraesCS1B02G326400	synapsis
196	TraesCS5A02G141400		196	GO:0007131	TraesCS1B02G326400	reciprocal meiotic recombination
197	TraesCS6D02G203700		197	GO:0051321	TraesCS1B02G326400	meiotic cell cycle
198	TraesCS2A02G188100		198	GO:0007131	TraesCS1B02G327300	reciprocal meiotic recombination
199	TraesCS5B02G085000		199	GO:0042138	TraesCS1B02G327300	meiotic DNA double-strand break formation
200	TraesCS6A02G331500		200	GO:0045132	TraesCS1B02G327300	meiotic chromosome segregation
201	TraesCS4B02G128200		201	GO:0000710	TraesCS1B02G328200	meiotic mismatch repair
202	TraesCS4D02G232400		202	GO:0000795	TraesCS1B02G328200	synaptonemal complex
203	TraesCS4B02G353600		203	GO:0007129	TraesCS1B02G328200	synapsis
204	TraesCS4B02G280400		204	GO:0007131	TraesCS1B02G328200	reciprocal meiotic recombination
205	TraesCS3B02G535000		205	GO:0010777	TraesCS1B02G328200	meiotic mismatch repair involved in reciprocal meiotic recombination
206	TraesCS6A02G205700		206	GO:0042138	TraesCS1B02G328200	meiotic DNA double-strand break formation
207	TraesCS6D02G348000		207	GO:0045132	TraesCS1B02G328200	meiotic chromosome segregation
208	TraesCS5D02G149500		208	GO:0045143	TraesCS1B02G328200	homologous chromosome segregation
209	TraesCS7D02G194500		209	GO:0051026	TraesCS1B02G328200	chiasma assembly
210	TraesCS5B02G053000		210	GO:0007129	TraesCS1B02G342800	synapsis
211	TraesCS4D02G124400		211	GO:0007131	TraesCS1B02G342800	reciprocal meiotic recombination
212	TraesCS1B02G118300		212	GO:0042138	TraesCS1B02G342800	meiotic DNA double-strand break formation
213	TraesCS6A02G117100		213	GO:0045132	TraesCS1B02G342800	meiotic chromosome segregation
214	TraesCS6A02G256800		214	GO:0051321	TraesCS1B02G342800	meiotic cell cycle
215	TraesCS7A02G550200		215	GO:0007131	TraesCS1B02G396700	reciprocal meiotic recombination
216	TraesCS6B02G233700		216	GO:0007129	TraesCS1B02G400200	synapsis
217	TraesCS3B02G564100		217	GO:0007131	TraesCS1B02G400200	reciprocal meiotic recombination
218	TraesCS2A02G208200		218	GO:0007129	TraesCS1B02G449800	synapsis
219	TraesCS2A02G250200		219	GO:0007131	TraesCS1B02G449800	reciprocal meiotic recombination
220	TraesCS6D02G190900		220	GO:0042138	TraesCS1B02G449800	meiotic DNA double-strand break formation
221	TraesCS2A02G528700		221	GO:0007127	TraesCS1B02G450400	meiosis I
222	TraesCS6D02G238100		222	GO:0007129	TraesCS1B02G450400	synapsis
223	TraesCS3D02G202400		223	GO:0007131	TraesCS1B02G450400	reciprocal meiotic recombination
224	TraesCS5D02G091200		224	GO:0010032	TraesCS1B02G450400	meiotic chromosome condensation
225	TraesCS3A02G127400		225	GO:0042138	TraesCS1B02G450400	meiotic DNA double-strand break formation
226	TraesCS6A02G227100		226	GO:0045132	TraesCS1B02G450400	meiotic chromosome segregation
227	TraesCS3D02G535200		227	GO:0051455	TraesCS1B02G450400	attachment of spindle microtubules to kinetochore involved in homologous chromosome segregation
228	TraesCS1A02G428700		228	GO:0051754	TraesCS1B02G450400	meiotic sister chromatid cohesion, centromeric
229	TraesCS5B02G332200		229	GO:0051321	TraesCS1B02G463400	meiotic cell cycle
230	TraesCS4B02G015700		230	GO:0045836	TraesCS1D02G002500	positive regulation of meiotic nuclear division
231	TraesCS5B02G310700		231	GO:0051321	TraesCS1D02G002500	meiotic cell cycle
232	TraesCS2D02G238300		232	GO:0007129	TraesCS1D02G031600	synapsis
233	TraesCS5D02G493500		233	GO:0007131	TraesCS1D02G031600	reciprocal meiotic recombination
234	TraesCS3A02G487200		234	GO:0007140	TraesCS1D02G031600	male meiotic nuclear division
235	TraesCS3B02G297900		235	GO:0042138	TraesCS1D02G031600	meiotic DNA double-strand break formation
236	TraesCS4B02G198400		236	GO:0045132	TraesCS1D02G031600	meiotic chromosome segregation
237	TraesCS2B02G234700		237	GO:0007129	TraesCS1D02G040100	synapsis
238	TraesCS7B02G175400		238	GO:0007131	TraesCS1D02G040100	reciprocal meiotic recombination
239	TraesCS1D02G287700		239	GO:0045132	TraesCS1D02G045400	meiotic chromosome segregation
240	TraesCS4D02G162900		240	GO:0000795	TraesCS1D02G053300	synaptonemal complex
241	TraesCS6D02G001600		241	GO:0007131	TraesCS1D02G053300	reciprocal meiotic recombination
242	TraesCS4D02G199200		242	GO:0007129	TraesCS1D02G055100	synapsis
243	TraesCS5D02G337800		243	GO:0007131	TraesCS1D02G055100	reciprocal meiotic recombination
244	TraesCS1B02G075900		244	GO:0042138	TraesCS1D02G055100	meiotic DNA double-strand break formation
245	TraesCS7B02G473600		245	GO:0045132	TraesCS1D02G055100	meiotic chromosome segregation
246	TraesCS3B02G136600		246	GO:0000707	TraesCS1D02G059600	meiotic DNA recombinase assembly
247	TraesCS1B02G298100		247	GO:0007131	TraesCS1D02G059600	reciprocal meiotic recombination
248	TraesCS4D02G106800		248	GO:0007129	TraesCS1D02G075600	synapsis
249	TraesCS4D02G147700		249	GO:0007131	TraesCS1D02G075600	reciprocal meiotic recombination
250	TraesCS6B02G144800		250	GO:0042138	TraesCS1D02G075600	meiotic DNA double-strand break formation
251	TraesCS6A02G231400		251	GO:0045132	TraesCS1D02G075600	meiotic chromosome segregation
252	TraesCS2A02G100500		252	GO:0007129	TraesCS1D02G075700	synapsis
253	TraesCS2D02G278300		253	GO:0007131	TraesCS1D02G075700	reciprocal meiotic recombination
254	TraesCS1A02G260500		254	GO:0042138	TraesCS1D02G075700	meiotic DNA double-strand break formation
255	TraesCS3D02G497200		255	GO:0045132	TraesCS1D02G075700	meiotic chromosome segregation
256	TraesCS2D02G286100		256	GO:0045132	TraesCS1D02G079700	meiotic chromosome segregation
257	TraesCS5A02G525900		257	GO:0051026	TraesCS1D02G082300	chiasma assembly
258	TraesCS5B02G318400		258	GO:0045132	TraesCS1D02G089200	meiotic chromosome segregation
259	TraesCS2A02G260400		259	GO:0007131	TraesCS1D02G098700	reciprocal meiotic recombination
260	TraesCS3B02G252200		260	GO:0042138	TraesCS1D02G098700	meiotic DNA double-strand break formation
261	TraesCS5D02G027800		261	GO:0045132	TraesCS1D02G098700	meiotic chromosome segregation
262	TraesCS4A02G188700		262	GO:0007129	TraesCS1D02G106200	synapsis
263	TraesCS1D02G082300		263	GO:0007131	TraesCS1D02G106200	reciprocal meiotic recombination
264	TraesCS3A02G223100		264	GO:0007131	TraesCS1D02G110900	reciprocal meiotic recombination
265	TraesCS3B02G599500		265	GO:0042138	TraesCS1D02G110900	meiotic DNA double-strand break formation
266	TraesCS3A02G117500		266	GO:0045132	TraesCS1D02G110900	meiotic chromosome segregation
267	TraesCS3B02G346600		267	GO:0007129	TraesCS1D02G115900	synapsis
268	TraesCS5B02G211100		268	GO:0007131	TraesCS1D02G115900	reciprocal meiotic recombination
269	TraesCS6A02G392300		269	GO:0042138	TraesCS1D02G115900	meiotic DNA double-strand break formation
270	TraesCS7B02G432500		270	GO:0045132	TraesCS1D02G115900	meiotic chromosome segregation
271	TraesCS5A02G212600		271	GO:0045132	TraesCS1D02G118300	meiotic chromosome segregation
272	TraesCS3D02G125600		272	GO:0007140	TraesCS1D02G125300	male meiotic nuclear division
273	TraesCS3B02G183400		273	GO:0007143	TraesCS1D02G125300	female meiotic nuclear division
274	TraesCS7B02G107500		274	GO:0007129	TraesCS1D02G126400	synapsis
275	TraesCS2D02G199500		275	GO:0007131	TraesCS1D02G126400	reciprocal meiotic recombination
276	TraesCS2B02G559100		276	GO:0042138	TraesCS1D02G126400	meiotic DNA double-strand break formation
277	TraesCS6B02G399000		277	GO:0000710	TraesCS1D02G131600	meiotic mismatch repair
278	TraesCS4D02G154300		278	GO:0006311	TraesCS1D02G131600	meiotic gene conversion
279	TraesCS5A02G043400		279	GO:0007131	TraesCS1D02G131600	reciprocal meiotic recombination
280	TraesCS2B02G543100		280	GO:0045128	TraesCS1D02G131600	negative regulation of reciprocal meiotic recombination
281	TraesCS5A02G135100		281	GO:0007135	TraesCS1D02G134100	meiosis II
282	TraesCS1D02G106200		282	GO:0007140	TraesCS1D02G134100	male meiotic nuclear division
283	TraesCS2A02G374000		283	GO:0051445	TraesCS1D02G134100	regulation of meiotic cell cycle
284	TraesCS3B02G231900		284	GO:0034090	TraesCS1D02G142500	maintenance of meiotic sister chromatid cohesion
285	TraesCS7D02G277600		285	GO:0045132	TraesCS1D02G142500	meiotic chromosome segregation
286	TraesCS1A02G038400		286	GO:0007129	TraesCS1D02G159000	synapsis
287	TraesCS6B02G189000		287	GO:0007131	TraesCS1D02G159000	reciprocal meiotic recombination
288	TraesCS6B02G161800		288	GO:0007140	TraesCS1D02G159000	male meiotic nuclear division
289	TraesCS5D02G502700		289	GO:0042138	TraesCS1D02G159000	meiotic DNA double-strand break formation
290	TraesCS2B02G296800		290	GO:0045132	TraesCS1D02G159000	meiotic chromosome segregation
291	TraesCS1D02G059600		291	GO:0000212	TraesCS1D02G168800	meiotic spindle organization
292	TraesCS4A02G222800		292	GO:0010789	TraesCS1D02G168800	meiotic sister chromatid cohesion involved in meiosis I
293	TraesCS6B02G356900		293	GO:0045132	TraesCS1D02G168800	meiotic chromosome segregation
294	TraesCS1D02G131600		294	GO:0000710	TraesCS1D02G185100	meiotic mismatch repair
295	TraesCS5B02G141300		295	GO:0007131	TraesCS1D02G187600	reciprocal meiotic recombination
296	TraesCS3A02G389100		296	GO:0007129	TraesCS1D02G226500	synapsis
297	TraesCS3A02G264600		297	GO:0007131	TraesCS1D02G226500	reciprocal meiotic recombination
298	TraesCS6D02G106700		298	GO:0042138	TraesCS1D02G226500	meiotic DNA double-strand break formation
299	TraesCS1A02G182000		299	GO:0045132	TraesCS1D02G226500	meiotic chromosome segregation
300	TraesCS7A02G233700		300	GO:0007131	TraesCS1D02G229300	reciprocal meiotic recombination
301	TraesCS3B02G563600		301	GO:0042138	TraesCS1D02G229300	meiotic DNA double-strand break formation
302	TraesCS7A02G140800		302	GO:0045132	TraesCS1D02G229300	meiotic chromosome segregation
303	TraesCS4B02G156200		303	GO:0000712	TraesCS1D02G260500	resolution of meiotic recombination intermediates
304	TraesCS1B02G122400		304	GO:0000795	TraesCS1D02G260500	synaptonemal complex
305	TraesCS4D02G246300		305	GO:0045132	TraesCS1D02G264300	meiotic chromosome segregation
306	TraesCS5D02G219400		306	GO:0007129	TraesCS1D02G265200	synapsis
307	TraesCS4A02G058000		307	GO:0007140	TraesCS1D02G287700	male meiotic nuclear division
308	TraesCS1B02G327300		308	GO:0007143	TraesCS1D02G287700	female meiotic nuclear division
309	TraesCS6A02G141600		309	GO:0051307	TraesCS1D02G306100	meiotic chromosome separation
310	TraesCS3D02G401600		310	GO:0007129	TraesCS1D02G314600	synapsis
311	TraesCS5D02G139400		311	GO:0007131	TraesCS1D02G314600	reciprocal meiotic recombination
312	TraesCS3A02G381500		312	GO:0051321	TraesCS1D02G314600	meiotic cell cycle
313	TraesCS7A02G200700		313	GO:0007131	TraesCS1D02G315600	reciprocal meiotic recombination
314	TraesCS3B02G298900		314	GO:0042138	TraesCS1D02G315600	meiotic DNA double-strand break formation
315	TraesCS2A02G234700		315	GO:0045132	TraesCS1D02G315600	meiotic chromosome segregation
316	TraesCS2B02G259500		316	GO:0000710	TraesCS1D02G316200	meiotic mismatch repair
317	TraesCS5D02G370400		317	GO:0000795	TraesCS1D02G316200	synaptonemal complex
318	TraesCS5B02G415800		318	GO:0007129	TraesCS1D02G316200	synapsis
319	TraesCS4B02G152300		319	GO:0007131	TraesCS1D02G316200	reciprocal meiotic recombination
320	TraesCS4A02G205900		320	GO:0010777	TraesCS1D02G316200	meiotic mismatch repair involved in reciprocal meiotic recombination
321	TraesCS3A02G124100		321	GO:0042138	TraesCS1D02G316200	meiotic DNA double-strand break formation
322	TraesCS2B02G266400		322	GO:0045132	TraesCS1D02G316200	meiotic chromosome segregation
323	TraesCS1B02G049300		323	GO:0045143	TraesCS1D02G316200	homologous chromosome segregation
324	TraesCS1D02G098700		324	GO:0051026	TraesCS1D02G316200	chiasma assembly
325	TraesCS2B02G110500		325	GO:0007129	TraesCS1D02G331500	synapsis
326	TraesCS3A02G099300		326	GO:0007131	TraesCS1D02G331500	reciprocal meiotic recombination
327	TraesCS3D02G264700		327	GO:0042138	TraesCS1D02G331500	meiotic DNA double-strand break formation
328	TraesCS5B02G171700		328	GO:0045132	TraesCS1D02G331500	meiotic chromosome segregation
329	TraesCS5A02G206300		329	GO:0051321	TraesCS1D02G331500	meiotic cell cycle
330	TraesCS3A02G177000		330	GO:0051026	TraesCS1D02G354000	chiasma assembly
331	TraesCS4B02G109500		331	GO:0007131	TraesCS1D02G383600	reciprocal meiotic recombination
332	TraesCS6B02G235900		332	GO:0007129	TraesCS1D02G386100	synapsis
333	TraesCS3D02G230800		333	GO:0007131	TraesCS1D02G386100	reciprocal meiotic recombination
334	TraesCS5D02G150900		334	GO:0045132	TraesCS1D02G397500	meiotic chromosome segregation
335	TraesCS5A02G356000		335	GO:0007129	TraesCS1D02G427500	synapsis
336	TraesCS3D02G507800		336	GO:0007131	TraesCS1D02G427500	reciprocal meiotic recombination
337	TraesCS3A02G529800		337	GO:0042138	TraesCS1D02G427500	meiotic DNA double-strand break formation
338	TraesCS3B02G423800		338	GO:0007127	TraesCS1D02G427800	meiosis I
339	TraesCS4B02G058600		339	GO:0007129	TraesCS1D02G427800	synapsis
340	TraesCS2A02G226500		340	GO:0007131	TraesCS1D02G427800	reciprocal meiotic recombination
341	TraesCS5A02G487800		341	GO:0010032	TraesCS1D02G427800	meiotic chromosome condensation
342	TraesCS1B02G095700		342	GO:0042138	TraesCS1D02G427800	meiotic DNA double-strand break formation
343	TraesCS4D02G194300		343	GO:0045132	TraesCS1D02G427800	meiotic chromosome segregation
344	TraesCS4B02G356500		344	GO:0051455	TraesCS1D02G427800	attachment of spindle microtubules to kinetochore involved in homologous chromosome segregation
345	TraesCS3A02G486900		345	GO:0051754	TraesCS1D02G427800	meiotic sister chromatid cohesion, centromeric
346	TraesCS6B02G300000		346	GO:0051321	TraesCS1D02G438000	meiotic cell cycle
347	TraesCS5D02G084700		347	GO:0007128	TraesCS2A02G028900	meiotic prophase I
348	TraesCS6B02G105100		348	GO:0007133	TraesCS2A02G028900	meiotic anaphase I
349	TraesCS7A02G193400		349	GO:0007134	TraesCS2A02G028900	meiotic telophase I
350	TraesCS4A02G143200		350	GO:0042138	TraesCS2A02G028900	meiotic DNA double-strand break formation
351	TraesCS6D02G171900		351	GO:0051026	TraesCS2A02G028900	chiasma assembly
352	TraesCS6A02G364300		352	GO:0007129	TraesCS2A02G040200	synapsis
353	TraesCS6D02G300900		353	GO:0007131	TraesCS2A02G040200	reciprocal meiotic recombination
354	TraesCS1B02G317400		354	GO:0042138	TraesCS2A02G040200	meiotic DNA double-strand break formation
355	TraesCS4D02G058500		355	GO:0045132	TraesCS2A02G040200	meiotic chromosome segregation
356	TraesCS1A02G135100		356	GO:0007131	TraesCS2A02G073800	reciprocal meiotic recombination
357	TraesCS5A02G174300		357	GO:0042138	TraesCS2A02G073800	meiotic DNA double-strand break formation
358	TraesCS6B02G071100		358	GO:0045132	TraesCS2A02G073800	meiotic chromosome segregation
359	TraesCS2B02G304500		359	GO:0007112	TraesCS2A02G095300	male meiosis cytokinesis
360	TraesCS2A02G287800		360	GO:0045132	TraesCS2A02G097500	meiotic chromosome segregation
361	TraesCS1B02G137100		361	GO:0007131	TraesCS2A02G100500	reciprocal meiotic recombination
362	TraesCS3A02G192600		362	GO:0042138	TraesCS2A02G100500	meiotic DNA double-strand break formation
363	TraesCS4B02G096400		363	GO:0045132	TraesCS2A02G100500	meiotic chromosome segregation
364	TraesCS6A02G213300		364	GO:0010032	TraesCS2A02G129900	meiotic chromosome condensation
365	TraesCS7A02G279000		365	GO:0045132	TraesCS2A02G145200	meiotic chromosome segregation
366	TraesCS4A02G459300		366	GO:0000710	TraesCS2A02G171900	meiotic mismatch repair
367	TraesCS4A02G221600		367	GO:0000795	TraesCS2A02G171900	synaptonemal complex
368	TraesCS2B02G053100		368	GO:0007129	TraesCS2A02G171900	synapsis
369	TraesCS1B02G271100		369	GO:0007131	TraesCS2A02G171900	reciprocal meiotic recombination
370	TraesCS1A02G058500		370	GO:0010777	TraesCS2A02G171900	meiotic mismatch repair involved in reciprocal meiotic recombination
371	TraesCS4B02G156300		371	GO:0042138	TraesCS2A02G171900	meiotic DNA double-strand break formation
372	TraesCS6A02G162300		372	GO:0045132	TraesCS2A02G171900	meiotic chromosome segregation
373	TraesCS5D02G421200		373	GO:0045143	TraesCS2A02G171900	homologous chromosome segregation
374	TraesCS7A02G223100		374	GO:0051026	TraesCS2A02G171900	chiasma assembly
375	TraesCS5A02G396600		375	GO:0045132	TraesCS2A02G173600	meiotic chromosome segregation
376	TraesCS1B02G071400		376	GO:0007131	TraesCS2A02G188100	reciprocal meiotic recombination
377	TraesCS2A02G297400		377	GO:0042138	TraesCS2A02G188100	meiotic DNA double-strand break formation
378	TraesCS2B02G373200		378	GO:0045132	TraesCS2A02G188100	meiotic chromosome segregation
379	TraesCS1B02G317300		379	GO:0051321	TraesCS2A02G194000	meiotic cell cycle
380	TraesCS4A02G141700		380	GO:0000707	TraesCS2A02G208200	meiotic DNA recombinase assembly
381	TraesCS4D02G165300		381	GO:0007129	TraesCS2A02G208200	synapsis
382	TraesCS2D02G263300		382	GO:0007131	TraesCS2A02G208200	reciprocal meiotic recombination
383	TraesCS4B02G075500		383	GO:0007140	TraesCS2A02G208200	male meiotic nuclear division
384	TraesCS6A02G237400		384	GO:0007143	TraesCS2A02G208200	female meiotic nuclear division
385	TraesCS4D02G169300		385	GO:0070192	TraesCS2A02G208200	chromosome organization involved in meiotic cell cycle
386	TraesCS3D02G220200		386	GO:0007131	TraesCS2A02G226500	reciprocal meiotic recombination
387	TraesCS3A02G391800		387	GO:0042138	TraesCS2A02G226500	meiotic DNA double-strand break formation
388	TraesCS6B02G362300		388	GO:0045132	TraesCS2A02G226500	meiotic chromosome segregation
389	TraesCS4A02G146400		389	GO:0000710	TraesCS2A02G233200	meiotic mismatch repair
390	TraesCS5A02G309900		390	GO:0000795	TraesCS2A02G234700	synaptonemal complex
391	TraesCS5A02G434400		391	GO:0007131	TraesCS2A02G234700	reciprocal meiotic recombination
392	TraesCS4D02G094700		392	GO:0007129	TraesCS2A02G237300	synapsis
393	TraesCS7D02G381300		393	GO:0007131	TraesCS2A02G237300	reciprocal meiotic recombination
394	TraesCS1B02G037800		394	GO:0042138	TraesCS2A02G237300	meiotic DNA double-strand break formation
395	TraesCS2D02G214900		395	GO:0045132	TraesCS2A02G237300	meiotic chromosome segregation
396	TraesCS5A02G223700		396	GO:0007129	TraesCS2A02G250200	synapsis
397	TraesCS5B02G018500		397	GO:0007131	TraesCS2A02G250200	reciprocal meiotic recombination
398	TraesCS3A02G423900		398	GO:0042138	TraesCS2A02G250200	meiotic DNA double-strand break formation
399	TraesCS7B02G098700		399	GO:0045132	TraesCS2A02G250200	meiotic chromosome segregation
400	TraesCS2A02G233200		400	GO:0007131	TraesCS2A02G260400	reciprocal meiotic recombination
401	TraesCS1A02G127600		401	GO:0042138	TraesCS2A02G260400	meiotic DNA double-strand break formation
402	TraesCS4D02G044700		402	GO:0045132	TraesCS2A02G260400	meiotic chromosome segregation
403	TraesCS5A02G072000		403	GO:0051177	TraesCS2A02G260400	meiotic sister chromatid cohesion
404	TraesCS7B02G465500		404	GO:0007131	TraesCS2A02G265700	reciprocal meiotic recombination
405	TraesCS4D02G074200		405	GO:0007129	TraesCS2A02G275100	synapsis
406	TraesCS4A02G105600		406	GO:0007131	TraesCS2A02G275100	reciprocal meiotic recombination
407	TraesCS5D02G231200		407	GO:0042138	TraesCS2A02G275100	meiotic DNA double-strand break formation
408	TraesCS3D02G265800		408	GO:0045132	TraesCS2A02G275100	meiotic chromosome segregation
409	TraesCS3D02G099600		409	GO:0051026	TraesCS2A02G275100	chiasma assembly
410	TraesCS7D02G204000		410	GO:0007129	TraesCS2A02G277500	synapsis
411	TraesCS7D02G506400		411	GO:0007131	TraesCS2A02G277500	reciprocal meiotic recombination
412	TraesCS1B02G199000		412	GO:0042138	TraesCS2A02G277500	meiotic DNA double-strand break formation
413	TraesCS1B02G146200		413	GO:0045132	TraesCS2A02G277500	meiotic chromosome segregation
414	TraesCS3D02G384700		414	GO:0051307	TraesCS2A02G277500	meiotic chromosome separation
415	TraesCS1D02G055100		415	GO:0007140	TraesCS2A02G279300	male meiotic nuclear division
416	TraesCS4D02G093900		416	GO:0007143	TraesCS2A02G279300	female meiotic nuclear division
417	TraesCS7D02G178200		417	GO:0007129	TraesCS2A02G287800	synapsis
418	TraesCS1D02G397500		418	GO:0007131	TraesCS2A02G287800	reciprocal meiotic recombination
419	TraesCS2D02G322800		419	GO:0045836	TraesCS2A02G287900	positive regulation of meiotic nuclear division
420	TraesCS5B02G133900		420	GO:0051321	TraesCS2A02G287900	meiotic cell cycle
421	TraesCS2A02G129900		421	GO:0051446	TraesCS2A02G297400	positive regulation of meiotic cell cycle
422	TraesCS1A02G054300		422	GO:0007129	TraesCS2A02G309200	synapsis
423	TraesCS1B02G463400		423	GO:0007131	TraesCS2A02G309200	reciprocal meiotic recombination
424	TraesCS6B02G243400		424	GO:0042138	TraesCS2A02G309200	meiotic DNA double-strand break formation
425	TraesCS5B02G222600		425	GO:0045132	TraesCS2A02G309200	meiotic chromosome segregation
426	TraesCS7B02G190000		426	GO:0007128	TraesCS2A02G315000	meiotic prophase I
427	TraesCS5A02G225000		427	GO:0007133	TraesCS2A02G315000	meiotic anaphase I
428	TraesCS5B02G047200		428	GO:0007134	TraesCS2A02G315000	meiotic telophase I
429	TraesCS2A02G344500		429	GO:0042138	TraesCS2A02G315000	meiotic DNA double-strand break formation
430	TraesCS1D02G168800		430	GO:0051026	TraesCS2A02G315000	chiasma assembly
431	TraesCS3D02G089500		431	GO:0007131	TraesCS2A02G318700	reciprocal meiotic recombination
432	TraesCS5D02G052300		432	GO:0051321	TraesCS2A02G318700	meiotic cell cycle
433	TraesCS4B02G378700		433	GO:0070192	TraesCS2A02G318700	chromosome organization involved in meiotic cell cycle
434	TraesCS6D02G378100		434	GO:0000712	TraesCS2A02G324100	resolution of meiotic recombination intermediates
435	TraesCS7B02G132000		435	GO:0007129	TraesCS2A02G324100	synapsis
436	TraesCS4A02G141000		436	GO:0000795	TraesCS2A02G325700	synaptonemal complex
437	TraesCS7A02G543400		437	GO:0007130	TraesCS2A02G325700	synaptonemal complex assembly
438	TraesCS2D02G132100		438	GO:0051026	TraesCS2A02G325700	chiasma assembly
439	TraesCS4B02G230900		439	GO:0051321	TraesCS2A02G325700	meiotic cell cycle
440	TraesCS1A02G090300		440	GO:0007127	TraesCS2A02G329700	meiosis I
441	TraesCS3D02G119400		441	GO:0007135	TraesCS2A02G329700	meiosis II
442	TraesCS3D02G506600		442	GO:0040020	TraesCS2A02G329700	regulation of meiotic nuclear division
443	TraesCS5D02G364800		443	GO:0007131	TraesCS2A02G333400	reciprocal meiotic recombination
444	TraesCS3A02G089200		444	GO:0042138	TraesCS2A02G333400	meiotic DNA double-strand break formation
445	TraesCS3B02G419700		445	GO:0045132	TraesCS2A02G333400	meiotic chromosome segregation
446	TraesCS3A02G406400		446	GO:0000795	TraesCS2A02G340400	synaptonemal complex
447	TraesCS6D02G263300		447	GO:0007129	TraesCS2A02G340400	synapsis
448	TraesCS1A02G314100		448	GO:0007131	TraesCS2A02G340400	reciprocal meiotic recombination
449	TraesCS1B02G326400		449	GO:0009971	TraesCS2A02G344500	anastral spindle assembly involved in male meiosis
450	TraesCS5A02G331900		450	GO:0051321	TraesCS2A02G346500	meiotic cell cycle
451	TraesCS4A02G354300		451	GO:0007129	TraesCS2A02G346600	synapsis
452	TraesCS5B02G401600		452	GO:0007131	TraesCS2A02G346600	reciprocal meiotic recombination
453	TraesCS6D02G149800		453	GO:0034089	TraesCS2A02G355100	establishment of meiotic sister chromatid cohesion
454	TraesCS7D02G278800		454	GO:0045132	TraesCS2A02G355100	meiotic chromosome segregation
455	TraesCS5A02G022000		455	GO:0000710	TraesCS2A02G362100	meiotic mismatch repair
456	TraesCS1D02G315600		456	GO:0007131	TraesCS2A02G362100	reciprocal meiotic recombination
457	TraesCS1B02G149700		457	GO:0044778	TraesCS2A02G374000	meiotic DNA integrity checkpoint
458	TraesCS5B02G358500		458	GO:0000795	TraesCS2A02G448000	synaptonemal complex
459	TraesCS3D02G183600		459	GO:0007131	TraesCS2A02G448000	reciprocal meiotic recombination
460	TraesCS6B02G350800		460	GO:0051321	TraesCS2A02G457500	meiotic cell cycle
461	TraesCS7A02G264800		461	GO:0009971	TraesCS2A02G480500	anastral spindle assembly involved in male meiosis
462	TraesCS4A02G158700		462	GO:0051321	TraesCS2A02G514800	meiotic cell cycle
463	TraesCS6D02G306100		463	GO:0000795	TraesCS2A02G528700	synaptonemal complex
464	TraesCS2D02G295300		464	GO:0051321	TraesCS2A02G528700	meiotic cell cycle
465	TraesCS5A02G396100		465	GO:0007128	TraesCS2B02G041500	meiotic prophase I
466	TraesCS7D02G224800		466	GO:0007133	TraesCS2B02G041500	meiotic anaphase I
467	TraesCS1D02G314600		467	GO:0007134	TraesCS2B02G041500	meiotic telophase I
468	TraesCS1B02G317200		468	GO:0042138	TraesCS2B02G041500	meiotic DNA double-strand break formation
469	TraesCS4A02G217700		469	GO:0051026	TraesCS2B02G041500	chiasma assembly
470	TraesCS1D02G260500		470	GO:0007128	TraesCS2B02G041900	meiotic prophase I
471	TraesCS4A02G265200		471	GO:0007133	TraesCS2B02G041900	meiotic anaphase I
472	TraesCS6A02G282800		472	GO:0007134	TraesCS2B02G041900	meiotic telophase I
473	TraesCS5D02G490100		473	GO:0042138	TraesCS2B02G041900	meiotic DNA double-strand break formation
474	TraesCS5B02G379700		474	GO:0051026	TraesCS2B02G041900	chiasma assembly
475	TraesCS5D02G166500		475	GO:0007129	TraesCS2B02G053100	synapsis
476	TraesCS2B02G342100		476	GO:0007131	TraesCS2B02G053100	reciprocal meiotic recombination
477	TraesCS2D02G237200		477	GO:0042138	TraesCS2B02G053100	meiotic DNA double-strand break formation
478	TraesCS6B02G432500		478	GO:0045132	TraesCS2B02G053100	meiotic chromosome segregation
479	TraesCS4D02G092800		479	GO:0007131	TraesCS2B02G088500	reciprocal meiotic recombination
480	TraesCS3D02G380600		480	GO:0042138	TraesCS2B02G088500	meiotic DNA double-strand break formation
481	TraesCS1A02G315900		481	GO:0045132	TraesCS2B02G088500	meiotic chromosome segregation
482	TraesCS1A02G306500		482	GO:0007112	TraesCS2B02G110500	male meiosis cytokinesis
483	TraesCS5B02G223600		483	GO:0045132	TraesCS2B02G113200	meiotic chromosome segregation
484	TraesCS4D02G159600		484	GO:0007131	TraesCS2B02G117700	reciprocal meiotic recombination
485	TraesCS5D02G442200		485	GO:0042138	TraesCS2B02G117700	meiotic DNA double-strand break formation
486	TraesCS5D02G406300		486	GO:0045132	TraesCS2B02G117700	meiotic chromosome segregation
487	TraesCS3A02G339900		487	GO:0010032	TraesCS2B02G152100	meiotic chromosome condensation
488	TraesCS4B02G166700		488	GO:0045132	TraesCS2B02G170200	meiotic chromosome segregation
489	TraesCS7B02G162700		489	GO:0000710	TraesCS2B02G198300	meiotic mismatch repair
490	TraesCS5A02G081400		490	GO:0000795	TraesCS2B02G198300	synaptonemal complex
491	TraesCS2B02G152100		491	GO:0007129	TraesCS2B02G198300	synapsis
492	TraesCS6B02G265900		492	GO:0007131	TraesCS2B02G198300	reciprocal meiotic recombination
493	TraesCS1D02G316200		493	GO:0010777	TraesCS2B02G198300	meiotic mismatch repair involved in reciprocal meiotic recombination
494	TraesCS7D02G490700		494	GO:0042138	TraesCS2B02G198300	meiotic DNA double-strand break formation
495	TraesCS3B02G459800		495	GO:0045132	TraesCS2B02G198300	meiotic chromosome segregation
496	TraesCS7A02G300300		496	GO:0045143	TraesCS2B02G198300	homologous chromosome segregation
497	TraesCS1A02G315400		497	GO:0051026	TraesCS2B02G198300	chiasma assembly
498	TraesCS5A02G047900		498	GO:0045132	TraesCS2B02G199900	meiotic chromosome segregation
499	TraesCS5B02G437400		499	GO:0051321	TraesCS2B02G212800	meiotic cell cycle
500	TraesCS7A02G176900		500	GO:0007131	TraesCS2B02G219100	reciprocal meiotic recombination
501	TraesCS4B02G162200		501	GO:0042138	TraesCS2B02G219100	meiotic DNA double-strand break formation
502	TraesCS5A02G482600		502	GO:0045132	TraesCS2B02G219100	meiotic chromosome segregation
503	TraesCS1A02G288700		503	GO:0000707	TraesCS2B02G234700	meiotic DNA recombinase assembly
504	TraesCS4B02G246900		504	GO:0007129	TraesCS2B02G234700	synapsis
505	TraesCS1A02G225100		505	GO:0007131	TraesCS2B02G234700	reciprocal meiotic recombination
506	TraesCS1D02G079700		506	GO:0007140	TraesCS2B02G234700	male meiotic nuclear division
507	TraesCS6D02G196000		507	GO:0007143	TraesCS2B02G234700	female meiotic nuclear division
508	TraesCS7B02G089500		508	GO:0070192	TraesCS2B02G234700	chromosome organization involved in meiotic cell cycle
509	TraesCS5B02G125100		509	GO:0000795	TraesCS2B02G259500	synaptonemal complex
510	TraesCS1D02G427500		510	GO:0007131	TraesCS2B02G259500	reciprocal meiotic recombination
511	TraesCS6D02G220100		511	GO:0007129	TraesCS2B02G261900	synapsis
512	TraesCS1B02G449800		512	GO:0007131	TraesCS2B02G261900	reciprocal meiotic recombination
513	TraesCS5B02G078200		513	GO:0042138	TraesCS2B02G261900	meiotic DNA double-strand break formation
514	TraesCS4D02G162800		514	GO:0045132	TraesCS2B02G261900	meiotic chromosome segregation
515	TraesCS7B02G181200		515	GO:0007129	TraesCS2B02G266400	synapsis
516	TraesCS6A02G298800		516	GO:0007131	TraesCS2B02G266400	reciprocal meiotic recombination
517	TraesCS2D02G327600		517	GO:0042138	TraesCS2B02G266400	meiotic DNA double-strand break formation
518	TraesCS7A02G470300		518	GO:0045132	TraesCS2B02G266400	meiotic chromosome segregation
519	TraesCS2D02G516300		519	GO:0007131	TraesCS2B02G276300	reciprocal meiotic recombination
520	TraesCS4B02G104600		520	GO:0007131	TraesCS2B02G281600	reciprocal meiotic recombination
521	TraesCS1B02G008000		521	GO:0042138	TraesCS2B02G281600	meiotic DNA double-strand break formation
522	TraesCS1D02G229300		522	GO:0045132	TraesCS2B02G281600	meiotic chromosome segregation
523	TraesCS4A02G220100		523	GO:0051177	TraesCS2B02G281600	meiotic sister chromatid cohesion
524	TraesCS5A02G352800		524	GO:0007129	TraesCS2B02G292500	synapsis
525	TraesCS5B02G081300		525	GO:0007131	TraesCS2B02G292500	reciprocal meiotic recombination
526	TraesCS4A02G269200		526	GO:0042138	TraesCS2B02G292500	meiotic DNA double-strand break formation
527	TraesCS3B02G115500		527	GO:0045132	TraesCS2B02G292500	meiotic chromosome segregation
528	TraesCS1A02G087900		528	GO:0051026	TraesCS2B02G292500	chiasma assembly
529	TraesCS1B02G106900		529	GO:0007129	TraesCS2B02G292600	synapsis
530	TraesCS2D02G313300		530	GO:0007131	TraesCS2B02G292600	reciprocal meiotic recombination
531	TraesCS2B02G346700		531	GO:0042138	TraesCS2B02G292600	meiotic DNA double-strand break formation
532	TraesCS4A02G218700		532	GO:0045132	TraesCS2B02G292600	meiotic chromosome segregation
533	TraesCS2A02G040200		533	GO:0051026	TraesCS2B02G292600	chiasma assembly
534	TraesCS2A02G171900		534	GO:0007140	TraesCS2B02G296800	male meiotic nuclear division
535	TraesCS4D02G014000		535	GO:0007143	TraesCS2B02G296800	female meiotic nuclear division
536	TraesCS5B02G495700		536	GO:0007129	TraesCS2B02G304500	synapsis
537	TraesCS3A02G265500		537	GO:0007131	TraesCS2B02G304500	reciprocal meiotic recombination
538	TraesCS2B02G505400		538	GO:0045836	TraesCS2B02G304600	positive regulation of meiotic nuclear division
539	TraesCS6D02G278500		539	GO:0051321	TraesCS2B02G304600	meiotic cell cycle
540	TraesCS1A02G306400		540	GO:0051446	TraesCS2B02G313600	positive regulation of meiotic cell cycle
541	TraesCS2A02G333400		541	GO:0007129	TraesCS2B02G326300	synapsis
542	TraesCS4A02G298000		542	GO:0007131	TraesCS2B02G326300	reciprocal meiotic recombination
543	TraesCS2D02G093700		543	GO:0042138	TraesCS2B02G326300	meiotic DNA double-strand break formation
544	TraesCS4A02G282900		544	GO:0045132	TraesCS2B02G326300	meiotic chromosome segregation
545	TraesCS2B02G117700		545	GO:0007128	TraesCS2B02G333500	meiotic prophase I
546	TraesCS6D02G299500		546	GO:0007133	TraesCS2B02G333500	meiotic anaphase I
547	TraesCS6A02G182600		547	GO:0007134	TraesCS2B02G333500	meiotic telophase I
548	TraesCS4B02G045000		548	GO:0042138	TraesCS2B02G333500	meiotic DNA double-strand break formation
549	TraesCS1A02G419800		549	GO:0051026	TraesCS2B02G333500	chiasma assembly
550	TraesCS5B02G160100		550	GO:0007131	TraesCS2B02G337000	reciprocal meiotic recombination
551	TraesCS2B02G198300		551	GO:0051321	TraesCS2B02G337000	meiotic cell cycle
552	TraesCS3D02G195000		552	GO:0070192	TraesCS2B02G337000	chromosome organization involved in meiotic cell cycle
553	TraesCS1A02G227600		553	GO:0000795	TraesCS2B02G338300	synaptonemal complex
554	TraesCS5D02G324800		554	GO:0007129	TraesCS2B02G338300	synapsis
555	TraesCS2D02G352400		555	GO:0007131	TraesCS2B02G338300	reciprocal meiotic recombination
556	TraesCS5D02G133600		556	GO:0009971	TraesCS2B02G342100	anastral spindle assembly involved in male meiosis
557	TraesCS5A02G531600		557	GO:0007131	TraesCS2B02G346700	reciprocal meiotic recombination
558	TraesCS2D02G180800		558	GO:0042138	TraesCS2B02G346700	meiotic DNA double-strand break formation
559	TraesCS1A02G389400		559	GO:0045132	TraesCS2B02G346700	meiotic chromosome segregation
560	TraesCS2A02G346500		560	GO:0007127	TraesCS2B02G352700	meiosis I
561	TraesCS1D02G126400		561	GO:0007135	TraesCS2B02G352700	meiosis II
562	TraesCS5B02G455700		562	GO:0040020	TraesCS2B02G352700	regulation of meiotic nuclear division
563	TraesCS7D02G307300		563	GO:0000795	TraesCS2B02G356200	synaptonemal complex
564	TraesCS2B02G379900		564	GO:0007130	TraesCS2B02G356200	synaptonemal complex assembly
565	TraesCS4A02G075000		565	GO:0051026	TraesCS2B02G356200	chiasma assembly
566	TraesCS6A02G320000		566	GO:0051321	TraesCS2B02G356200	meiotic cell cycle
567	TraesCS1D02G089200		567	GO:0000712	TraesCS2B02G358000	resolution of meiotic recombination intermediates
568	TraesCS5D02G212500		568	GO:0007129	TraesCS2B02G358000	synapsis
569	TraesCS3A02G191200		569	GO:0051321	TraesCS2B02G364800	meiotic cell cycle
570	TraesCS3D02G128600		570	GO:0007129	TraesCS2B02G364900	synapsis
571	TraesCS4A02G030100		571	GO:0007131	TraesCS2B02G364900	reciprocal meiotic recombination
572	TraesCS2D02G345200		572	GO:0000710	TraesCS2B02G372300	meiotic mismatch repair
573	TraesCS2D02G038800		573	GO:0007129	TraesCS2B02G372300	synapsis
574	TraesCS2B02G372400		574	GO:0007131	TraesCS2B02G372300	reciprocal meiotic recombination
575	TraesCS7D02G496500		575	GO:0000710	TraesCS2B02G372400	meiotic mismatch repair
576	TraesCS7D02G026700		576	GO:0007129	TraesCS2B02G372400	synapsis
577	TraesCS1B02G241900		577	GO:0007131	TraesCS2B02G372400	reciprocal meiotic recombination
578	TraesCS4B02G153500		578	GO:0034089	TraesCS2B02G373200	establishment of meiotic sister chromatid cohesion
579	TraesCS6B02G311200		579	GO:0045132	TraesCS2B02G373200	meiotic chromosome segregation
580	TraesCS2D02G100000		580	GO:0000710	TraesCS2B02G379900	meiotic mismatch repair
581	TraesCS5A02G125900		581	GO:0007131	TraesCS2B02G379900	reciprocal meiotic recombination
582	TraesCS1B02G238300		582	GO:0007140	TraesCS2B02G442100	male meiotic nuclear division
583	TraesCS1B02G126500		583	GO:0000795	TraesCS2B02G468400	synaptonemal complex
584	TraesCS7A02G508300		584	GO:0007131	TraesCS2B02G468400	reciprocal meiotic recombination
585	TraesCS4D02G356800		585	GO:0051321	TraesCS2B02G479900	meiotic cell cycle
586	TraesCS7A02G422500		586	GO:0009971	TraesCS2B02G505400	anastral spindle assembly involved in male meiosis
587	TraesCS7B02G241900		587	GO:0051321	TraesCS2B02G543100	meiotic cell cycle
588	TraesCS1D02G075600		588	GO:0000795	TraesCS2B02G559100	synaptonemal complex
589	TraesCS3B02G552300		589	GO:0051321	TraesCS2B02G559100	meiotic cell cycle
590	TraesCS5D02G324200		590	GO:0007128	TraesCS2D02G031200	meiotic prophase I
591	TraesCS6D02G091600		591	GO:0007133	TraesCS2D02G031200	meiotic anaphase I
592	TraesCS5A02G162400		592	GO:0007134	TraesCS2D02G031200	meiotic telophase I
593	TraesCS5D02G088400		593	GO:0042138	TraesCS2D02G031200	meiotic DNA double-strand break formation
594	TraesCS5B02G454200		594	GO:0051026	TraesCS2D02G031200	chiasma assembly
595	TraesCS7D02G444800		595	GO:0007129	TraesCS2D02G038800	synapsis
596	TraesCS4B02G133500		596	GO:0007131	TraesCS2D02G038800	reciprocal meiotic recombination
597	TraesCS4D02G050000		597	GO:0042138	TraesCS2D02G038800	meiotic DNA double-strand break formation
598	TraesCS7D02G338800		598	GO:0045132	TraesCS2D02G038800	meiotic chromosome segregation
599	TraesCS3B02G208000		599	GO:0007131	TraesCS2D02G072800	reciprocal meiotic recombination
600	TraesCS3D02G419100		600	GO:0042138	TraesCS2D02G072800	meiotic DNA double-strand break formation
601	TraesCS4B02G193300		601	GO:0045132	TraesCS2D02G072800	meiotic chromosome segregation
602	TraesCS7D02G186200		602	GO:0007112	TraesCS2D02G093700	male meiosis cytokinesis
603	TraesCS2D02G359500		603	GO:0045132	TraesCS2D02G096800	meiotic chromosome segregation
604	TraesCS1A02G376300		604	GO:0007131	TraesCS2D02G100000	reciprocal meiotic recombination
605	TraesCS6A02G118100		605	GO:0042138	TraesCS2D02G100000	meiotic DNA double-strand break formation
606	TraesCS5A02G317800		606	GO:0045132	TraesCS2D02G100000	meiotic chromosome segregation
607	TraesCS2A02G277500		607	GO:0010032	TraesCS2D02G132100	meiotic chromosome condensation
608	TraesCS3A02G263300		608	GO:0045132	TraesCS2D02G148900	meiotic chromosome segregation
609	TraesCS1D02G187600		609	GO:0045132	TraesCS2D02G180800	meiotic chromosome segregation
610	TraesCS7A02G030500		610	GO:0051321	TraesCS2D02G193800	meiotic cell cycle
611	TraesCS1D02G306100		611	GO:0007131	TraesCS2D02G199500	reciprocal meiotic recombination
612	TraesCS7A02G311000		612	GO:0042138	TraesCS2D02G199500	meiotic DNA double-strand break formation
613	TraesCS6A02G321200		613	GO:0045132	TraesCS2D02G199500	meiotic chromosome segregation
614	TraesCS6A02G103200		614	GO:0000707	TraesCS2D02G214900	meiotic DNA recombinase assembly
615	TraesCS6B02G004300		615	GO:0007129	TraesCS2D02G214900	synapsis
616	TraesCS7B02G174300		616	GO:0007131	TraesCS2D02G214900	reciprocal meiotic recombination
617	TraesCS6A02G335700		617	GO:0007140	TraesCS2D02G214900	male meiotic nuclear division
618	TraesCS7D02G265600		618	GO:0007143	TraesCS2D02G214900	female meiotic nuclear division
619	TraesCS2A02G362100		619	GO:0070192	TraesCS2D02G214900	chromosome organization involved in meiotic cell cycle
620	TraesCS1A02G265000		620	GO:0007131	TraesCS2D02G237200	reciprocal meiotic recombination
621	TraesCS7B02G081900		621	GO:0042138	TraesCS2D02G237200	meiotic DNA double-strand break formation
622	TraesCS3B02G371500		622	GO:0045132	TraesCS2D02G237200	meiotic chromosome segregation
623	TraesCS5A02G074900		623	GO:0000795	TraesCS2D02G238300	synaptonemal complex
624	TraesCS5D02G167700		624	GO:0007131	TraesCS2D02G238300	reciprocal meiotic recombination
625	TraesCS2D02G307500		625	GO:0007129	TraesCS2D02G238800	synapsis
626	TraesCS3B02G414200		626	GO:0007131	TraesCS2D02G238800	reciprocal meiotic recombination
627	TraesCS4B02G031000		627	GO:0042138	TraesCS2D02G238800	meiotic DNA double-strand break formation
628	TraesCS3B02G220600		628	GO:0045132	TraesCS2D02G238800	meiotic chromosome segregation
629	TraesCS2B02G364800		629	GO:0007129	TraesCS2D02G251400	synapsis
630	TraesCS2A02G265700		630	GO:0007131	TraesCS2D02G251400	reciprocal meiotic recombination
631	TraesCS1A02G162200		631	GO:0042138	TraesCS2D02G251400	meiotic DNA double-strand break formation
632	TraesCS1D02G002500		632	GO:0045132	TraesCS2D02G251400	meiotic chromosome segregation
633	TraesCS7B02G210600		633	GO:0007131	TraesCS2D02G258000	reciprocal meiotic recombination
634	TraesCS6B02G328200		634	GO:0007131	TraesCS2D02G263300	reciprocal meiotic recombination
635	TraesCS4B02G315300		635	GO:0042138	TraesCS2D02G263300	meiotic DNA double-strand break formation
636	TraesCS7D02G529300		636	GO:0045132	TraesCS2D02G263300	meiotic chromosome segregation
637	TraesCS6A02G268600		637	GO:0051177	TraesCS2D02G263300	meiotic sister chromatid cohesion
638	TraesCS1D02G115900		638	GO:0007129	TraesCS2D02G274100	synapsis
639	TraesCS1A02G114600		639	GO:0007131	TraesCS2D02G274100	reciprocal meiotic recombination
640	TraesCS7A02G233900		640	GO:0042138	TraesCS2D02G274100	meiotic DNA double-strand break formation
641	TraesCS4A02G239500		641	GO:0045132	TraesCS2D02G274100	meiotic chromosome segregation
642	TraesCS7A02G340700		642	GO:0051026	TraesCS2D02G274100	chiasma assembly
643	TraesCS3A02G500600		643	GO:0007140	TraesCS2D02G278300	male meiotic nuclear division
644	TraesCS7D02G276600		644	GO:0007143	TraesCS2D02G278300	female meiotic nuclear division
645	TraesCS2B02G113200		645	GO:0007129	TraesCS2D02G286100	synapsis
646	TraesCS1A02G005800		646	GO:0007131	TraesCS2D02G286100	reciprocal meiotic recombination
647	TraesCS7B02G029700		647	GO:0045836	TraesCS2D02G286200	positive regulation of meiotic nuclear division
648	TraesCS1D02G159000		648	GO:0051321	TraesCS2D02G286200	meiotic cell cycle
649	TraesCS7A02G184700		649	GO:0051446	TraesCS2D02G295300	positive regulation of meiotic cell cycle
650	TraesCS3D02G263000		650	GO:0007129	TraesCS2D02G307500	synapsis
651	TraesCS5A02G162800		651	GO:0007131	TraesCS2D02G307500	reciprocal meiotic recombination
652	TraesCS1B02G196500		652	GO:0042138	TraesCS2D02G307500	meiotic DNA double-strand break formation
653	TraesCS4A02G414600		653	GO:0045132	TraesCS2D02G307500	meiotic chromosome segregation
654	TraesCS3B02G534900		654	GO:0007128	TraesCS2D02G313300	meiotic prophase I
655	TraesCS5A02G544900		655	GO:0007133	TraesCS2D02G313300	meiotic anaphase I
656	TraesCS5B02G396300		656	GO:0007134	TraesCS2D02G313300	meiotic telophase I
657	TraesCS5D02G386100		657	GO:0042138	TraesCS2D02G313300	meiotic DNA double-strand break formation
658	TraesCS5A02G162700		658	GO:0051026	TraesCS2D02G313300	chiasma assembly
659	TraesCS5D02G496100		659	GO:0007131	TraesCS2D02G316400	reciprocal meiotic recombination
660	TraesCS6B02G295700		660	GO:0051321	TraesCS2D02G316400	meiotic cell cycle
661	TraesCS1B02G342800		661	GO:0070192	TraesCS2D02G316400	chromosome organization involved in meiotic cell cycle
662	TraesCS3B02G357400		662	GO:0000795	TraesCS2D02G318100	synaptonemal complex
663	TraesCS1A02G051300		663	GO:0007129	TraesCS2D02G318100	synapsis
664	TraesCS4D02G312300		664	GO:0007131	TraesCS2D02G318100	reciprocal meiotic recombination
665	TraesCS3D02G507500		665	GO:0009971	TraesCS2D02G322800	anastral spindle assembly involved in male meiosis
666	TraesCS6D02G108100		666	GO:0007131	TraesCS2D02G327600	reciprocal meiotic recombination
667	TraesCS7A02G129700		667	GO:0042138	TraesCS2D02G327600	meiotic DNA double-strand break formation
668	TraesCS1D02G265200		668	GO:0045132	TraesCS2D02G327600	meiotic chromosome segregation
669	TraesCS6B02G132300		669	GO:0007127	TraesCS2D02G333000	meiosis I
670	TraesCS1B02G130300		670	GO:0007135	TraesCS2D02G333000	meiosis II
671	TraesCS7D02G128800		671	GO:0040020	TraesCS2D02G333000	regulation of meiotic nuclear division
672	TraesCS2B02G468400		672	GO:0000795	TraesCS2D02G337000	synaptonemal complex
673	TraesCS4A02G256100		673	GO:0007130	TraesCS2D02G337000	synaptonemal complex assembly
674	TraesCS1D02G125300		674	GO:0051026	TraesCS2D02G337000	chiasma assembly
675	TraesCS4D02G301600		675	GO:0051321	TraesCS2D02G337000	meiotic cell cycle
676	TraesCS1A02G117300		676	GO:0000712	TraesCS2D02G338800	resolution of meiotic recombination intermediates
677	TraesCS3D02G333400		677	GO:0007129	TraesCS2D02G338800	synapsis
678	TraesCS5B02G160200		678	GO:0051321	TraesCS2D02G345200	meiotic cell cycle
679	TraesCS4B02G276000		679	GO:0007129	TraesCS2D02G345300	synapsis
680	TraesCS3B02G440100		680	GO:0007131	TraesCS2D02G345300	reciprocal meiotic recombination
681	TraesCS1B02G275700		681	GO:0000710	TraesCS2D02G352400	meiotic mismatch repair
682	TraesCS7A02G516100		682	GO:0007129	TraesCS2D02G352400	synapsis
683	TraesCS2A02G448000		683	GO:0007131	TraesCS2D02G352400	reciprocal meiotic recombination
684	TraesCS3A02G329400		684	GO:0034089	TraesCS2D02G353200	establishment of meiotic sister chromatid cohesion
685	TraesCS1A02G129400		685	GO:0045132	TraesCS2D02G353200	meiotic chromosome segregation
686	TraesCS4B02G303100		686	GO:0000710	TraesCS2D02G359500	meiotic mismatch repair
687	TraesCS2A02G309200		687	GO:0007131	TraesCS2D02G359500	reciprocal meiotic recombination
688	TraesCS7A02G410300		688	GO:0044778	TraesCS2D02G370300	meiotic DNA integrity checkpoint
689	TraesCS2B02G261900		689	GO:0007140	TraesCS2D02G420100	male meiotic nuclear division
690	TraesCS2B02G326300		690	GO:0000795	TraesCS2D02G446900	synaptonemal complex
691	TraesCS7D02G295900		691	GO:0007131	TraesCS2D02G446900	reciprocal meiotic recombination
692	TraesCS5B02G489700		692	GO:0051321	TraesCS2D02G458200	meiotic cell cycle
693	TraesCS6A02G305500		693	GO:0009971	TraesCS2D02G479900	anastral spindle assembly involved in male meiosis
694	TraesCS2A02G480500		694	GO:0051321	TraesCS2D02G516300	meiotic cell cycle
695	TraesCS5A02G376100		695	GO:0007140	TraesCS2D02G524400	male meiotic nuclear division
696	TraesCS1D02G031600		696	GO:0000795	TraesCS2D02G531600	synaptonemal complex
697	TraesCS5D02G130900		697	GO:0051321	TraesCS2D02G531600	meiotic cell cycle
698	TraesCS1A02G329400		698	GO:0007140	TraesCS2D02G560300	male meiotic nuclear division
699	TraesCS5D02G167800		699	GO:0007140	TraesCS2D02G560700	male meiotic nuclear division
700	TraesCS7B02G356900		700	GO:0051321	TraesCS3A02G089200	meiotic cell cycle
701	TraesCS1D02G185100		701	GO:0051321	TraesCS3A02G099300	meiotic cell cycle
702	TraesCS6D02G246300		702	GO:0000710	TraesCS3A02G117500	meiotic mismatch repair
703	TraesCS5B02G193600		703	GO:0007129	TraesCS3A02G117500	synapsis
704	TraesCS1A02G072800		704	GO:0007131	TraesCS3A02G117500	reciprocal meiotic recombination
705	TraesCS2D02G286200		705	GO:0000706	TraesCS3A02G124100	meiotic DNA double-strand break processing
706	TraesCS5D02G385300		706	GO:0007129	TraesCS3A02G127400	synapsis
707	TraesCS6D02G164600		707	GO:0007131	TraesCS3A02G127400	reciprocal meiotic recombination
708	TraesCS5D02G484800		708	GO:0042138	TraesCS3A02G127400	meiotic DNA double-strand break formation
709	TraesCS6D02G284600		709	GO:0045132	TraesCS3A02G127400	meiotic chromosome segregation
710	TraesCS6A02G392800		710	GO:0007129	TraesCS3A02G177000	synapsis
711	TraesCS2A02G514800		711	GO:0007131	TraesCS3A02G177000	reciprocal meiotic recombination
712	TraesCS1D02G226500		712	GO:0042138	TraesCS3A02G177000	meiotic DNA double-strand break formation
713	TraesCS4D02G128500		713	GO:0007129	TraesCS3A02G191200	synapsis
714	TraesCS5D02G201300		714	GO:0007131	TraesCS3A02G191200	reciprocal meiotic recombination
715	TraesCS1A02G097400		715	GO:0042138	TraesCS3A02G191200	meiotic DNA double-strand break formation
716	TraesCS7B02G201000		716	GO:0045132	TraesCS3A02G191200	meiotic chromosome segregation
717	TraesCS3A02G327900		717	GO:0045132	TraesCS3A02G192600	meiotic chromosome segregation
718	TraesCS5B02G159900		718	GO:0051455	TraesCS3A02G223100	attachment of spindle microtubules to kinetochore involved in homologous chromosome segregation
719	TraesCS5B02G139700		719	GO:0007129	TraesCS3A02G232800	synapsis
720	TraesCS7D02G308500		720	GO:0007131	TraesCS3A02G232800	reciprocal meiotic recombination
721	TraesCS1B02G178800		721	GO:0042138	TraesCS3A02G232800	meiotic DNA double-strand break formation
722	TraesCS2B02G313600		722	GO:0045132	TraesCS3A02G232800	meiotic chromosome segregation
723	TraesCS2B02G041500		723	GO:0007131	TraesCS3A02G263300	reciprocal meiotic recombination
724	TraesCS6D02G274800		724	GO:0007129	TraesCS3A02G264600	synapsis
725	TraesCS5A02G375800		725	GO:0007131	TraesCS3A02G264600	reciprocal meiotic recombination
726	TraesCS5A02G476800		726	GO:0045132	TraesCS3A02G265500	meiotic chromosome segregation
727	TraesCS2D02G446900		727	GO:0045132	TraesCS3A02G319700	meiotic chromosome segregation
728	TraesCS6B02G333700		728	GO:0007131	TraesCS3A02G327900	reciprocal meiotic recombination
729	TraesCS5B02G378000		729	GO:0042138	TraesCS3A02G327900	meiotic DNA double-strand break formation
730	TraesCS6D02G315400		730	GO:0045132	TraesCS3A02G327900	meiotic chromosome segregation
731	TraesCS6D02G378500		731	GO:0045132	TraesCS3A02G329400	meiotic chromosome segregation
732	TraesCS6B02G423000		732	GO:0007129	TraesCS3A02G339900	synapsis
733	TraesCS6A02G272500		733	GO:0007131	TraesCS3A02G339900	reciprocal meiotic recombination
734	TraesCS5A02G189600		734	GO:0000707	TraesCS3A02G381500	meiotic DNA recombinase assembly
735	TraesCS1B02G068000		735	GO:0007131	TraesCS3A02G381500	reciprocal meiotic recombination
736	TraesCS2B02G304600		736	GO:0000707	TraesCS3A02G381600	meiotic DNA recombinase assembly
737	TraesCS1D02G331500		737	GO:0007131	TraesCS3A02G381600	reciprocal meiotic recombination
738	TraesCS7D02G296000		738	GO:0000707	TraesCS3A02G381700	meiotic DNA recombinase assembly
739	TraesCS2A02G097500		739	GO:0007131	TraesCS3A02G381700	reciprocal meiotic recombination
740	TraesCS5A02G472100		740	GO:0007135	TraesCS3A02G389100	meiosis II
741	TraesCS7D02G003000		741	GO:0051321	TraesCS3A02G391800	meiotic cell cycle
742	TraesCS2D02G479900		742	GO:0007129	TraesCS3A02G393400	synapsis
743	TraesCS7D02G414700		743	GO:0007131	TraesCS3A02G393400	reciprocal meiotic recombination
744	TraesCS6B02G366400		744	GO:0042138	TraesCS3A02G393400	meiotic DNA double-strand break formation
745	TraesCS5D02G157500		745	GO:0000712	TraesCS3A02G401700	resolution of meiotic recombination intermediates
746	TraesCS6B02G433000		746	GO:0007140	TraesCS3A02G401700	male meiotic nuclear division
747	TraesCS2D02G096800		747	GO:0007143	TraesCS3A02G401700	female meiotic nuclear division
748	TraesCS6A02G383800		748	GO:0051321	TraesCS3A02G401700	meiotic cell cycle
749	TraesCS7A02G312000		749	GO:0045132	TraesCS3A02G406400	meiotic chromosome segregation
750	TraesCS1D02G075700		750	GO:0007140	TraesCS3A02G423900	male meiotic nuclear division
751	TraesCS6B02G146300		751	GO:0007143	TraesCS3A02G423900	female meiotic nuclear division
752	TraesCS5D02G013100		752	GO:0051026	TraesCS3A02G486900	chiasma assembly
753	TraesCS1A02G072700		753	GO:0051026	TraesCS3A02G487200	chiasma assembly
754	TraesCS5B02G484800		754	GO:0007131	TraesCS3A02G491300	reciprocal meiotic recombination
755	TraesCS2A02G173600		755	GO:0042138	TraesCS3A02G491300	meiotic DNA double-strand break formation
756	TraesCS4A02G002000		756	GO:0045132	TraesCS3A02G491300	meiotic chromosome segregation
757	TraesCS6A02G293900		757	GO:0007129	TraesCS3A02G499900	synapsis
758	TraesCS1D02G383600		758	GO:0007131	TraesCS3A02G499900	reciprocal meiotic recombination
759	TraesCS2A02G287900		759	GO:0042138	TraesCS3A02G499900	meiotic DNA double-strand break formation
760	TraesCS2B02G276300		760	GO:0045132	TraesCS3A02G499900	meiotic chromosome segregation
761	TraesCS7B02G115400		761	GO:0000795	TraesCS3A02G500600	synaptonemal complex
762	TraesCS6A02G000300		762	GO:0005712	TraesCS3A02G500600	chiasma
763	TraesCS1B02G091600		763	GO:0007129	TraesCS3A02G500600	synapsis
764	TraesCS5B02G122600		764	GO:0007131	TraesCS3A02G500600	reciprocal meiotic recombination
765	TraesCS1B02G328200		765	GO:0042138	TraesCS3A02G500600	meiotic DNA double-strand break formation
766	TraesCS5A02G168200		766	GO:0045132	TraesCS3A02G500600	meiotic chromosome segregation
767	TraesCS7A02G316600		767	GO:0007135	TraesCS3A02G523600	meiosis II
768	TraesCS2D02G258000		768	GO:0007140	TraesCS3A02G523600	male meiotic nuclear division
769	TraesCS2B02G199900		769	GO:0051445	TraesCS3A02G523600	regulation of meiotic cell cycle
770	TraesCS7B02G201200		770	GO:0007129	TraesCS3A02G529800	synapsis
771	TraesCS7B02G211800		771	GO:0007131	TraesCS3A02G529800	reciprocal meiotic recombination
772	TraesCS1D02G110900		772	GO:0007140	TraesCS3A02G529800	male meiotic nuclear division
773	TraesCS6A02G180500		773	GO:0042138	TraesCS3A02G529800	meiotic DNA double-strand break formation
774	TraesCS4A02G495500		774	GO:0045132	TraesCS3A02G529800	meiotic chromosome segregation
775	TraesCS7A02G003100		775	GO:0007140	TraesCS3B02G027600	male meiotic nuclear division
776	TraesCS3A02G499900		776	GO:0007112	TraesCS3B02G068200	male meiosis cytokinesis
777	TraesCS1D02G053300		777	GO:0051321	TraesCS3B02G104500	meiotic cell cycle
778	TraesCS7B02G079700		778	GO:0051321	TraesCS3B02G115500	meiotic cell cycle
779	TraesCS3A02G491300		779	GO:0000710	TraesCS3B02G136600	meiotic mismatch repair
780	TraesCS7D02G403500		780	GO:0007129	TraesCS3B02G136600	synapsis
781	TraesCS3B02G104500		781	GO:0007131	TraesCS3B02G136600	reciprocal meiotic recombination
782	TraesCS1B02G091700		782	GO:0000706	TraesCS3B02G143800	meiotic DNA double-strand break processing
783	TraesCS5D02G172400		783	GO:0007129	TraesCS3B02G146600	synapsis
784	TraesCS7A02G174900		784	GO:0007131	TraesCS3B02G146600	reciprocal meiotic recombination
785	TraesCS2B02G292600		785	GO:0042138	TraesCS3B02G146600	meiotic DNA double-strand break formation
786	TraesCS7D02G210600		786	GO:0045132	TraesCS3B02G146600	meiotic chromosome segregation
787	TraesCS5A02G004300		787	GO:0007135	TraesCS3B02G183400	meiosis II
788	TraesCS6B02G324400		788	GO:0007140	TraesCS3B02G183400	male meiotic nuclear division
789	TraesCS3D02G322900		789	GO:0051445	TraesCS3B02G183400	regulation of meiotic cell cycle
790	TraesCS4D02G180200		790	GO:0007129	TraesCS3B02G208000	synapsis
791	TraesCS2D02G238800		791	GO:0007131	TraesCS3B02G208000	reciprocal meiotic recombination
792	TraesCS5D02G404500		792	GO:0042138	TraesCS3B02G208000	meiotic DNA double-strand break formation
793	TraesCS1B02G396700		793	GO:0007129	TraesCS3B02G220600	synapsis
794	TraesCS3D02G509600		794	GO:0007131	TraesCS3B02G220600	reciprocal meiotic recombination
795	TraesCS5A02G004200		795	GO:0042138	TraesCS3B02G220600	meiotic DNA double-strand break formation
796	TraesCS7A02G208200		796	GO:0045132	TraesCS3B02G220600	meiotic chromosome segregation
797	TraesCS4B02G178600		797	GO:0045132	TraesCS3B02G231900	meiotic chromosome segregation
798	TraesCS7D02G176200		798	GO:0051455	TraesCS3B02G252200	attachment of spindle microtubules to kinetochore involved in homologous chromosome segregation
799	TraesCS2A02G237300		799	GO:0007129	TraesCS3B02G262200	synapsis
800	TraesCS4A02G185100		800	GO:0007131	TraesCS3B02G262200	reciprocal meiotic recombination
801	TraesCS3D02G321400		801	GO:0042138	TraesCS3B02G262200	meiotic DNA double-strand break formation
802	TraesCS7D02G233900		802	GO:0045132	TraesCS3B02G262200	meiotic chromosome segregation
803	TraesCS7A02G299300		803	GO:0000710	TraesCS3B02G287700	meiotic mismatch repair
804	TraesCS4A02G126300		804	GO:0007131	TraesCS3B02G296500	reciprocal meiotic recombination
805	TraesCS5A02G122700		805	GO:0007129	TraesCS3B02G297900	synapsis
806	TraesCS5B02G165000		806	GO:0007131	TraesCS3B02G297900	reciprocal meiotic recombination
807	TraesCS5A02G395200		807	GO:0045132	TraesCS3B02G298900	meiotic chromosome segregation
808	TraesCS6B02G423100		808	GO:0007140	TraesCS3B02G308600	male meiotic nuclear division
809	TraesCS5A02G387500		809	GO:0045132	TraesCS3B02G346600	meiotic chromosome segregation
810	TraesCS2B02G292500		810	GO:0007131	TraesCS3B02G357400	reciprocal meiotic recombination
811	TraesCS1A02G108100		811	GO:0042138	TraesCS3B02G357400	meiotic DNA double-strand break formation
812	TraesCS4A02G158400		812	GO:0045132	TraesCS3B02G357400	meiotic chromosome segregation
813	TraesCS6B02G270200		813	GO:0045132	TraesCS3B02G359600	meiotic chromosome segregation
814	TraesCS4D02G153900		814	GO:0007129	TraesCS3B02G371500	synapsis
815	TraesCS5A02G152300		815	GO:0007131	TraesCS3B02G371500	reciprocal meiotic recombination
816	TraesCS4B02G162900		816	GO:0000707	TraesCS3B02G414200	meiotic DNA recombinase assembly
817	TraesCS3B02G359600		817	GO:0007131	TraesCS3B02G414200	reciprocal meiotic recombination
818	TraesCS4D02G274700		818	GO:0000707	TraesCS3B02G414300	meiotic DNA recombinase assembly
819	TraesCS5D02G397400		819	GO:0007131	TraesCS3B02G414300	reciprocal meiotic recombination
820	TraesCS2A02G324100		820	GO:0007135	TraesCS3B02G419700	meiosis II
821	TraesCS5B02G400000		821	GO:0051321	TraesCS3B02G423800	meiotic cell cycle
822	TraesCS4A02G406000		822	GO:0007129	TraesCS3B02G425400	synapsis
823	TraesCS5B02G392600		823	GO:0007131	TraesCS3B02G425400	reciprocal meiotic recombination
824	TraesCS4A02G461200		824	GO:0042138	TraesCS3B02G425400	meiotic DNA double-strand break formation
825	TraesCS6D02G368800		825	GO:0000712	TraesCS3B02G434600	resolution of meiotic recombination intermediates
826	TraesCS4B02G305500		826	GO:0007140	TraesCS3B02G434600	male meiotic nuclear division
827	TraesCS3D02G016600		827	GO:0007143	TraesCS3B02G434600	female meiotic nuclear division
828	TraesCS4A02G283100		828	GO:0051321	TraesCS3B02G434600	meiotic cell cycle
829	TraesCS2B02G358000		829	GO:0045132	TraesCS3B02G440100	meiotic chromosome segregation
830	TraesCS4D02G027900		830	GO:0007140	TraesCS3B02G459800	male meiotic nuclear division
831	TraesCS6D02G236600		831	GO:0007143	TraesCS3B02G459800	female meiotic nuclear division
832	TraesCS2D02G338800		832	GO:0051026	TraesCS3B02G489200	chiasma assembly
833	TraesCS5D02G337200		833	GO:0051026	TraesCS3B02G534900	chiasma assembly
834	TraesCS1A02G245900		834	GO:0051026	TraesCS3B02G535000	chiasma assembly
835	TraesCS1B02G105000		835	GO:0007131	TraesCS3B02G552300	reciprocal meiotic recombination
836	TraesCS1B02G147100		836	GO:0042138	TraesCS3B02G552300	meiotic DNA double-strand break formation
837	TraesCS1D02G354000		837	GO:0045132	TraesCS3B02G552300	meiotic chromosome segregation
838	TraesCS2A02G073800		838	GO:0007129	TraesCS3B02G563600	synapsis
839	TraesCS2A02G318700		839	GO:0007131	TraesCS3B02G563600	reciprocal meiotic recombination
840	TraesCS2A02G457500		840	GO:0042138	TraesCS3B02G563600	meiotic DNA double-strand break formation
841	TraesCS2B02G088500		841	GO:0045132	TraesCS3B02G563600	meiotic chromosome segregation
842	TraesCS2B02G337000		842	GO:0000795	TraesCS3B02G564100	synaptonemal complex
843	TraesCS2B02G442100		843	GO:0005712	TraesCS3B02G564100	chiasma
844	TraesCS2B02G479900		844	GO:0007129	TraesCS3B02G564100	synapsis
845	TraesCS2D02G031200		845	GO:0007131	TraesCS3B02G564100	reciprocal meiotic recombination
846	TraesCS2D02G072800		846	GO:0042138	TraesCS3B02G564100	meiotic DNA double-strand break formation
847	TraesCS2D02G316400		847	GO:0045132	TraesCS3B02G564100	meiotic chromosome segregation
848	TraesCS2D02G420100		848	GO:0007140	TraesCS3B02G566400	male meiotic nuclear division
849	TraesCS2D02G458200		849	GO:0007129	TraesCS3B02G599500	synapsis
850	TraesCS2D02G524400		850	GO:0007131	TraesCS3B02G599500	reciprocal meiotic recombination
851	TraesCS2D02G560300		851	GO:0007140	TraesCS3B02G599500	male meiotic nuclear division
852	TraesCS2D02G560700		852	GO:0042138	TraesCS3B02G599500	meiotic DNA double-strand break formation
853	TraesCS3A02G232800		853	GO:0045132	TraesCS3B02G599500	meiotic chromosome segregation
854	TraesCS3A02G381600		854	GO:0007140	TraesCS3D02G016600	male meiotic nuclear division
855	TraesCS3A02G381700		855	GO:0051321	TraesCS3D02G089500	meiotic cell cycle
856	TraesCS3B02G027600		856	GO:0051321	TraesCS3D02G099600	meiotic cell cycle
857	TraesCS3B02G068200		857	GO:0000710	TraesCS3D02G119400	meiotic mismatch repair
858	TraesCS3B02G262200		858	GO:0007129	TraesCS3D02G119400	synapsis
859	TraesCS3B02G287700		859	GO:0007131	TraesCS3D02G119400	reciprocal meiotic recombination
860	TraesCS3B02G296500		860	GO:0000706	TraesCS3D02G125600	meiotic DNA double-strand break processing
861	TraesCS3B02G308600		861	GO:0007129	TraesCS3D02G128600	synapsis
862	TraesCS3B02G414300		862	GO:0007131	TraesCS3D02G128600	reciprocal meiotic recombination
863	TraesCS3B02G489200		863	GO:0042138	TraesCS3D02G128600	meiotic DNA double-strand break formation
864	TraesCS3B02G566400		864	GO:0045132	TraesCS3D02G128600	meiotic chromosome segregation
865	TraesCS3D02G374800		865	GO:0007129	TraesCS3D02G183600	synapsis
866	TraesCS4A02G366400		866	GO:0007131	TraesCS3D02G183600	reciprocal meiotic recombination
867	TraesCS4A02G466700		867	GO:0042138	TraesCS3D02G183600	meiotic DNA double-strand break formation
868	TraesCS4B02G097500		868	GO:0007129	TraesCS3D02G195000	synapsis
869	TraesCS4B02G201200		869	GO:0007131	TraesCS3D02G195000	reciprocal meiotic recombination
870	TraesCS4B02G208800		870	GO:0042138	TraesCS3D02G195000	meiotic DNA double-strand break formation
871	TraesCS4B02G337400		871	GO:0045132	TraesCS3D02G195000	meiotic chromosome segregation
872	TraesCS4D02G303700		872	GO:0045132	TraesCS3D02G202400	meiotic chromosome segregation
873	TraesCS5A02G168900		873	GO:0007129	TraesCS3D02G220200	synapsis
874	TraesCS5A02G172300		874	GO:0007131	TraesCS3D02G220200	reciprocal meiotic recombination
875	TraesCS5A02G460000		875	GO:0042138	TraesCS3D02G220200	meiotic DNA double-strand break formation
876	TraesCS5A02G462800		876	GO:0045132	TraesCS3D02G220200	meiotic chromosome segregation
877	TraesCS5B02G011900		877	GO:0051455	TraesCS3D02G230800	attachment of spindle microtubules to kinetochore involved in homologous chromosome segregation
878	TraesCS5B02G165700		878	GO:0007131	TraesCS3D02G263000	reciprocal meiotic recombination
879	TraesCS5B02G169700		879	GO:0007129	TraesCS3D02G264700	synapsis
880	TraesCS5B02G331600		880	GO:0007131	TraesCS3D02G264700	reciprocal meiotic recombination
881	TraesCS5B02G469600		881	GO:0045132	TraesCS3D02G265800	meiotic chromosome segregation
882	TraesCS5B02G474100		882	GO:0045132	TraesCS3D02G311400	meiotic chromosome segregation
883	TraesCS5B02G518100		883	GO:0007131	TraesCS3D02G321400	reciprocal meiotic recombination
884	TraesCS5D02G064700		884	GO:0042138	TraesCS3D02G321400	meiotic DNA double-strand break formation
885	TraesCS5D02G064800		885	GO:0045132	TraesCS3D02G321400	meiotic chromosome segregation
886	TraesCS5D02G105800		886	GO:0045132	TraesCS3D02G322900	meiotic chromosome segregation
887	TraesCS5D02G173200		887	GO:0007129	TraesCS3D02G333400	synapsis
888	TraesCS5D02G176900		888	GO:0007131	TraesCS3D02G333400	reciprocal meiotic recombination
889	TraesCS5D02G337000		889	GO:0000707	TraesCS3D02G374700	meiotic DNA recombinase assembly
890	TraesCS5D02G337100		890	GO:0007131	TraesCS3D02G374700	reciprocal meiotic recombination
891	TraesCS5D02G432000		891	GO:0000707	TraesCS3D02G374800	meiotic DNA recombinase assembly
892	TraesCS5D02G471100		892	GO:0007131	TraesCS3D02G374800	reciprocal meiotic recombination
893	TraesCS5D02G475400		893	GO:0007135	TraesCS3D02G380600	meiosis II
894	TraesCS6A02G016900		894	GO:0051321	TraesCS3D02G384700	meiotic cell cycle
895	TraesCS6A02G017300		895	GO:0007129	TraesCS3D02G386400	synapsis
896	TraesCS6A02G031400		896	GO:0007131	TraesCS3D02G386400	reciprocal meiotic recombination
897	TraesCS6A02G144500		897	GO:0042138	TraesCS3D02G386400	meiotic DNA double-strand break formation
898	TraesCS6A02G255400		898	GO:0000712	TraesCS3D02G396500	resolution of meiotic recombination intermediates
899	TraesCS6B02G024700		899	GO:0007140	TraesCS3D02G396500	male meiotic nuclear division
900	TraesCS6B02G053400		900	GO:0007143	TraesCS3D02G396500	female meiotic nuclear division
901	TraesCS6D02G002600		901	GO:0051321	TraesCS3D02G396500	meiotic cell cycle
902	TraesCS6D02G020500		902	GO:0045132	TraesCS3D02G401600	meiotic chromosome segregation
903	TraesCS6D02G035300		903	GO:0007140	TraesCS3D02G419100	male meiotic nuclear division
904	TraesCS6D02G045500		904	GO:0007143	TraesCS3D02G419100	female meiotic nuclear division
905	TraesCS7A02G157900		905	GO:0051026	TraesCS3D02G482500	chiasma assembly
906	TraesCS7A02G369000		906	GO:0007131	TraesCS3D02G497200	reciprocal meiotic recombination
907	TraesCS7A02G379100		907	GO:0042138	TraesCS3D02G497200	meiotic DNA double-strand break formation
908	TraesCS7A02G467500		908	GO:0045132	TraesCS3D02G497200	meiotic chromosome segregation
909	TraesCS7A02G533600		909	GO:0007129	TraesCS3D02G506600	synapsis
910	TraesCS7A02G543600		910	GO:0007131	TraesCS3D02G506600	reciprocal meiotic recombination
911	TraesCS7A02G565700		911	GO:0042138	TraesCS3D02G506600	meiotic DNA double-strand break formation
912	TraesCS7A02G565800		912	GO:0045132	TraesCS3D02G506600	meiotic chromosome segregation
913	TraesCS7B02G011000		913	GO:0000795	TraesCS3D02G507500	synaptonemal complex
914	TraesCS7B02G098900		914	GO:0005712	TraesCS3D02G507500	chiasma
915	TraesCS7B02G259500		915	GO:0007129	TraesCS3D02G507500	synapsis
916	TraesCS7B02G281000		916	GO:0007131	TraesCS3D02G507500	reciprocal meiotic recombination
917	TraesCS7B02G301300		917	GO:0042138	TraesCS3D02G507500	meiotic DNA double-strand break formation
918	TraesCS7B02G416400		918	GO:0045132	TraesCS3D02G507500	meiotic chromosome segregation
919	TraesCS7B02G450800		919	GO:0000795	TraesCS3D02G507800	synaptonemal complex
920	TraesCS7B02G492200		920	GO:0005712	TraesCS3D02G507800	chiasma
921	TraesCS7B02G492300		921	GO:0007129	TraesCS3D02G507800	synapsis
922	TraesCS7B02G492400		922	GO:0007131	TraesCS3D02G507800	reciprocal meiotic recombination
923	TraesCS7B02G492500		923	GO:0042138	TraesCS3D02G507800	meiotic DNA double-strand break formation
924	TraesCS7D02G194900		924	GO:0045132	TraesCS3D02G507800	meiotic chromosome segregation
925	TraesCS7D02G376000		925	GO:0007140	TraesCS3D02G509600	male meiotic nuclear division
926	TraesCS7D02G395000		926	GO:0007135	TraesCS3D02G529100	meiosis II
927	TraesCS7D02G521000		927	GO:0007140	TraesCS3D02G529100	male meiotic nuclear division
			928	GO:0051445	TraesCS3D02G529100	regulation of meiotic cell cycle
			929	GO:0007129	TraesCS3D02G535200	synapsis
			930	GO:0007131	TraesCS3D02G535200	reciprocal meiotic recombination
			931	GO:0007140	TraesCS3D02G535200	male meiotic nuclear division
			932	GO:0042138	TraesCS3D02G535200	meiotic DNA double-strand break formation
			933	GO:0045132	TraesCS3D02G535200	meiotic chromosome segregation
			934	GO:0045132	TraesCS4A02G002000	meiotic chromosome segregation
			935	GO:0000712	TraesCS4A02G023100	resolution of meiotic recombination intermediates
			936	GO:0007140	TraesCS4A02G030100	male meiotic nuclear division
			937	GO:0007143	TraesCS4A02G030100	female meiotic nuclear division
			938	GO:0007131	TraesCS4A02G058000	reciprocal meiotic recombination
			939	GO:0007141	TraesCS4A02G058000	male meiosis I
			940	GO:0051026	TraesCS4A02G058000	chiasma assembly
			941	GO:0051026	TraesCS4A02G062400	chiasma assembly
			942	GO:0007129	TraesCS4A02G075000	synapsis
			943	GO:0007131	TraesCS4A02G075000	reciprocal meiotic recombination
			944	GO:0007131	TraesCS4A02G095400	reciprocal meiotic recombination
			945	GO:0042138	TraesCS4A02G095400	meiotic DNA double-strand break formation
			946	GO:0045132	TraesCS4A02G095400	meiotic chromosome segregation
			947	GO:0000706	TraesCS4A02G105600	meiotic DNA double-strand break processing
			948	GO:0007131	TraesCS4A02G105600	reciprocal meiotic recombination
			949	GO:0042138	TraesCS4A02G105600	meiotic DNA double-strand break formation
			950	GO:0007131	TraesCS4A02G110800	reciprocal meiotic recombination
			951	GO:0042138	TraesCS4A02G110800	meiotic DNA double-strand break formation
			952	GO:0045132	TraesCS4A02G110800	meiotic chromosome segregation
			953	GO:0045132	TraesCS4A02G126300	meiotic chromosome segregation
			954	GO:0007129	TraesCS4A02G136200	synapsis
			955	GO:0007131	TraesCS4A02G136200	reciprocal meiotic recombination
			956	GO:0042138	TraesCS4A02G136200	meiotic DNA double-strand break formation
			957	GO:0045132	TraesCS4A02G136200	meiotic chromosome segregation
			958	GO:0051026	TraesCS4A02G136200	chiasma assembly
			959	GO:0007131	TraesCS4A02G140300	reciprocal meiotic recombination
			960	GO:0042138	TraesCS4A02G140300	meiotic DNA double-strand break formation
			961	GO:0045132	TraesCS4A02G140300	meiotic chromosome segregation
			962	GO:0045132	TraesCS4A02G141000	meiotic chromosome segregation
			963	GO:0007129	TraesCS4A02G141700	synapsis
			964	GO:0007131	TraesCS4A02G141700	reciprocal meiotic recombination
			965	GO:0042138	TraesCS4A02G141700	meiotic DNA double-strand break formation
			966	GO:0045132	TraesCS4A02G141700	meiotic chromosome segregation
			967	GO:0007129	TraesCS4A02G141800	synapsis
			968	GO:0007131	TraesCS4A02G141800	reciprocal meiotic recombination
			969	GO:0042138	TraesCS4A02G141800	meiotic DNA double-strand break formation
			970	GO:0045132	TraesCS4A02G141800	meiotic chromosome segregation
			971	GO:0007129	TraesCS4A02G143200	synapsis
			972	GO:0045132	TraesCS4A02G146400	meiotic chromosome segregation
			973	GO:0007131	TraesCS4A02G158400	reciprocal meiotic recombination
			974	GO:0007129	TraesCS4A02G158700	synapsis
			975	GO:0007131	TraesCS4A02G158700	reciprocal meiotic recombination
			976	GO:0051455	TraesCS4A02G158700	attachment of spindle microtubules to kinetochore involved in homologous chromosome segregation
			977	GO:0051754	TraesCS4A02G158700	meiotic sister chromatid cohesion, centromeric
			978	GO:0008821	TraesCS4A02G185100	crossover junction endodeoxyribonuclease activity
			979	GO:0007129	TraesCS4A02G188700	synapsis
			980	GO:0007131	TraesCS4A02G188700	reciprocal meiotic recombination
			981	GO:0042138	TraesCS4A02G188700	meiotic DNA double-strand break formation
			982	GO:0045132	TraesCS4A02G188700	meiotic chromosome segregation
			983	GO:0006279	TraesCS4A02G189900	premeiotic DNA replication
			984	GO:0000712	TraesCS4A02G205900	resolution of meiotic recombination intermediates
			985	GO:0051321	TraesCS4A02G206100	meiotic cell cycle
			986	GO:0045128	TraesCS4A02G217700	negative regulation of reciprocal meiotic recombination
			987	GO:0045132	TraesCS4A02G218700	meiotic chromosome segregation
			988	GO:0007129	TraesCS4A02G220100	synapsis
			989	GO:0007131	TraesCS4A02G220100	reciprocal meiotic recombination
			990	GO:0042138	TraesCS4A02G220100	meiotic DNA double-strand break formation
			991	GO:0045132	TraesCS4A02G220100	meiotic chromosome segregation
			992	GO:0007131	TraesCS4A02G221600	reciprocal meiotic recombination
			993	GO:0007140	TraesCS4A02G221600	male meiotic nuclear division
			994	GO:0007143	TraesCS4A02G221600	female meiotic nuclear division
			995	GO:0007131	TraesCS4A02G222800	reciprocal meiotic recombination
			996	GO:0042138	TraesCS4A02G222800	meiotic DNA double-strand break formation
			997	GO:0045132	TraesCS4A02G222800	meiotic chromosome segregation
			998	GO:0007131	TraesCS4A02G239500	reciprocal meiotic recombination
			999	GO:0042138	TraesCS4A02G239500	meiotic DNA double-strand break formation
			1000	GO:0045132	TraesCS4A02G239500	meiotic chromosome segregation
			1001	GO:0007131	TraesCS4A02G256100	reciprocal meiotic recombination
			1002	GO:0000212	TraesCS4A02G265200	meiotic spindle organization
			1003	GO:0007060	TraesCS4A02G265200	male meiosis chromosome segregation
			1004	GO:0010032	TraesCS4A02G265200	meiotic chromosome condensation
			1005	GO:0051321	TraesCS4A02G265200	meiotic cell cycle
			1006	GO:0007131	TraesCS4A02G269200	reciprocal meiotic recombination
			1007	GO:0051026	TraesCS4A02G269200	chiasma assembly
			1008	GO:0007129	TraesCS4A02G282900	synapsis
			1009	GO:0007131	TraesCS4A02G282900	reciprocal meiotic recombination
			1010	GO:0042138	TraesCS4A02G282900	meiotic DNA double-strand break formation
			1011	GO:0045132	TraesCS4A02G282900	meiotic chromosome segregation
			1012	GO:0007129	TraesCS4A02G283100	synapsis
			1013	GO:0007131	TraesCS4A02G283100	reciprocal meiotic recombination
			1014	GO:0042138	TraesCS4A02G283100	meiotic DNA double-strand break formation
			1015	GO:0045132	TraesCS4A02G283100	meiotic chromosome segregation
			1016	GO:0007133	TraesCS4A02G298000	meiotic anaphase I
			1017	GO:0007129	TraesCS4A02G354300	synapsis
			1018	GO:0007131	TraesCS4A02G354300	reciprocal meiotic recombination
			1019	GO:0042138	TraesCS4A02G354300	meiotic DNA double-strand break formation
			1020	GO:0045132	TraesCS4A02G354300	meiotic chromosome segregation
			1021	GO:0007140	TraesCS4A02G366400	male meiotic nuclear division
			1022	GO:0000795	TraesCS4A02G406000	synaptonemal complex
			1023	GO:0007131	TraesCS4A02G406000	reciprocal meiotic recombination
			1024	GO:0007112	TraesCS4A02G414600	male meiosis cytokinesis
			1025	GO:0007129	TraesCS4A02G459300	synapsis
			1026	GO:0007131	TraesCS4A02G459300	reciprocal meiotic recombination
			1027	GO:0042138	TraesCS4A02G459300	meiotic DNA double-strand break formation
			1028	GO:0045132	TraesCS4A02G459300	meiotic chromosome segregation
			1029	GO:0007129	TraesCS4A02G461200	synapsis
			1030	GO:0007131	TraesCS4A02G461200	reciprocal meiotic recombination
			1031	GO:0042138	TraesCS4A02G461200	meiotic DNA double-strand break formation
			1032	GO:0045132	TraesCS4A02G461200	meiotic chromosome segregation
			1033	GO:0033206	TraesCS4A02G466700	meiotic cytokinesis
			1034	GO:0045836	TraesCS4A02G495500	positive regulation of meiotic nuclear division
			1035	GO:0051321	TraesCS4A02G495500	meiotic cell cycle
			1036	GO:0007133	TraesCS4B02G015700	meiotic anaphase I
			1037	GO:0007129	TraesCS4B02G031000	synapsis
			1038	GO:0007131	TraesCS4B02G031000	reciprocal meiotic recombination
			1039	GO:0042138	TraesCS4B02G031000	meiotic DNA double-strand break formation
			1040	GO:0045132	TraesCS4B02G031000	meiotic chromosome segregation
			1041	GO:0007131	TraesCS4B02G045000	reciprocal meiotic recombination
			1042	GO:0051026	TraesCS4B02G045000	chiasma assembly
			1043	GO:0000212	TraesCS4B02G049600	meiotic spindle organization
			1044	GO:0007060	TraesCS4B02G049600	male meiosis chromosome segregation
			1045	GO:0010032	TraesCS4B02G049600	meiotic chromosome condensation
			1046	GO:0051321	TraesCS4B02G049600	meiotic cell cycle
			1047	GO:0007131	TraesCS4B02G058600	reciprocal meiotic recombination
			1048	GO:0007131	TraesCS4B02G075500	reciprocal meiotic recombination
			1049	GO:0042138	TraesCS4B02G075500	meiotic DNA double-strand break formation
			1050	GO:0045132	TraesCS4B02G075500	meiotic chromosome segregation
			1051	GO:0007131	TraesCS4B02G093600	reciprocal meiotic recombination
			1052	GO:0042138	TraesCS4B02G093600	meiotic DNA double-strand break formation
			1053	GO:0045132	TraesCS4B02G093600	meiotic chromosome segregation
			1054	GO:0045128	TraesCS4B02G096400	negative regulation of reciprocal meiotic recombination
			1055	GO:0045132	TraesCS4B02G097500	meiotic chromosome segregation
			1056	GO:0007131	TraesCS4B02G099800	reciprocal meiotic recombination
			1057	GO:0007140	TraesCS4B02G099800	male meiotic nuclear division
			1058	GO:0007143	TraesCS4B02G099800	female meiotic nuclear division
			1059	GO:0045132	TraesCS4B02G104600	meiotic chromosome segregation
			1060	GO:0000712	TraesCS4B02G109500	resolution of meiotic recombination intermediates
			1061	GO:0051321	TraesCS4B02G109700	meiotic cell cycle
			1062	GO:0007129	TraesCS4B02G128200	synapsis
			1063	GO:0007131	TraesCS4B02G128200	reciprocal meiotic recombination
			1064	GO:0042138	TraesCS4B02G128200	meiotic DNA double-strand break formation
			1065	GO:0045132	TraesCS4B02G128200	meiotic chromosome segregation
			1066	GO:0006279	TraesCS4B02G129200	premeiotic DNA replication
			1067	GO:0008821	TraesCS4B02G133500	crossover junction endodeoxyribonuclease activity
			1068	GO:0007129	TraesCS4B02G152300	synapsis
			1069	GO:0007131	TraesCS4B02G152300	reciprocal meiotic recombination
			1070	GO:0042138	TraesCS4B02G152300	meiotic DNA double-strand break formation
			1071	GO:0045132	TraesCS4B02G152300	meiotic chromosome segregation
			1072	GO:0045132	TraesCS4B02G153500	meiotic chromosome segregation
			1073	GO:0007129	TraesCS4B02G156200	synapsis
			1074	GO:0007131	TraesCS4B02G156200	reciprocal meiotic recombination
			1075	GO:0042138	TraesCS4B02G156200	meiotic DNA double-strand break formation
			1076	GO:0045132	TraesCS4B02G156200	meiotic chromosome segregation
			1077	GO:0007129	TraesCS4B02G156300	synapsis
			1078	GO:0007131	TraesCS4B02G156300	reciprocal meiotic recombination
			1079	GO:0042138	TraesCS4B02G156300	meiotic DNA double-strand break formation
			1080	GO:0045132	TraesCS4B02G156300	meiotic chromosome segregation
			1081	GO:0007129	TraesCS4B02G162200	synapsis
			1082	GO:0007131	TraesCS4B02G162900	reciprocal meiotic recombination
			1083	GO:0007131	TraesCS4B02G166700	reciprocal meiotic recombination
			1084	GO:0042138	TraesCS4B02G166700	meiotic DNA double-strand break formation
			1085	GO:0045132	TraesCS4B02G166700	meiotic chromosome segregation
			1086	GO:0007129	TraesCS4B02G168700	synapsis
			1087	GO:0007131	TraesCS4B02G168700	reciprocal meiotic recombination
			1088	GO:0042138	TraesCS4B02G168700	meiotic DNA double-strand break formation
			1089	GO:0045132	TraesCS4B02G168700	meiotic chromosome segregation
			1090	GO:0051026	TraesCS4B02G168700	chiasma assembly
			1091	GO:0045132	TraesCS4B02G178600	meiotic chromosome segregation
			1092	GO:0007131	TraesCS4B02G193300	reciprocal meiotic recombination
			1093	GO:0042138	TraesCS4B02G193300	meiotic DNA double-strand break formation
			1094	GO:0045132	TraesCS4B02G193300	meiotic chromosome segregation
			1095	GO:0000706	TraesCS4B02G198400	meiotic DNA double-strand break processing
			1096	GO:0007131	TraesCS4B02G198400	reciprocal meiotic recombination
			1097	GO:0042138	TraesCS4B02G198400	meiotic DNA double-strand break formation
			1098	GO:0000710	TraesCS4B02G201200	meiotic mismatch repair
			1099	GO:0007131	TraesCS4B02G208800	reciprocal meiotic recombination
			1100	GO:0042138	TraesCS4B02G208800	meiotic DNA double-strand break formation
			1101	GO:0045132	TraesCS4B02G208800	meiotic chromosome segregation
			1102	GO:0007129	TraesCS4B02G230900	synapsis
			1103	GO:0007131	TraesCS4B02G230900	reciprocal meiotic recombination
			1104	GO:0051026	TraesCS4B02G239200	chiasma assembly
			1105	GO:0007131	TraesCS4B02G246900	reciprocal meiotic recombination
			1106	GO:0007141	TraesCS4B02G246900	male meiosis I
			1107	GO:0051026	TraesCS4B02G246900	chiasma assembly
			1108	GO:0007140	TraesCS4B02G276000	male meiotic nuclear division
			1109	GO:0007143	TraesCS4B02G276000	female meiotic nuclear division
			1110	GO:0000712	TraesCS4B02G280400	resolution of meiotic recombination intermediates
			1111	GO:0045132	TraesCS4B02G303100	meiotic chromosome segregation
			1112	GO:0000795	TraesCS4B02G305500	synaptonemal complex
			1113	GO:0007131	TraesCS4B02G305500	reciprocal meiotic recombination
			1114	GO:0007112	TraesCS4B02G315300	male meiosis cytokinesis
			1115	GO:0007140	TraesCS4B02G337400	male meiotic nuclear division
			1116	GO:0040020	TraesCS4B02G353600	regulation of meiotic nuclear division
			1117	GO:0007131	TraesCS4B02G356500	reciprocal meiotic recombination
			1118	GO:0007128	TraesCS4B02G363400	meiotic prophase I
			1119	GO:0007133	TraesCS4B02G363400	meiotic anaphase I
			1120	GO:0007134	TraesCS4B02G363400	meiotic telophase I
			1121	GO:0042138	TraesCS4B02G363400	meiotic DNA double-strand break formation
			1122	GO:0051026	TraesCS4B02G363400	chiasma assembly
			1123	GO:0000710	TraesCS4B02G378700	meiotic mismatch repair
			1124	GO:0000712	TraesCS4B02G378700	resolution of meiotic recombination intermediates
			1125	GO:0007133	TraesCS4D02G014000	meiotic anaphase I
			1126	GO:0007129	TraesCS4D02G027900	synapsis
			1127	GO:0007131	TraesCS4D02G027900	reciprocal meiotic recombination
			1128	GO:0042138	TraesCS4D02G027900	meiotic DNA double-strand break formation
			1129	GO:0045132	TraesCS4D02G027900	meiotic chromosome segregation
			1130	GO:0007131	TraesCS4D02G044700	reciprocal meiotic recombination
			1131	GO:0051026	TraesCS4D02G044700	chiasma assembly
			1132	GO:0000212	TraesCS4D02G050000	meiotic spindle organization
			1133	GO:0007060	TraesCS4D02G050000	male meiosis chromosome segregation
			1134	GO:0010032	TraesCS4D02G050000	meiotic chromosome condensation
			1135	GO:0051321	TraesCS4D02G050000	meiotic cell cycle
			1136	GO:0007131	TraesCS4D02G058500	reciprocal meiotic recombination
			1137	GO:0007131	TraesCS4D02G074200	reciprocal meiotic recombination
			1138	GO:0042138	TraesCS4D02G074200	meiotic DNA double-strand break formation
			1139	GO:0045132	TraesCS4D02G074200	meiotic chromosome segregation
			1140	GO:0007131	TraesCS4D02G090400	reciprocal meiotic recombination
			1141	GO:0042138	TraesCS4D02G090400	meiotic DNA double-strand break formation
			1142	GO:0045132	TraesCS4D02G090400	meiotic chromosome segregation
			1143	GO:0045128	TraesCS4D02G092800	negative regulation of reciprocal meiotic recombination
			1144	GO:0045132	TraesCS4D02G093900	meiotic chromosome segregation
			1145	GO:0007129	TraesCS4D02G094700	synapsis
			1146	GO:0007131	TraesCS4D02G094700	reciprocal meiotic recombination
			1147	GO:0042138	TraesCS4D02G094700	meiotic DNA double-strand break formation
			1148	GO:0045132	TraesCS4D02G094700	meiotic chromosome segregation
			1149	GO:0007131	TraesCS4D02G096000	reciprocal meiotic recombination
			1150	GO:0007140	TraesCS4D02G096000	male meiotic nuclear division
			1151	GO:0007143	TraesCS4D02G096000	female meiotic nuclear division
			1152	GO:0000712	TraesCS4D02G106800	resolution of meiotic recombination intermediates
			1153	GO:0051321	TraesCS4D02G107100	meiotic cell cycle
			1154	GO:0006279	TraesCS4D02G123200	premeiotic DNA replication
			1155	GO:0007129	TraesCS4D02G124400	synapsis
			1156	GO:0007131	TraesCS4D02G124400	reciprocal meiotic recombination
			1157	GO:0042138	TraesCS4D02G124400	meiotic DNA double-strand break formation
			1158	GO:0045132	TraesCS4D02G124400	meiotic chromosome segregation
			1159	GO:0008821	TraesCS4D02G128500	crossover junction endodeoxyribonuclease activity
			1160	GO:0007129	TraesCS4D02G147700	synapsis
			1161	GO:0007131	TraesCS4D02G147700	reciprocal meiotic recombination
			1162	GO:0051455	TraesCS4D02G147700	attachment of spindle microtubules to kinetochore involved in homologous chromosome segregation
			1163	GO:0051754	TraesCS4D02G147700	meiotic sister chromatid cohesion, centromeric
			1164	GO:0007131	TraesCS4D02G153900	reciprocal meiotic recombination
			1165	GO:0045132	TraesCS4D02G154300	meiotic chromosome segregation
			1166	GO:0007129	TraesCS4D02G159600	synapsis
			1167	GO:0007129	TraesCS4D02G162800	synapsis
			1168	GO:0007131	TraesCS4D02G162800	reciprocal meiotic recombination
			1169	GO:0042138	TraesCS4D02G162800	meiotic DNA double-strand break formation
			1170	GO:0045132	TraesCS4D02G162800	meiotic chromosome segregation
			1171	GO:0007129	TraesCS4D02G162900	synapsis
			1172	GO:0007131	TraesCS4D02G162900	reciprocal meiotic recombination
			1173	GO:0042138	TraesCS4D02G162900	meiotic DNA double-strand break formation
			1174	GO:0045132	TraesCS4D02G162900	meiotic chromosome segregation
			1175	GO:0045132	TraesCS4D02G165300	meiotic chromosome segregation
			1176	GO:0007131	TraesCS4D02G169300	reciprocal meiotic recombination
			1177	GO:0042138	TraesCS4D02G169300	meiotic DNA double-strand break formation
			1178	GO:0045132	TraesCS4D02G169300	meiotic chromosome segregation
			1179	GO:0007129	TraesCS4D02G171000	synapsis
			1180	GO:0007131	TraesCS4D02G171000	reciprocal meiotic recombination
			1181	GO:0042138	TraesCS4D02G171000	meiotic DNA double-strand break formation
			1182	GO:0045132	TraesCS4D02G171000	meiotic chromosome segregation
			1183	GO:0051026	TraesCS4D02G171000	chiasma assembly
			1184	GO:0045132	TraesCS4D02G180200	meiotic chromosome segregation
			1185	GO:0007131	TraesCS4D02G194300	reciprocal meiotic recombination
			1186	GO:0042138	TraesCS4D02G194300	meiotic DNA double-strand break formation
			1187	GO:0045132	TraesCS4D02G194300	meiotic chromosome segregation
			1188	GO:0000706	TraesCS4D02G199200	meiotic DNA double-strand break processing
			1189	GO:0007131	TraesCS4D02G199200	reciprocal meiotic recombination
			1190	GO:0042138	TraesCS4D02G199200	meiotic DNA double-strand break formation
			1191	GO:0007131	TraesCS4D02G209800	reciprocal meiotic recombination
			1192	GO:0042138	TraesCS4D02G209800	meiotic DNA double-strand break formation
			1193	GO:0045132	TraesCS4D02G209800	meiotic chromosome segregation
			1194	GO:0007129	TraesCS4D02G232400	synapsis
			1195	GO:0007131	TraesCS4D02G232400	reciprocal meiotic recombination
			1196	GO:0051026	TraesCS4D02G239200	chiasma assembly
			1197	GO:0007131	TraesCS4D02G246300	reciprocal meiotic recombination
			1198	GO:0007141	TraesCS4D02G246300	male meiosis I
			1199	GO:0051026	TraesCS4D02G246300	chiasma assembly
			1200	GO:0051026	TraesCS4D02G248700	chiasma assembly
			1201	GO:0007140	TraesCS4D02G274700	male meiotic nuclear division
			1202	GO:0007143	TraesCS4D02G274700	female meiotic nuclear division
			1203	GO:0045132	TraesCS4D02G301600	meiotic chromosome segregation
			1204	GO:0000795	TraesCS4D02G303700	synaptonemal complex
			1205	GO:0007131	TraesCS4D02G303700	reciprocal meiotic recombination
			1206	GO:0007112	TraesCS4D02G312300	male meiosis cytokinesis
			1207	GO:0040020	TraesCS4D02G347600	regulation of meiotic nuclear division
			1208	GO:0007131	TraesCS4D02G350200	reciprocal meiotic recombination
			1209	GO:0007128	TraesCS4D02G356800	meiotic prophase I
			1210	GO:0007133	TraesCS4D02G356800	meiotic anaphase I
			1211	GO:0007134	TraesCS4D02G356800	meiotic telophase I
			1212	GO:0042138	TraesCS4D02G356800	meiotic DNA double-strand break formation
			1213	GO:0051026	TraesCS4D02G356800	chiasma assembly
			1214	GO:0007129	TraesCS5A02G004200	synapsis
			1215	GO:0007131	TraesCS5A02G004200	reciprocal meiotic recombination
			1216	GO:0042138	TraesCS5A02G004200	meiotic DNA double-strand break formation
			1217	GO:0045132	TraesCS5A02G004200	meiotic chromosome segregation
			1218	GO:0007129	TraesCS5A02G004300	synapsis
			1219	GO:0007131	TraesCS5A02G004300	reciprocal meiotic recombination
			1220	GO:0042138	TraesCS5A02G004300	meiotic DNA double-strand break formation
			1221	GO:0045132	TraesCS5A02G004300	meiotic chromosome segregation
			1222	GO:0007133	TraesCS5A02G022000	meiotic anaphase I
			1223	GO:0007131	TraesCS5A02G043400	reciprocal meiotic recombination
			1224	GO:0042138	TraesCS5A02G043400	meiotic DNA double-strand break formation
			1225	GO:0045132	TraesCS5A02G043400	meiotic chromosome segregation
			1226	GO:0007129	TraesCS5A02G047900	synapsis
			1227	GO:0007131	TraesCS5A02G047900	reciprocal meiotic recombination
			1228	GO:0042138	TraesCS5A02G047900	meiotic DNA double-strand break formation
			1229	GO:0007135	TraesCS5A02G072000	meiosis II
			1230	GO:0007140	TraesCS5A02G072000	male meiotic nuclear division
			1231	GO:0051445	TraesCS5A02G072000	regulation of meiotic cell cycle
			1232	GO:0007131	TraesCS5A02G074900	reciprocal meiotic recombination
			1233	GO:0042138	TraesCS5A02G074900	meiotic DNA double-strand break formation
			1234	GO:0045132	TraesCS5A02G074900	meiotic chromosome segregation
			1235	GO:0007131	TraesCS5A02G081400	reciprocal meiotic recombination
			1236	GO:0051321	TraesCS5A02G081400	meiotic cell cycle
			1237	GO:0070192	TraesCS5A02G081400	chromosome organization involved in meiotic cell cycle
			1238	GO:0045132	TraesCS5A02G113500	meiotic chromosome segregation
			1239	GO:0007112	TraesCS5A02G122700	male meiosis cytokinesis
			1240	GO:0051446	TraesCS5A02G125900	positive regulation of meiotic cell cycle
			1241	GO:0000707	TraesCS5A02G133000	meiotic DNA recombinase assembly
			1242	GO:0007131	TraesCS5A02G133000	reciprocal meiotic recombination
			1243	GO:0051026	TraesCS5A02G133000	chiasma assembly
			1244	GO:0051321	TraesCS5A02G133000	meiotic cell cycle
			1245	GO:0070192	TraesCS5A02G133000	chromosome organization involved in meiotic cell cycle
			1246	GO:0007131	TraesCS5A02G135100	reciprocal meiotic recombination
			1247	GO:0042138	TraesCS5A02G135100	meiotic DNA double-strand break formation
			1248	GO:0045132	TraesCS5A02G135100	meiotic chromosome segregation
			1249	GO:0007129	TraesCS5A02G141400	synapsis
			1250	GO:0007131	TraesCS5A02G141400	reciprocal meiotic recombination
			1251	GO:0042138	TraesCS5A02G141400	meiotic DNA double-strand break formation
			1252	GO:0045132	TraesCS5A02G141400	meiotic chromosome segregation
			1253	GO:0006279	TraesCS5A02G142600	premeiotic DNA replication
			1254	GO:0042138	TraesCS5A02G152300	meiotic DNA double-strand break formation
			1255	GO:0045132	TraesCS5A02G162400	meiotic chromosome segregation
			1256	GO:0090306	TraesCS5A02G162700	spindle assembly involved in meiosis
			1257	GO:0045132	TraesCS5A02G162800	meiotic chromosome segregation
			1258	GO:0007129	TraesCS5A02G165900	synapsis
			1259	GO:0007131	TraesCS5A02G165900	reciprocal meiotic recombination
			1260	GO:0042138	TraesCS5A02G165900	meiotic DNA double-strand break formation
			1261	GO:0045132	TraesCS5A02G165900	meiotic chromosome segregation
			1262	GO:0007129	TraesCS5A02G168200	synapsis
			1263	GO:0007131	TraesCS5A02G168200	reciprocal meiotic recombination
			1264	GO:0042138	TraesCS5A02G168200	meiotic DNA double-strand break formation
			1265	GO:0045132	TraesCS5A02G168200	meiotic chromosome segregation
			1266	GO:0051307	TraesCS5A02G168200	meiotic chromosome separation
			1267	GO:0007140	TraesCS5A02G168900	male meiotic nuclear division
			1268	GO:0007140	TraesCS5A02G172300	male meiotic nuclear division
			1269	GO:0007129	TraesCS5A02G174300	synapsis
			1270	GO:0007131	TraesCS5A02G174300	reciprocal meiotic recombination
			1271	GO:0042138	TraesCS5A02G174300	meiotic DNA double-strand break formation
			1272	GO:0045132	TraesCS5A02G174300	meiotic chromosome segregation
			1273	GO:0051321	TraesCS5A02G174300	meiotic cell cycle
			1274	GO:0007129	TraesCS5A02G189600	synapsis
			1275	GO:0007131	TraesCS5A02G189600	reciprocal meiotic recombination
			1276	GO:0042138	TraesCS5A02G189600	meiotic DNA double-strand break formation
			1277	GO:0045132	TraesCS5A02G189600	meiotic chromosome segregation
			1278	GO:0000710	TraesCS5A02G206300	meiotic mismatch repair
			1279	GO:0007131	TraesCS5A02G206300	reciprocal meiotic recombination
			1280	GO:0045132	TraesCS5A02G212600	meiotic chromosome segregation
			1281	GO:0045132	TraesCS5A02G223700	meiotic chromosome segregation
			1282	GO:0045132	TraesCS5A02G225000	meiotic chromosome segregation
			1283	GO:0000237	TraesCS5A02G286500	leptotene
			1284	GO:0000238	TraesCS5A02G286500	zygotene
			1285	GO:0007129	TraesCS5A02G286500	synapsis
			1286	GO:0007131	TraesCS5A02G286500	reciprocal meiotic recombination
			1287	GO:0042138	TraesCS5A02G286500	meiotic DNA double-strand break formation
			1288	GO:0045132	TraesCS5A02G286500	meiotic chromosome segregation
			1289	GO:0051026	TraesCS5A02G286500	chiasma assembly
			1290	GO:0008821	TraesCS5A02G309900	crossover junction endodeoxyribonuclease activity
			1291	GO:0007131	TraesCS5A02G317800	reciprocal meiotic recombination
			1292	GO:0042138	TraesCS5A02G317800	meiotic DNA double-strand break formation
			1293	GO:0045132	TraesCS5A02G317800	meiotic chromosome segregation
			1294	GO:0007131	TraesCS5A02G318500	reciprocal meiotic recombination
			1295	GO:0007140	TraesCS5A02G331300	male meiotic nuclear division
			1296	GO:0007129	TraesCS5A02G331900	synapsis
			1297	GO:0007131	TraesCS5A02G331900	reciprocal meiotic recombination
			1298	GO:0000795	TraesCS5A02G352800	synaptonemal complex
			1299	GO:0005712	TraesCS5A02G352800	chiasma
			1300	GO:0007131	TraesCS5A02G352800	reciprocal meiotic recombination
			1301	GO:0007131	TraesCS5A02G356000	reciprocal meiotic recombination
			1302	GO:0007131	TraesCS5A02G361500	reciprocal meiotic recombination
			1303	GO:0042138	TraesCS5A02G361500	meiotic DNA double-strand break formation
			1304	GO:0045132	TraesCS5A02G361500	meiotic chromosome segregation
			1305	GO:0007065	TraesCS5A02G370900	male meiosis sister chromatid cohesion
			1306	GO:0007066	TraesCS5A02G370900	female meiosis sister chromatid cohesion
			1307	GO:0007131	TraesCS5A02G370900	reciprocal meiotic recombination
			1308	GO:0007140	TraesCS5A02G370900	male meiotic nuclear division
			1309	GO:0007131	TraesCS5A02G375800	reciprocal meiotic recombination
			1310	GO:0042138	TraesCS5A02G375800	meiotic DNA double-strand break formation
			1311	GO:0045132	TraesCS5A02G375800	meiotic chromosome segregation
			1312	GO:0007131	TraesCS5A02G376100	reciprocal meiotic recombination
			1313	GO:0007129	TraesCS5A02G387500	synapsis
			1314	GO:0007131	TraesCS5A02G387500	reciprocal meiotic recombination
			1315	GO:0042138	TraesCS5A02G387500	meiotic DNA double-strand break formation
			1316	GO:0000706	TraesCS5A02G391400	meiotic DNA double-strand break processing
			1317	GO:0007129	TraesCS5A02G391400	synapsis
			1318	GO:0007131	TraesCS5A02G391400	reciprocal meiotic recombination
			1319	GO:0007140	TraesCS5A02G391400	male meiotic nuclear division
			1320	GO:0034090	TraesCS5A02G391400	maintenance of meiotic sister chromatid cohesion
			1321	GO:0042138	TraesCS5A02G391400	meiotic DNA double-strand break formation
			1322	GO:0045132	TraesCS5A02G391400	meiotic chromosome segregation
			1323	GO:0051026	TraesCS5A02G391400	chiasma assembly
			1324	GO:0007129	TraesCS5A02G395200	synapsis
			1325	GO:0007129	TraesCS5A02G395500	synapsis
			1326	GO:0007131	TraesCS5A02G395500	reciprocal meiotic recombination
			1327	GO:0007140	TraesCS5A02G395500	male meiotic nuclear division
			1328	GO:0042138	TraesCS5A02G395500	meiotic DNA double-strand break formation
			1329	GO:0045132	TraesCS5A02G395500	meiotic chromosome segregation
			1330	GO:0007112	TraesCS5A02G396100	male meiosis cytokinesis
			1331	GO:0051321	TraesCS5A02G396600	meiotic cell cycle
			1332	GO:0007142	TraesCS5A02G412000	male meiosis II
			1333	GO:0007131	TraesCS5A02G434400	reciprocal meiotic recombination
			1334	GO:0007131	TraesCS5A02G460000	reciprocal meiotic recombination
			1335	GO:0007140	TraesCS5A02G462800	male meiotic nuclear division
			1336	GO:0007131	TraesCS5A02G472100	reciprocal meiotic recombination
			1337	GO:0007131	TraesCS5A02G476800	reciprocal meiotic recombination
			1338	GO:0010032	TraesCS5A02G480000	meiotic chromosome condensation
			1339	GO:0007129	TraesCS5A02G482600	synapsis
			1340	GO:0007131	TraesCS5A02G482600	reciprocal meiotic recombination
			1341	GO:0007129	TraesCS5A02G487800	synapsis
			1342	GO:0007131	TraesCS5A02G487800	reciprocal meiotic recombination
			1343	GO:0040020	TraesCS5A02G521700	regulation of meiotic nuclear division
			1344	GO:0007131	TraesCS5A02G525900	reciprocal meiotic recombination
			1345	GO:0007128	TraesCS5A02G531600	meiotic prophase I
			1346	GO:0007133	TraesCS5A02G531600	meiotic anaphase I
			1347	GO:0007134	TraesCS5A02G531600	meiotic telophase I
			1348	GO:0042138	TraesCS5A02G531600	meiotic DNA double-strand break formation
			1349	GO:0051026	TraesCS5A02G531600	chiasma assembly
			1350	GO:0000710	TraesCS5A02G544900	meiotic mismatch repair
			1351	GO:0000712	TraesCS5A02G544900	resolution of meiotic recombination intermediates
			1352	GO:0000710	TraesCS5B02G011900	meiotic mismatch repair
			1353	GO:0007133	TraesCS5B02G018500	meiotic anaphase I
			1354	GO:0007131	TraesCS5B02G047200	reciprocal meiotic recombination
			1355	GO:0042138	TraesCS5B02G047200	meiotic DNA double-strand break formation
			1356	GO:0045132	TraesCS5B02G047200	meiotic chromosome segregation
			1357	GO:0007129	TraesCS5B02G053000	synapsis
			1358	GO:0007131	TraesCS5B02G053000	reciprocal meiotic recombination
			1359	GO:0042138	TraesCS5B02G053000	meiotic DNA double-strand break formation
			1360	GO:0000712	TraesCS5B02G062600	resolution of meiotic recombination intermediates
			1361	GO:0007135	TraesCS5B02G078200	meiosis II
			1362	GO:0007140	TraesCS5B02G078200	male meiotic nuclear division
			1363	GO:0051445	TraesCS5B02G078200	regulation of meiotic cell cycle
			1364	GO:0007131	TraesCS5B02G081300	reciprocal meiotic recombination
			1365	GO:0042138	TraesCS5B02G081300	meiotic DNA double-strand break formation
			1366	GO:0045132	TraesCS5B02G081300	meiotic chromosome segregation
			1367	GO:0007131	TraesCS5B02G085000	reciprocal meiotic recombination
			1368	GO:0051321	TraesCS5B02G085000	meiotic cell cycle
			1369	GO:0070192	TraesCS5B02G085000	chromosome organization involved in meiotic cell cycle
			1370	GO:0045132	TraesCS5B02G119800	meiotic chromosome segregation
			1371	GO:0007112	TraesCS5B02G122600	male meiosis cytokinesis
			1372	GO:0051446	TraesCS5B02G125100	positive regulation of meiotic cell cycle
			1373	GO:0000707	TraesCS5B02G131900	meiotic DNA recombinase assembly
			1374	GO:0007131	TraesCS5B02G131900	reciprocal meiotic recombination
			1375	GO:0051026	TraesCS5B02G131900	chiasma assembly
			1376	GO:0051321	TraesCS5B02G131900	meiotic cell cycle
			1377	GO:0070192	TraesCS5B02G131900	chromosome organization involved in meiotic cell cycle
			1378	GO:0007131	TraesCS5B02G133900	reciprocal meiotic recombination
			1379	GO:0042138	TraesCS5B02G133900	meiotic DNA double-strand break formation
			1380	GO:0045132	TraesCS5B02G133900	meiotic chromosome segregation
			1381	GO:0007129	TraesCS5B02G139700	synapsis
			1382	GO:0007131	TraesCS5B02G139700	reciprocal meiotic recombination
			1383	GO:0042138	TraesCS5B02G139700	meiotic DNA double-strand break formation
			1384	GO:0045132	TraesCS5B02G139700	meiotic chromosome segregation
			1385	GO:0006279	TraesCS5B02G141300	premeiotic DNA replication
			1386	GO:0042138	TraesCS5B02G150900	meiotic DNA double-strand break formation
			1387	GO:0045132	TraesCS5B02G159900	meiotic chromosome segregation
			1388	GO:0090306	TraesCS5B02G160100	spindle assembly involved in meiosis
			1389	GO:0045132	TraesCS5B02G160200	meiotic chromosome segregation
			1390	GO:0007129	TraesCS5B02G162300	synapsis
			1391	GO:0007131	TraesCS5B02G162300	reciprocal meiotic recombination
			1392	GO:0042138	TraesCS5B02G162300	meiotic DNA double-strand break formation
			1393	GO:0045132	TraesCS5B02G162300	meiotic chromosome segregation
			1394	GO:0007129	TraesCS5B02G165000	synapsis
			1395	GO:0007131	TraesCS5B02G165000	reciprocal meiotic recombination
			1396	GO:0042138	TraesCS5B02G165000	meiotic DNA double-strand break formation
			1397	GO:0045132	TraesCS5B02G165000	meiotic chromosome segregation
			1398	GO:0051307	TraesCS5B02G165000	meiotic chromosome separation
			1399	GO:0007140	TraesCS5B02G165700	male meiotic nuclear division
			1400	GO:0007140	TraesCS5B02G169700	male meiotic nuclear division
			1401	GO:0007129	TraesCS5B02G171700	synapsis
			1402	GO:0007131	TraesCS5B02G171700	reciprocal meiotic recombination
			1403	GO:0042138	TraesCS5B02G171700	meiotic DNA double-strand break formation
			1404	GO:0045132	TraesCS5B02G171700	meiotic chromosome segregation
			1405	GO:0051321	TraesCS5B02G171700	meiotic cell cycle
			1406	GO:0007129	TraesCS5B02G193600	synapsis
			1407	GO:0007131	TraesCS5B02G193600	reciprocal meiotic recombination
			1408	GO:0042138	TraesCS5B02G193600	meiotic DNA double-strand break formation
			1409	GO:0045132	TraesCS5B02G193600	meiotic chromosome segregation
			1410	GO:0045132	TraesCS5B02G211100	meiotic chromosome segregation
			1411	GO:0045132	TraesCS5B02G222600	meiotic chromosome segregation
			1412	GO:0045132	TraesCS5B02G223600	meiotic chromosome segregation
			1413	GO:0000712	TraesCS5B02G255100	resolution of meiotic recombination intermediates
			1414	GO:0007140	TraesCS5B02G255100	male meiotic nuclear division
			1415	GO:0007143	TraesCS5B02G255100	female meiotic nuclear division
			1416	GO:0051321	TraesCS5B02G255100	meiotic cell cycle
			1417	GO:0000237	TraesCS5B02G285800	leptotene
			1418	GO:0000238	TraesCS5B02G285800	zygotene
			1419	GO:0007129	TraesCS5B02G285800	synapsis
			1420	GO:0007131	TraesCS5B02G285800	reciprocal meiotic recombination
			1421	GO:0042138	TraesCS5B02G285800	meiotic DNA double-strand break formation
			1422	GO:0045132	TraesCS5B02G285800	meiotic chromosome segregation
			1423	GO:0051026	TraesCS5B02G285800	chiasma assembly
			1424	GO:0008821	TraesCS5B02G310700	crossover junction endodeoxyribonuclease activity
			1425	GO:0007131	TraesCS5B02G318400	reciprocal meiotic recombination
			1426	GO:0042138	TraesCS5B02G318400	meiotic DNA double-strand break formation
			1427	GO:0045132	TraesCS5B02G318400	meiotic chromosome segregation
			1428	GO:0007131	TraesCS5B02G319000	reciprocal meiotic recombination
			1429	GO:0007140	TraesCS5B02G331600	male meiotic nuclear division
			1430	GO:0007140	TraesCS5B02G331700	male meiotic nuclear division
			1431	GO:0007129	TraesCS5B02G332200	synapsis
			1432	GO:0007131	TraesCS5B02G332200	reciprocal meiotic recombination
			1433	GO:0000795	TraesCS5B02G355000	synaptonemal complex
			1434	GO:0005712	TraesCS5B02G355000	chiasma
			1435	GO:0007131	TraesCS5B02G355000	reciprocal meiotic recombination
			1436	GO:0007131	TraesCS5B02G358500	reciprocal meiotic recombination
			1437	GO:0007131	TraesCS5B02G364100	reciprocal meiotic recombination
			1438	GO:0042138	TraesCS5B02G364100	meiotic DNA double-strand break formation
			1439	GO:0045132	TraesCS5B02G364100	meiotic chromosome segregation
			1440	GO:0007065	TraesCS5B02G373300	male meiosis sister chromatid cohesion
			1441	GO:0007066	TraesCS5B02G373300	female meiosis sister chromatid cohesion
			1442	GO:0007131	TraesCS5B02G373300	reciprocal meiotic recombination
			1443	GO:0007140	TraesCS5B02G373300	male meiotic nuclear division
			1444	GO:0007131	TraesCS5B02G378000	reciprocal meiotic recombination
			1445	GO:0042138	TraesCS5B02G378000	meiotic DNA double-strand break formation
			1446	GO:0045132	TraesCS5B02G378000	meiotic chromosome segregation
			1447	GO:0007131	TraesCS5B02G379700	reciprocal meiotic recombination
			1448	GO:0007129	TraesCS5B02G392600	synapsis
			1449	GO:0007131	TraesCS5B02G392600	reciprocal meiotic recombination
			1450	GO:0042138	TraesCS5B02G392600	meiotic DNA double-strand break formation
			1451	GO:0000706	TraesCS5B02G396300	meiotic DNA double-strand break processing
			1452	GO:0007129	TraesCS5B02G396300	synapsis
			1453	GO:0007131	TraesCS5B02G396300	reciprocal meiotic recombination
			1454	GO:0007140	TraesCS5B02G396300	male meiotic nuclear division
			1455	GO:0034090	TraesCS5B02G396300	maintenance of meiotic sister chromatid cohesion
			1456	GO:0042138	TraesCS5B02G396300	meiotic DNA double-strand break formation
			1457	GO:0045132	TraesCS5B02G396300	meiotic chromosome segregation
			1458	GO:0051026	TraesCS5B02G396300	chiasma assembly
			1459	GO:0007129	TraesCS5B02G400000	synapsis
			1460	GO:0007129	TraesCS5B02G400300	synapsis
			1461	GO:0007131	TraesCS5B02G400300	reciprocal meiotic recombination
			1462	GO:0007140	TraesCS5B02G400300	male meiotic nuclear division
			1463	GO:0042138	TraesCS5B02G400300	meiotic DNA double-strand break formation
			1464	GO:0045132	TraesCS5B02G400300	meiotic chromosome segregation
			1465	GO:0007112	TraesCS5B02G400900	male meiosis cytokinesis
			1466	GO:0051321	TraesCS5B02G401600	meiotic cell cycle
			1467	GO:0007142	TraesCS5B02G415800	male meiosis II
			1468	GO:0007131	TraesCS5B02G437400	reciprocal meiotic recombination
			1469	GO:0007140	TraesCS5B02G451400	male meiotic nuclear division
			1470	GO:0007143	TraesCS5B02G451400	female meiotic nuclear division
			1471	GO:0007140	TraesCS5B02G454200	male meiotic nuclear division
			1472	GO:0007143	TraesCS5B02G454200	female meiotic nuclear division
			1473	GO:0007140	TraesCS5B02G455700	male meiotic nuclear division
			1474	GO:0007143	TraesCS5B02G455700	female meiotic nuclear division
			1475	GO:0007131	TraesCS5B02G469600	reciprocal meiotic recombination
			1476	GO:0007140	TraesCS5B02G474100	male meiotic nuclear division
			1477	GO:0007131	TraesCS5B02G484800	reciprocal meiotic recombination
			1478	GO:0007131	TraesCS5B02G489700	reciprocal meiotic recombination
			1479	GO:0010032	TraesCS5B02G493100	meiotic chromosome condensation
			1480	GO:0007129	TraesCS5B02G495700	synapsis
			1481	GO:0007131	TraesCS5B02G495700	reciprocal meiotic recombination
			1482	GO:0007129	TraesCS5B02G518100	synapsis
			1483	GO:0007131	TraesCS5B02G518100	reciprocal meiotic recombination
			1484	GO:0042138	TraesCS5B02G518100	meiotic DNA double-strand break formation
			1485	GO:0045132	TraesCS5B02G518100	meiotic chromosome segregation
			1486	GO:0007129	TraesCS5D02G013100	synapsis
			1487	GO:0007131	TraesCS5D02G013100	reciprocal meiotic recombination
			1488	GO:0042138	TraesCS5D02G013100	meiotic DNA double-strand break formation
			1489	GO:0045132	TraesCS5D02G013100	meiotic chromosome segregation
			1490	GO:0007133	TraesCS5D02G027800	meiotic anaphase I
			1491	GO:0007131	TraesCS5D02G052300	reciprocal meiotic recombination
			1492	GO:0042138	TraesCS5D02G052300	meiotic DNA double-strand break formation
			1493	GO:0045132	TraesCS5D02G052300	meiotic chromosome segregation
			1494	GO:0000712	TraesCS5D02G064700	resolution of meiotic recombination intermediates
			1495	GO:0000795	TraesCS5D02G064700	synaptonemal complex
			1496	GO:0000712	TraesCS5D02G064800	resolution of meiotic recombination intermediates
			1497	GO:0007135	TraesCS5D02G084700	meiosis II
			1498	GO:0007140	TraesCS5D02G084700	male meiotic nuclear division
			1499	GO:0051445	TraesCS5D02G084700	regulation of meiotic cell cycle
			1500	GO:0007131	TraesCS5D02G088400	reciprocal meiotic recombination
			1501	GO:0042138	TraesCS5D02G088400	meiotic DNA double-strand break formation
			1502	GO:0045132	TraesCS5D02G088400	meiotic chromosome segregation
			1503	GO:0007131	TraesCS5D02G091200	reciprocal meiotic recombination
			1504	GO:0051321	TraesCS5D02G091200	meiotic cell cycle
			1505	GO:0070192	TraesCS5D02G091200	chromosome organization involved in meiotic cell cycle
			1506	GO:0007140	TraesCS5D02G105800	male meiotic nuclear division
			1507	GO:0045132	TraesCS5D02G128700	meiotic chromosome segregation
			1508	GO:0007112	TraesCS5D02G130900	male meiosis cytokinesis
			1509	GO:0051446	TraesCS5D02G133600	positive regulation of meiotic cell cycle
			1510	GO:0007131	TraesCS5D02G139400	reciprocal meiotic recombination
			1511	GO:0042138	TraesCS5D02G139400	meiotic DNA double-strand break formation
			1512	GO:0045132	TraesCS5D02G139400	meiotic chromosome segregation
			1513	GO:0000707	TraesCS5D02G141200	meiotic DNA recombinase assembly
			1514	GO:0007131	TraesCS5D02G141200	reciprocal meiotic recombination
			1515	GO:0051026	TraesCS5D02G141200	chiasma assembly
			1516	GO:0051321	TraesCS5D02G141200	meiotic cell cycle
			1517	GO:0070192	TraesCS5D02G141200	chromosome organization involved in meiotic cell cycle
			1518	GO:0006279	TraesCS5D02G149500	premeiotic DNA replication
			1519	GO:0007129	TraesCS5D02G150900	synapsis
			1520	GO:0007131	TraesCS5D02G150900	reciprocal meiotic recombination
			1521	GO:0042138	TraesCS5D02G150900	meiotic DNA double-strand break formation
			1522	GO:0045132	TraesCS5D02G150900	meiotic chromosome segregation
			1523	GO:0042138	TraesCS5D02G157500	meiotic DNA double-strand break formation
			1524	GO:0045132	TraesCS5D02G166500	meiotic chromosome segregation
			1525	GO:0090306	TraesCS5D02G167700	spindle assembly involved in meiosis
			1526	GO:0045132	TraesCS5D02G167800	meiotic chromosome segregation
			1527	GO:0007129	TraesCS5D02G169500	synapsis
			1528	GO:0007131	TraesCS5D02G169500	reciprocal meiotic recombination
			1529	GO:0042138	TraesCS5D02G169500	meiotic DNA double-strand break formation
			1530	GO:0045132	TraesCS5D02G169500	meiotic chromosome segregation
			1531	GO:0007129	TraesCS5D02G172400	synapsis
			1532	GO:0007131	TraesCS5D02G172400	reciprocal meiotic recombination
			1533	GO:0042138	TraesCS5D02G172400	meiotic DNA double-strand break formation
			1534	GO:0045132	TraesCS5D02G172400	meiotic chromosome segregation
			1535	GO:0051307	TraesCS5D02G172400	meiotic chromosome separation
			1536	GO:0007140	TraesCS5D02G173200	male meiotic nuclear division
			1537	GO:0007140	TraesCS5D02G176900	male meiotic nuclear division
			1538	GO:0007129	TraesCS5D02G178900	synapsis
			1539	GO:0007131	TraesCS5D02G178900	reciprocal meiotic recombination
			1540	GO:0042138	TraesCS5D02G178900	meiotic DNA double-strand break formation
			1541	GO:0045132	TraesCS5D02G178900	meiotic chromosome segregation
			1542	GO:0051321	TraesCS5D02G178900	meiotic cell cycle
			1543	GO:0007129	TraesCS5D02G201300	synapsis
			1544	GO:0007131	TraesCS5D02G201300	reciprocal meiotic recombination
			1545	GO:0042138	TraesCS5D02G201300	meiotic DNA double-strand break formation
			1546	GO:0045132	TraesCS5D02G201300	meiotic chromosome segregation
			1547	GO:0000710	TraesCS5D02G212500	meiotic mismatch repair
			1548	GO:0007131	TraesCS5D02G212500	reciprocal meiotic recombination
			1549	GO:0045132	TraesCS5D02G219400	meiotic chromosome segregation
			1550	GO:0045132	TraesCS5D02G231200	meiotic chromosome segregation
			1551	GO:0000237	TraesCS5D02G294100	leptotene
			1552	GO:0000238	TraesCS5D02G294100	zygotene
			1553	GO:0007129	TraesCS5D02G294100	synapsis
			1554	GO:0007131	TraesCS5D02G294100	reciprocal meiotic recombination
			1555	GO:0042138	TraesCS5D02G294100	meiotic DNA double-strand break formation
			1556	GO:0045132	TraesCS5D02G294100	meiotic chromosome segregation
			1557	GO:0051026	TraesCS5D02G294100	chiasma assembly
			1558	GO:0008821	TraesCS5D02G316900	crossover junction endodeoxyribonuclease activity
			1559	GO:0007131	TraesCS5D02G324200	reciprocal meiotic recombination
			1560	GO:0042138	TraesCS5D02G324200	meiotic DNA double-strand break formation
			1561	GO:0045132	TraesCS5D02G324200	meiotic chromosome segregation
			1562	GO:0007131	TraesCS5D02G324800	reciprocal meiotic recombination
			1563	GO:0007140	TraesCS5D02G337000	male meiotic nuclear division
			1564	GO:0007140	TraesCS5D02G337100	male meiotic nuclear division
			1565	GO:0007140	TraesCS5D02G337200	male meiotic nuclear division
			1566	GO:0007129	TraesCS5D02G337800	synapsis
			1567	GO:0007131	TraesCS5D02G337800	reciprocal meiotic recombination
			1568	GO:0000795	TraesCS5D02G359800	synaptonemal complex
			1569	GO:0005712	TraesCS5D02G359800	chiasma
			1570	GO:0007131	TraesCS5D02G359800	reciprocal meiotic recombination
			1571	GO:0007131	TraesCS5D02G364800	reciprocal meiotic recombination
			1572	GO:0007131	TraesCS5D02G370400	reciprocal meiotic recombination
			1573	GO:0042138	TraesCS5D02G370400	meiotic DNA double-strand break formation
			1574	GO:0045132	TraesCS5D02G370400	meiotic chromosome segregation
			1575	GO:0007065	TraesCS5D02G380600	male meiosis sister chromatid cohesion
			1576	GO:0007066	TraesCS5D02G380600	female meiosis sister chromatid cohesion
			1577	GO:0007131	TraesCS5D02G380600	reciprocal meiotic recombination
			1578	GO:0007140	TraesCS5D02G380600	male meiotic nuclear division
			1579	GO:0007131	TraesCS5D02G385300	reciprocal meiotic recombination
			1580	GO:0042138	TraesCS5D02G385300	meiotic DNA double-strand break formation
			1581	GO:0045132	TraesCS5D02G385300	meiotic chromosome segregation
			1582	GO:0007131	TraesCS5D02G386100	reciprocal meiotic recombination
			1583	GO:0007129	TraesCS5D02G397400	synapsis
			1584	GO:0007131	TraesCS5D02G397400	reciprocal meiotic recombination
			1585	GO:0042138	TraesCS5D02G397400	meiotic DNA double-strand break formation
			1586	GO:0000706	TraesCS5D02G401100	meiotic DNA double-strand break processing
			1587	GO:0007129	TraesCS5D02G401100	synapsis
			1588	GO:0007131	TraesCS5D02G401100	reciprocal meiotic recombination
			1589	GO:0007140	TraesCS5D02G401100	male meiotic nuclear division
			1590	GO:0034090	TraesCS5D02G401100	maintenance of meiotic sister chromatid cohesion
			1591	GO:0042138	TraesCS5D02G401100	meiotic DNA double-strand break formation
			1592	GO:0045132	TraesCS5D02G401100	meiotic chromosome segregation
			1593	GO:0051026	TraesCS5D02G401100	chiasma assembly
			1594	GO:0007129	TraesCS5D02G404500	synapsis
			1595	GO:0007129	TraesCS5D02G404800	synapsis
			1596	GO:0007131	TraesCS5D02G404800	reciprocal meiotic recombination
			1597	GO:0007140	TraesCS5D02G404800	male meiotic nuclear division
			1598	GO:0042138	TraesCS5D02G404800	meiotic DNA double-strand break formation
			1599	GO:0045132	TraesCS5D02G404800	meiotic chromosome segregation
			1600	GO:0007112	TraesCS5D02G405400	male meiosis cytokinesis
			1601	GO:0051321	TraesCS5D02G406300	meiotic cell cycle
			1602	GO:0007142	TraesCS5D02G421200	male meiosis II
			1603	GO:0000710	TraesCS5D02G432000	meiotic mismatch repair
			1604	GO:0007131	TraesCS5D02G442200	reciprocal meiotic recombination
			1605	GO:0007140	TraesCS5D02G454200	male meiotic nuclear division
			1606	GO:0007143	TraesCS5D02G454200	female meiotic nuclear division
			1607	GO:0007131	TraesCS5D02G471100	reciprocal meiotic recombination
			1608	GO:0007140	TraesCS5D02G475400	male meiotic nuclear division
			1609	GO:0007131	TraesCS5D02G484800	reciprocal meiotic recombination
			1610	GO:0007131	TraesCS5D02G490100	reciprocal meiotic recombination
			1611	GO:0010032	TraesCS5D02G493500	meiotic chromosome condensation
			1612	GO:0007129	TraesCS5D02G496100	synapsis
			1613	GO:0007131	TraesCS5D02G496100	reciprocal meiotic recombination
			1614	GO:0007129	TraesCS5D02G502700	synapsis
			1615	GO:0007131	TraesCS5D02G502700	reciprocal meiotic recombination
			1616	GO:0007129	TraesCS5D02G517700	synapsis
			1617	GO:0007131	TraesCS5D02G517700	reciprocal meiotic recombination
			1618	GO:0042138	TraesCS5D02G517700	meiotic DNA double-strand break formation
			1619	GO:0045132	TraesCS5D02G517700	meiotic chromosome segregation
			1620	GO:0007140	TraesCS6A02G000300	male meiotic nuclear division
			1621	GO:0007140	TraesCS6A02G016900	male meiotic nuclear division
			1622	GO:0007140	TraesCS6A02G017300	male meiotic nuclear division
			1623	GO:0045132	TraesCS6A02G031400	meiotic chromosome segregation
			1624	GO:0040020	TraesCS6A02G078200	regulation of meiotic nuclear division
			1625	GO:0007112	TraesCS6A02G103200	male meiosis cytokinesis
			1626	GO:0007131	TraesCS6A02G117100	reciprocal meiotic recombination
			1627	GO:0042138	TraesCS6A02G117100	meiotic DNA double-strand break formation
			1628	GO:0045132	TraesCS6A02G117100	meiotic chromosome segregation
			1629	GO:0007112	TraesCS6A02G118100	male meiosis cytokinesis
			1630	GO:0045132	TraesCS6A02G133400	meiotic chromosome segregation
			1631	GO:0007142	TraesCS6A02G141600	male meiosis II
			1632	GO:0051026	TraesCS6A02G144500	chiasma assembly
			1633	GO:0007131	TraesCS6A02G162300	reciprocal meiotic recombination
			1634	GO:0051754	TraesCS6A02G168100	meiotic sister chromatid cohesion, centromeric
			1635	GO:0000795	TraesCS6A02G180500	synaptonemal complex
			1636	GO:0007131	TraesCS6A02G180500	reciprocal meiotic recombination
			1637	GO:0007129	TraesCS6A02G182600	synapsis
			1638	GO:0007131	TraesCS6A02G182600	reciprocal meiotic recombination
			1639	GO:0042138	TraesCS6A02G182600	meiotic DNA double-strand break formation
			1640	GO:0045132	TraesCS6A02G182600	meiotic chromosome segregation
			1641	GO:0051446	TraesCS6A02G195500	positive regulation of meiotic cell cycle
			1642	GO:0000707	TraesCS6A02G199100	meiotic DNA recombinase assembly
			1643	GO:0007129	TraesCS6A02G199100	synapsis
			1644	GO:0007131	TraesCS6A02G199100	reciprocal meiotic recombination
			1645	GO:0042138	TraesCS6A02G199100	meiotic DNA double-strand break formation
			1646	GO:0045132	TraesCS6A02G199100	meiotic chromosome segregation
			1647	GO:0007127	TraesCS6A02G205200	meiosis I
			1648	GO:0007135	TraesCS6A02G205200	meiosis II
			1649	GO:0040020	TraesCS6A02G205200	regulation of meiotic nuclear division
			1650	GO:0007129	TraesCS6A02G205700	synapsis
			1651	GO:0007131	TraesCS6A02G205700	reciprocal meiotic recombination
			1652	GO:0007140	TraesCS6A02G205700	male meiotic nuclear division
			1653	GO:0007129	TraesCS6A02G213300	synapsis
			1654	GO:0007131	TraesCS6A02G213300	reciprocal meiotic recombination
			1655	GO:0007140	TraesCS6A02G213300	male meiotic nuclear division
			1656	GO:0042138	TraesCS6A02G213300	meiotic DNA double-strand break formation
			1657	GO:0045132	TraesCS6A02G213300	meiotic chromosome segregation
			1658	GO:0051321	TraesCS6A02G227100	meiotic cell cycle
			1659	GO:0045132	TraesCS6A02G231400	meiotic chromosome segregation
			1660	GO:0000712	TraesCS6A02G237400	resolution of meiotic recombination intermediates
			1661	GO:0007140	TraesCS6A02G255400	male meiotic nuclear division
			1662	GO:0051321	TraesCS6A02G255400	meiotic cell cycle
			1663	GO:0045132	TraesCS6A02G256800	meiotic chromosome segregation
			1664	GO:0000712	TraesCS6A02G268600	resolution of meiotic recombination intermediates
			1665	GO:0000795	TraesCS6A02G268600	synaptonemal complex
			1666	GO:0008821	TraesCS6A02G272500	crossover junction endodeoxyribonuclease activity
			1667	GO:0007129	TraesCS6A02G282800	synapsis
			1668	GO:0007131	TraesCS6A02G282800	reciprocal meiotic recombination
			1669	GO:0007131	TraesCS6A02G293900	reciprocal meiotic recombination
			1670	GO:0007129	TraesCS6A02G298800	synapsis
			1671	GO:0007131	TraesCS6A02G298800	reciprocal meiotic recombination
			1672	GO:0042138	TraesCS6A02G298800	meiotic DNA double-strand break formation
			1673	GO:0045132	TraesCS6A02G298800	meiotic chromosome segregation
			1674	GO:0007129	TraesCS6A02G305500	synapsis
			1675	GO:0007131	TraesCS6A02G305500	reciprocal meiotic recombination
			1676	GO:0042138	TraesCS6A02G305500	meiotic DNA double-strand break formation
			1677	GO:0045132	TraesCS6A02G305500	meiotic chromosome segregation
			1678	GO:0007131	TraesCS6A02G320000	reciprocal meiotic recombination
			1679	GO:0007129	TraesCS6A02G321200	synapsis
			1680	GO:0007131	TraesCS6A02G321200	reciprocal meiotic recombination
			1681	GO:0007140	TraesCS6A02G321200	male meiotic nuclear division
			1682	GO:0051321	TraesCS6A02G331500	meiotic cell cycle
			1683	GO:0007129	TraesCS6A02G335700	synapsis
			1684	GO:0007131	TraesCS6A02G335700	reciprocal meiotic recombination
			1685	GO:0007140	TraesCS6A02G335700	male meiotic nuclear division
			1686	GO:0007141	TraesCS6A02G335700	male meiosis I
			1687	GO:0042138	TraesCS6A02G335700	meiotic DNA double-strand break formation
			1688	GO:0045132	TraesCS6A02G335700	meiotic chromosome segregation
			1689	GO:0051026	TraesCS6A02G335700	chiasma assembly
			1690	GO:0034090	TraesCS6A02G364300	maintenance of meiotic sister chromatid cohesion
			1691	GO:0045132	TraesCS6A02G364300	meiotic chromosome segregation
			1692	GO:0000706	TraesCS6A02G383800	meiotic DNA double-strand break processing
			1693	GO:0007133	TraesCS6A02G392300	meiotic anaphase I
			1694	GO:0007129	TraesCS6A02G392800	synapsis
			1695	GO:0007140	TraesCS6B02G004300	male meiotic nuclear division
			1696	GO:0007140	TraesCS6B02G024700	male meiotic nuclear division
			1697	GO:0007140	TraesCS6B02G053400	male meiotic nuclear division
			1698	GO:0045132	TraesCS6B02G071100	meiotic chromosome segregation
			1699	GO:0040020	TraesCS6B02G105100	regulation of meiotic nuclear division
			1700	GO:0007112	TraesCS6B02G132300	male meiosis cytokinesis
			1701	GO:0007131	TraesCS6B02G144800	reciprocal meiotic recombination
			1702	GO:0042138	TraesCS6B02G144800	meiotic DNA double-strand break formation
			1703	GO:0045132	TraesCS6B02G144800	meiotic chromosome segregation
			1704	GO:0007112	TraesCS6B02G146300	male meiosis cytokinesis
			1705	GO:0045132	TraesCS6B02G161800	meiotic chromosome segregation
			1706	GO:0007142	TraesCS6B02G169900	male meiosis II
			1707	GO:0007131	TraesCS6B02G189000	reciprocal meiotic recombination
			1708	GO:0051754	TraesCS6B02G195800	meiotic sister chromatid cohesion, centromeric
			1709	GO:0005712	TraesCS6B02G220900	chiasma
			1710	GO:0007131	TraesCS6B02G220900	reciprocal meiotic recombination
			1711	GO:0051026	TraesCS6B02G220900	chiasma assembly
			1712	GO:0007127	TraesCS6B02G225400	meiosis I
			1713	GO:0007135	TraesCS6B02G225400	meiosis II
			1714	GO:0040020	TraesCS6B02G225400	regulation of meiotic nuclear division
			1715	GO:0000707	TraesCS6B02G229400	meiotic DNA recombinase assembly
			1716	GO:0007129	TraesCS6B02G229400	synapsis
			1717	GO:0007131	TraesCS6B02G229400	reciprocal meiotic recombination
			1718	GO:0042138	TraesCS6B02G229400	meiotic DNA double-strand break formation
			1719	GO:0045132	TraesCS6B02G229400	meiotic chromosome segregation
			1720	GO:0051446	TraesCS6B02G233700	positive regulation of meiotic cell cycle
			1721	GO:0007129	TraesCS6B02G235900	synapsis
			1722	GO:0007131	TraesCS6B02G235900	reciprocal meiotic recombination
			1723	GO:0007140	TraesCS6B02G235900	male meiotic nuclear division
			1724	GO:0007129	TraesCS6B02G243400	synapsis
			1725	GO:0007131	TraesCS6B02G243400	reciprocal meiotic recombination
			1726	GO:0007140	TraesCS6B02G243400	male meiotic nuclear division
			1727	GO:0042138	TraesCS6B02G243400	meiotic DNA double-strand break formation
			1728	GO:0045132	TraesCS6B02G243400	meiotic chromosome segregation
			1729	GO:0045132	TraesCS6B02G249900	meiotic chromosome segregation
			1730	GO:0051321	TraesCS6B02G254600	meiotic cell cycle
			1731	GO:0000712	TraesCS6B02G265900	resolution of meiotic recombination intermediates
			1732	GO:0045132	TraesCS6B02G268200	meiotic chromosome segregation
			1733	GO:0007140	TraesCS6B02G270200	male meiotic nuclear division
			1734	GO:0051321	TraesCS6B02G270200	meiotic cell cycle
			1735	GO:0000712	TraesCS6B02G295700	resolution of meiotic recombination intermediates
			1736	GO:0000795	TraesCS6B02G295700	synaptonemal complex
			1737	GO:0008821	TraesCS6B02G300000	crossover junction endodeoxyribonuclease activity
			1738	GO:0007129	TraesCS6B02G311200	synapsis
			1739	GO:0007131	TraesCS6B02G311200	reciprocal meiotic recombination
			1740	GO:0007131	TraesCS6B02G324400	reciprocal meiotic recombination
			1741	GO:0007129	TraesCS6B02G328200	synapsis
			1742	GO:0007131	TraesCS6B02G328200	reciprocal meiotic recombination
			1743	GO:0042138	TraesCS6B02G328200	meiotic DNA double-strand break formation
			1744	GO:0045132	TraesCS6B02G328200	meiotic chromosome segregation
			1745	GO:0007129	TraesCS6B02G333700	synapsis
			1746	GO:0007131	TraesCS6B02G333700	reciprocal meiotic recombination
			1747	GO:0042138	TraesCS6B02G333700	meiotic DNA double-strand break formation
			1748	GO:0045132	TraesCS6B02G333700	meiotic chromosome segregation
			1749	GO:0007131	TraesCS6B02G350800	reciprocal meiotic recombination
			1750	GO:0007129	TraesCS6B02G351900	synapsis
			1751	GO:0007131	TraesCS6B02G351900	reciprocal meiotic recombination
			1752	GO:0007140	TraesCS6B02G351900	male meiotic nuclear division
			1753	GO:0007129	TraesCS6B02G356900	synapsis
			1754	GO:0007131	TraesCS6B02G356900	reciprocal meiotic recombination
			1755	GO:0042138	TraesCS6B02G356900	meiotic DNA double-strand break formation
			1756	GO:0045132	TraesCS6B02G356900	meiotic chromosome segregation
			1757	GO:0051307	TraesCS6B02G356900	meiotic chromosome separation
			1758	GO:0051321	TraesCS6B02G362300	meiotic cell cycle
			1759	GO:0007129	TraesCS6B02G366400	synapsis
			1760	GO:0007131	TraesCS6B02G366400	reciprocal meiotic recombination
			1761	GO:0007140	TraesCS6B02G366400	male meiotic nuclear division
			1762	GO:0007141	TraesCS6B02G366400	male meiosis I
			1763	GO:0042138	TraesCS6B02G366400	meiotic DNA double-strand break formation
			1764	GO:0045132	TraesCS6B02G366400	meiotic chromosome segregation
			1765	GO:0051026	TraesCS6B02G366400	chiasma assembly
			1766	GO:0034090	TraesCS6B02G399000	maintenance of meiotic sister chromatid cohesion
			1767	GO:0045132	TraesCS6B02G399000	meiotic chromosome segregation
			1768	GO:0000706	TraesCS6B02G423000	meiotic DNA double-strand break processing
			1769	GO:0000706	TraesCS6B02G423100	meiotic DNA double-strand break processing
			1770	GO:0007133	TraesCS6B02G432500	meiotic anaphase I
			1771	GO:0007129	TraesCS6B02G433000	synapsis
			1772	GO:0007140	TraesCS6D02G001600	male meiotic nuclear division
			1773	GO:0007140	TraesCS6D02G002600	male meiotic nuclear division
			1774	GO:0007140	TraesCS6D02G020500	male meiotic nuclear division
			1775	GO:0045132	TraesCS6D02G035300	meiotic chromosome segregation
			1776	GO:0007140	TraesCS6D02G045500	male meiotic nuclear division
			1777	GO:0007112	TraesCS6D02G091600	male meiosis cytokinesis
			1778	GO:0007131	TraesCS6D02G106700	reciprocal meiotic recombination
			1779	GO:0042138	TraesCS6D02G106700	meiotic DNA double-strand break formation
			1780	GO:0045132	TraesCS6D02G106700	meiotic chromosome segregation
			1781	GO:0007112	TraesCS6D02G108100	male meiosis cytokinesis
			1782	GO:0007142	TraesCS6D02G131000	male meiosis II
			1783	GO:0007131	TraesCS6D02G149800	reciprocal meiotic recombination
			1784	GO:0051754	TraesCS6D02G157200	meiotic sister chromatid cohesion, centromeric
			1785	GO:0000795	TraesCS6D02G164600	synaptonemal complex
			1786	GO:0007131	TraesCS6D02G164600	reciprocal meiotic recombination
			1787	GO:0007129	TraesCS6D02G171900	synapsis
			1788	GO:0007131	TraesCS6D02G171900	reciprocal meiotic recombination
			1789	GO:0042138	TraesCS6D02G171900	meiotic DNA double-strand break formation
			1790	GO:0045132	TraesCS6D02G171900	meiotic chromosome segregation
			1791	GO:0005712	TraesCS6D02G182400	chiasma
			1792	GO:0007131	TraesCS6D02G182400	reciprocal meiotic recombination
			1793	GO:0051026	TraesCS6D02G182400	chiasma assembly
			1794	GO:0051446	TraesCS6D02G182600	positive regulation of meiotic cell cycle
			1795	GO:0000707	TraesCS6D02G182800	meiotic DNA recombinase assembly
			1796	GO:0007129	TraesCS6D02G182800	synapsis
			1797	GO:0007131	TraesCS6D02G182800	reciprocal meiotic recombination
			1798	GO:0042138	TraesCS6D02G182800	meiotic DNA double-strand break formation
			1799	GO:0045132	TraesCS6D02G182800	meiotic chromosome segregation
			1800	GO:0007127	TraesCS6D02G190300	meiosis I
			1801	GO:0007135	TraesCS6D02G190300	meiosis II
			1802	GO:0040020	TraesCS6D02G190300	regulation of meiotic nuclear division
			1803	GO:0007129	TraesCS6D02G190900	synapsis
			1804	GO:0007131	TraesCS6D02G190900	reciprocal meiotic recombination
			1805	GO:0007140	TraesCS6D02G190900	male meiotic nuclear division
			1806	GO:0007129	TraesCS6D02G196000	synapsis
			1807	GO:0007131	TraesCS6D02G196000	reciprocal meiotic recombination
			1808	GO:0007140	TraesCS6D02G196000	male meiotic nuclear division
			1809	GO:0042138	TraesCS6D02G196000	meiotic DNA double-strand break formation
			1810	GO:0045132	TraesCS6D02G196000	meiotic chromosome segregation
			1811	GO:0045132	TraesCS6D02G203700	meiotic chromosome segregation
			1812	GO:0051321	TraesCS6D02G207900	meiotic cell cycle
			1813	GO:0000712	TraesCS6D02G220100	resolution of meiotic recombination intermediates
			1814	GO:0007140	TraesCS6D02G236600	male meiotic nuclear division
			1815	GO:0051321	TraesCS6D02G236600	meiotic cell cycle
			1816	GO:0045132	TraesCS6D02G238100	meiotic chromosome segregation
			1817	GO:0000712	TraesCS6D02G246300	resolution of meiotic recombination intermediates
			1818	GO:0000795	TraesCS6D02G246300	synaptonemal complex
			1819	GO:0007129	TraesCS6D02G263300	synapsis
			1820	GO:0007131	TraesCS6D02G263300	reciprocal meiotic recombination
			1821	GO:0007131	TraesCS6D02G274800	reciprocal meiotic recombination
			1822	GO:0007129	TraesCS6D02G278500	synapsis
			1823	GO:0007131	TraesCS6D02G278500	reciprocal meiotic recombination
			1824	GO:0042138	TraesCS6D02G278500	meiotic DNA double-strand break formation
			1825	GO:0045132	TraesCS6D02G278500	meiotic chromosome segregation
			1826	GO:0007129	TraesCS6D02G284600	synapsis
			1827	GO:0007131	TraesCS6D02G284600	reciprocal meiotic recombination
			1828	GO:0042138	TraesCS6D02G284600	meiotic DNA double-strand break formation
			1829	GO:0045132	TraesCS6D02G284600	meiotic chromosome segregation
			1830	GO:0007131	TraesCS6D02G299500	reciprocal meiotic recombination
			1831	GO:0007129	TraesCS6D02G300900	synapsis
			1832	GO:0007131	TraesCS6D02G300900	reciprocal meiotic recombination
			1833	GO:0007140	TraesCS6D02G300900	male meiotic nuclear division
			1834	GO:0007129	TraesCS6D02G306100	synapsis
			1835	GO:0007131	TraesCS6D02G306100	reciprocal meiotic recombination
			1836	GO:0042138	TraesCS6D02G306100	meiotic DNA double-strand break formation
			1837	GO:0045132	TraesCS6D02G306100	meiotic chromosome segregation
			1838	GO:0051307	TraesCS6D02G306100	meiotic chromosome separation
			1839	GO:0051321	TraesCS6D02G310800	meiotic cell cycle
			1840	GO:0007129	TraesCS6D02G315400	synapsis
			1841	GO:0007131	TraesCS6D02G315400	reciprocal meiotic recombination
			1842	GO:0007140	TraesCS6D02G315400	male meiotic nuclear division
			1843	GO:0007141	TraesCS6D02G315400	male meiosis I
			1844	GO:0042138	TraesCS6D02G315400	meiotic DNA double-strand break formation
			1845	GO:0045132	TraesCS6D02G315400	meiotic chromosome segregation
			1846	GO:0051026	TraesCS6D02G315400	chiasma assembly
			1847	GO:0034090	TraesCS6D02G348000	maintenance of meiotic sister chromatid cohesion
			1848	GO:0045132	TraesCS6D02G348000	meiotic chromosome segregation
			1849	GO:0000706	TraesCS6D02G368800	meiotic DNA double-strand break processing
			1850	GO:0007133	TraesCS6D02G378100	meiotic anaphase I
			1851	GO:0007129	TraesCS6D02G378500	synapsis
			1852	GO:0045836	TraesCS7A02G003100	positive regulation of meiotic nuclear division
			1853	GO:0051321	TraesCS7A02G003100	meiotic cell cycle
			1854	GO:0007129	TraesCS7A02G030500	synapsis
			1855	GO:0007131	TraesCS7A02G030500	reciprocal meiotic recombination
			1856	GO:0042138	TraesCS7A02G030500	meiotic DNA double-strand break formation
			1857	GO:0045132	TraesCS7A02G030500	meiotic chromosome segregation
			1858	GO:0007129	TraesCS7A02G129700	synapsis
			1859	GO:0007131	TraesCS7A02G129700	reciprocal meiotic recombination
			1860	GO:0042138	TraesCS7A02G129700	meiotic DNA double-strand break formation
			1861	GO:0045132	TraesCS7A02G129700	meiotic chromosome segregation
			1862	GO:0000795	TraesCS7A02G140800	synaptonemal complex
			1863	GO:0005712	TraesCS7A02G140800	chiasma
			1864	GO:0007129	TraesCS7A02G140800	synapsis
			1865	GO:0007131	TraesCS7A02G140800	reciprocal meiotic recombination
			1866	GO:0042138	TraesCS7A02G140800	meiotic DNA double-strand break formation
			1867	GO:0045132	TraesCS7A02G140800	meiotic chromosome segregation
			1868	GO:0000712	TraesCS7A02G157900	resolution of meiotic recombination intermediates
			1869	GO:0045132	TraesCS7A02G174900	meiotic chromosome segregation
			1870	GO:0051321	TraesCS7A02G176900	meiotic cell cycle
			1871	GO:0007129	TraesCS7A02G184700	synapsis
			1872	GO:0007131	TraesCS7A02G184700	reciprocal meiotic recombination
			1873	GO:0042138	TraesCS7A02G184700	meiotic DNA double-strand break formation
			1874	GO:0045132	TraesCS7A02G184700	meiotic chromosome segregation
			1875	GO:0007129	TraesCS7A02G193200	synapsis
			1876	GO:0007131	TraesCS7A02G193200	reciprocal meiotic recombination
			1877	GO:0042138	TraesCS7A02G193200	meiotic DNA double-strand break formation
			1878	GO:0045132	TraesCS7A02G193200	meiotic chromosome segregation
			1879	GO:0007131	TraesCS7A02G193400	reciprocal meiotic recombination
			1880	GO:0042138	TraesCS7A02G193400	meiotic DNA double-strand break formation
			1881	GO:0045132	TraesCS7A02G193400	meiotic chromosome segregation
			1882	GO:0007129	TraesCS7A02G200700	synapsis
			1883	GO:0007131	TraesCS7A02G200700	reciprocal meiotic recombination
			1884	GO:0042138	TraesCS7A02G200700	meiotic DNA double-strand break formation
			1885	GO:0045132	TraesCS7A02G200700	meiotic chromosome segregation
			1886	GO:0040020	TraesCS7A02G208200	regulation of meiotic nuclear division
			1887	GO:0007129	TraesCS7A02G223100	synapsis
			1888	GO:0007131	TraesCS7A02G223100	reciprocal meiotic recombination
			1889	GO:0007129	TraesCS7A02G233700	synapsis
			1890	GO:0007129	TraesCS7A02G233900	synapsis
			1891	GO:0007129	TraesCS7A02G255400	synapsis
			1892	GO:0007131	TraesCS7A02G255400	reciprocal meiotic recombination
			1893	GO:0042138	TraesCS7A02G255400	meiotic DNA double-strand break formation
			1894	GO:0045132	TraesCS7A02G255400	meiotic chromosome segregation
			1895	GO:0007129	TraesCS7A02G264800	synapsis
			1896	GO:0000212	TraesCS7A02G276600	meiotic spindle organization
			1897	GO:0007140	TraesCS7A02G276600	male meiotic nuclear division
			1898	GO:0042138	TraesCS7A02G276600	meiotic DNA double-strand break formation
			1899	GO:0051026	TraesCS7A02G276600	chiasma assembly
			1900	GO:0007131	TraesCS7A02G277700	reciprocal meiotic recombination
			1901	GO:0007129	TraesCS7A02G279000	synapsis
			1902	GO:0007131	TraesCS7A02G279000	reciprocal meiotic recombination
			1903	GO:0007112	TraesCS7A02G299300	male meiosis cytokinesis
			1904	GO:0000706	TraesCS7A02G300300	meiotic DNA double-strand break processing
			1905	GO:0007129	TraesCS7A02G300300	synapsis
			1906	GO:0007131	TraesCS7A02G300300	reciprocal meiotic recombination
			1907	GO:0042138	TraesCS7A02G300300	meiotic DNA double-strand break formation
			1908	GO:0045132	TraesCS7A02G300300	meiotic chromosome segregation
			1909	GO:0051026	TraesCS7A02G300300	chiasma assembly
			1910	GO:0007131	TraesCS7A02G311000	reciprocal meiotic recombination
			1911	GO:0042138	TraesCS7A02G311000	meiotic DNA double-strand break formation
			1912	GO:0045132	TraesCS7A02G311000	meiotic chromosome segregation
			1913	GO:0007131	TraesCS7A02G312000	reciprocal meiotic recombination
			1914	GO:0042138	TraesCS7A02G312000	meiotic DNA double-strand break formation
			1915	GO:0045132	TraesCS7A02G312000	meiotic chromosome segregation
			1916	GO:0007129	TraesCS7A02G316600	synapsis
			1917	GO:0008821	TraesCS7A02G328800	crossover junction endodeoxyribonuclease activity
			1918	GO:0007131	TraesCS7A02G340700	reciprocal meiotic recombination
			1919	GO:0042138	TraesCS7A02G340700	meiotic DNA double-strand break formation
			1920	GO:0045132	TraesCS7A02G340700	meiotic chromosome segregation
			1921	GO:0051321	TraesCS7A02G369000	meiotic cell cycle
			1922	GO:0007129	TraesCS7A02G379100	synapsis
			1923	GO:0007131	TraesCS7A02G379100	reciprocal meiotic recombination
			1924	GO:0042138	TraesCS7A02G379100	meiotic DNA double-strand break formation
			1925	GO:0045132	TraesCS7A02G379100	meiotic chromosome segregation
			1926	GO:0007131	TraesCS7A02G384800	reciprocal meiotic recombination
			1927	GO:0070192	TraesCS7A02G384800	chromosome organization involved in meiotic cell cycle
			1928	GO:0000712	TraesCS7A02G386700	resolution of meiotic recombination intermediates
			1929	GO:0007129	TraesCS7A02G405500	synapsis
			1930	GO:0007131	TraesCS7A02G405500	reciprocal meiotic recombination
			1931	GO:0007131	TraesCS7A02G410300	reciprocal meiotic recombination
			1932	GO:0042138	TraesCS7A02G410300	meiotic DNA double-strand break formation
			1933	GO:0007112	TraesCS7A02G422500	male meiosis cytokinesis
			1934	GO:0000707	TraesCS7A02G455900	meiotic DNA recombinase assembly
			1935	GO:0007131	TraesCS7A02G455900	reciprocal meiotic recombination
			1936	GO:0007131	TraesCS7A02G467500	reciprocal meiotic recombination
			1937	GO:0042138	TraesCS7A02G467500	meiotic DNA double-strand break formation
			1938	GO:0045132	TraesCS7A02G467500	meiotic chromosome segregation
			1939	GO:0007142	TraesCS7A02G470300	male meiosis II
			1940	GO:0007131	TraesCS7A02G508300	reciprocal meiotic recombination
			1941	GO:0042138	TraesCS7A02G508300	meiotic DNA double-strand break formation
			1942	GO:0045132	TraesCS7A02G508300	meiotic chromosome segregation
			1943	GO:0051321	TraesCS7A02G516100	meiotic cell cycle
			1944	GO:0007129	TraesCS7A02G533600	synapsis
			1945	GO:0007129	TraesCS7A02G543400	synapsis
			1946	GO:0007131	TraesCS7A02G543400	reciprocal meiotic recombination
			1947	GO:0042138	TraesCS7A02G543400	meiotic DNA double-strand break formation
			1948	GO:0045132	TraesCS7A02G543400	meiotic chromosome segregation
			1949	GO:0000710	TraesCS7A02G543600	meiotic mismatch repair
			1950	GO:0045132	TraesCS7A02G550200	meiotic chromosome segregation
			1951	GO:0007140	TraesCS7A02G565700	male meiotic nuclear division
			1952	GO:0007140	TraesCS7A02G565800	male meiotic nuclear division
			1953	GO:0051026	TraesCS7B02G011000	chiasma assembly
			1954	GO:0007129	TraesCS7B02G029700	synapsis
			1955	GO:0007131	TraesCS7B02G029700	reciprocal meiotic recombination
			1956	GO:0042138	TraesCS7B02G029700	meiotic DNA double-strand break formation
			1957	GO:0045132	TraesCS7B02G029700	meiotic chromosome segregation
			1958	GO:0045132	TraesCS7B02G079700	meiotic chromosome segregation
			1959	GO:0051321	TraesCS7B02G081900	meiotic cell cycle
			1960	GO:0007129	TraesCS7B02G089500	synapsis
			1961	GO:0007131	TraesCS7B02G089500	reciprocal meiotic recombination
			1962	GO:0042138	TraesCS7B02G089500	meiotic DNA double-strand break formation
			1963	GO:0045132	TraesCS7B02G089500	meiotic chromosome segregation
			1964	GO:0007129	TraesCS7B02G098500	synapsis
			1965	GO:0007131	TraesCS7B02G098500	reciprocal meiotic recombination
			1966	GO:0042138	TraesCS7B02G098500	meiotic DNA double-strand break formation
			1967	GO:0045132	TraesCS7B02G098500	meiotic chromosome segregation
			1968	GO:0007131	TraesCS7B02G098700	reciprocal meiotic recombination
			1969	GO:0042138	TraesCS7B02G098700	meiotic DNA double-strand break formation
			1970	GO:0045132	TraesCS7B02G098700	meiotic chromosome segregation
			1971	GO:0007140	TraesCS7B02G098900	male meiotic nuclear division
			1972	GO:0007129	TraesCS7B02G107500	synapsis
			1973	GO:0007131	TraesCS7B02G107500	reciprocal meiotic recombination
			1974	GO:0042138	TraesCS7B02G107500	meiotic DNA double-strand break formation
			1975	GO:0045132	TraesCS7B02G107500	meiotic chromosome segregation
			1976	GO:0040020	TraesCS7B02G115400	regulation of meiotic nuclear division
			1977	GO:0007129	TraesCS7B02G132000	synapsis
			1978	GO:0007129	TraesCS7B02G132300	synapsis
			1979	GO:0007129	TraesCS7B02G151700	synapsis
			1980	GO:0007131	TraesCS7B02G151700	reciprocal meiotic recombination
			1981	GO:0042138	TraesCS7B02G151700	meiotic DNA double-strand break formation
			1982	GO:0045132	TraesCS7B02G151700	meiotic chromosome segregation
			1983	GO:0007129	TraesCS7B02G162700	synapsis
			1984	GO:0000212	TraesCS7B02G174300	meiotic spindle organization
			1985	GO:0007140	TraesCS7B02G174300	male meiotic nuclear division
			1986	GO:0042138	TraesCS7B02G174300	meiotic DNA double-strand break formation
			1987	GO:0051026	TraesCS7B02G174300	chiasma assembly
			1988	GO:0007131	TraesCS7B02G175400	reciprocal meiotic recombination
			1989	GO:0007129	TraesCS7B02G181200	synapsis
			1990	GO:0007131	TraesCS7B02G181200	reciprocal meiotic recombination
			1991	GO:0007129	TraesCS7B02G190000	synapsis
			1992	GO:0007131	TraesCS7B02G190000	reciprocal meiotic recombination
			1993	GO:0007112	TraesCS7B02G201000	male meiosis cytokinesis
			1994	GO:0000706	TraesCS7B02G201200	meiotic DNA double-strand break processing
			1995	GO:0007129	TraesCS7B02G201200	synapsis
			1996	GO:0007131	TraesCS7B02G201200	reciprocal meiotic recombination
			1997	GO:0042138	TraesCS7B02G201200	meiotic DNA double-strand break formation
[truncated: 373 more rows]

## Sheet: Fishers exact test
Sheet 3: Fishers exact test and FDR adjusted p-value for "Orthologs" and "Meiotic GO" genes enrichment in modules.
Group of genes	Module	Actual number of genes	Expected number of genes	p-value over-represented	p-value under-represented	FDR over-represented	FDR under-represented
Orthologs	Module 01	20	48.0844	0.999827	0.000444479	1	0.320568
Meiotic GO	Module 01	33	59.0751	0.997761	0.00428104	1	0.771895
Meiotic GO	Module 02	132	38.6992	7.41e-14	1	2.67e-11	1
Orthologs	Module 02	165	31.4994	5.61e-24	1	4.04e-21	1
Orthologs	Module 03	12	26.6724	0.993193	0.0165472	1	1
Meiotic GO	Module 03	17	32.769	0.989563	0.0218397	1	1
Orthologs	Module 04	12	18.4852	0.900507	0.17992	1	1
Meiotic GO	Module 04	32	22.7103	0.109323	0.933905	1	1
Orthologs	Module 05	9	12.7081	0.809296	0.330966	1	1
Meiotic GO	Module 05	22	15.6129	0.161247	0.906902	1	1
Orthologs	Module 06	8	12.3447	0.869282	0.250789	1	1
Meiotic GO	Module 06	13	15.1663	0.715381	0.424463	1	1
Orthologs	Module 07	0	9.10548	1	0.00192249	1	0.462181
Meiotic GO	Module 07	2	11.1867	0.998331	0.0110478	1	1
Meiotic GO	Module 08	0	10.043	1	0.000955753	1	0.344655
Orthologs	Module 08	1	8.17453	0.998081	0.0193123	1	1
Orthologs	Module 09	0	7.54964	1	0.00772038	1	1
Meiotic GO	Module 09	4	9.27528	0.954447	0.132426	1	1
Orthologs	Module 10	1	7.28184	0.996155	0.0348214	1	1
Meiotic GO	Module 10	2	8.94626	0.98943	0.0541491	1	1
Meiotic GO	Module 11	16	7.5205	0.0458362	0.983081	1	1
Orthologs	Module 11	15	6.12133	0.0385685	0.987021	1	1
Orthologs	Module 12	1	6.02569	0.992303	0.0619794	1	1
Meiotic GO	Module 12	8	7.40299	0.500835	0.696382	1	1
Orthologs	Module 13	5	5.91091	0.624045	0.622714	1	1
Meiotic GO	Module 13	9	7.26198	0.402234	0.773084	1	1
Orthologs	Module 14	0	5.80251	1	0.0309927	1	1
Meiotic GO	Module 14	8	7.1288	0.500867	0.696382	1	1
Orthologs	Module 15	2	5.63035	0.938057	0.225632	1	1
Meiotic GO	Module 15	6	6.91729	0.613947	0.612409	1	1
Orthologs	Module 16	10	5.20313	0.150313	0.94133	1	1
Meiotic GO	Module 16	14	6.39242	0.056862	0.979781	1	1
Orthologs	Module 17	0	5.06923	1	0.0309556	1	1
Meiotic GO	Module 17	4	6.22791	0.829418	0.375788	1	1
Meiotic GO	Module 18	5	6.00073	0.727064	0.499113	1	1
Orthologs	Module 18	6	4.88431	0.377356	0.828395	1	1
Meiotic GO	Module 19	7	5.94589	0.387654	0.806474	1	1
Orthologs	Module 19	14	4.83968	0.0150652	0.996369	1	1
Orthologs	Module 20	0	4.50811	1	0.0620581	1	1
Meiotic GO	Module 20	1	5.53853	0.984606	0.108546	1	1
Orthologs	Module 21	1	3.998	0.937998	0.311601	1	1
Meiotic GO	Module 21	3	4.91182	0.774749	0.499125	1	1
Meiotic GO	Module 22	1	4.66897	0.969143	0.18645	1	1
Orthologs	Module 22	2	3.80033	0.81355	0.499212	1	1
Orthologs	Module 23	3	3.62179	0.657492	0.655837	1	1
Meiotic GO	Module 23	15	4.44963	0.00921627	0.997916	0.949568	1
Orthologs	Module 24	1	3.61541	0.938051	0.311506	1	1
Meiotic GO	Module 24	3	4.44179	0.774888	0.499032	1	1
Meiotic GO	Module 25	2	4.41046	0.891666	0.342497	1	1
Orthologs	Module 25	8	3.58991	0.112704	0.967716	1	1
Orthologs	Module 26	5	3.50064	0.36378	0.85577	1	1
Meiotic GO	Module 26	16	4.30078	0.00560819	0.998803	0.7353	1
Orthologs	Module 27	0	3.48788	1	0.124314	1	1
Meiotic GO	Module 27	1	4.28512	0.969178	0.186356	1	1
Meiotic GO	Module 28	13	4.26161	0.0238682	0.993903	1	1
Orthologs	Module 28	12	3.46876	0.0171181	0.99646	1	1
Orthologs	Module 29	0	3.16907	1	0.124245	1	1
Meiotic GO	Module 29	2	3.89342	0.81376	0.499054	1	1
Orthologs	Module 30	0	3.04154	1	0.124213	1	1
Meiotic GO	Module 30	3	3.73675	0.657729	0.655758	1	1
Orthologs	Module 31	1	2.83112	0.875845	0.499153	1	1
Meiotic GO	Module 31	4	3.47823	0.501237	0.77344	1	1
Meiotic GO	Module 32	0	3.45473	1	0.124149	1	1
Orthologs	Module 32	3	2.81199	0.501067	0.812501	1	1
Meiotic GO	Module 33	3	3.39989	0.657876	0.655709	1	1
Orthologs	Module 33	8	2.76735	0.0540755	0.989511	1	1
Meiotic GO	Module 34	0	3.31372	1	0.124113	1	1
Orthologs	Module 34	0	2.69721	1	0.249112	1	1
Meiotic GO	Module 35	0	2.78885	1	0.248945	1	1
Orthologs	Module 35	2	2.26999	0.689085	0.686972	1	1
Orthologs	Module 36	0	2.25087	1	0.248936	1	1
Meiotic GO	Module 36	2	2.76535	0.689098	0.686968	1	1
Meiotic GO	Module 37	11	2.58517	0.0107547	0.998405	0.969565	1
Orthologs	Module 37	16	2.10421	0.000580751	0.999938	0.104713	1
Orthologs	Module 38	6	2.09783	0.144025	0.965346	1	1
Meiotic GO	Module 38	12	2.57734	0.00611712	0.999159	0.7353	1
Orthologs	Module 39	3	2.07233	0.501449	0.812502	1	1
Meiotic GO	Module 39	6	2.546	0.144018	0.965352	1	1
Orthologs	Module 40	0	2.06595	1	0.248841	1	1
Meiotic GO	Module 40	3	2.53817	0.501453	0.812502	1	1
Meiotic GO	Module 41	3	2.45199	0.501505	0.812502	1	1
Orthologs	Module 41	15	1.99581	0.000228365	0.999987	0.0549006	1
Meiotic GO	Module 42	2	2.43633	0.689315	0.686896	1	1
Orthologs	Module 42	1	1.98306	0.751208	0.749597	1	1
Orthologs	Module 43	2	1.81727	0.50132	0.875001	1	1
Meiotic GO	Module 43	4	2.23265	0.344575	0.891042	1	1
Meiotic GO	Module 44	7	2.21698	0.0889617	0.980968	1	1
Orthologs	Module 44	6	1.80452	0.0619141	0.992381	1	1
Meiotic GO	Module 45	0	1.91929	1	0.498978	1	1
Orthologs	Module 45	0	1.56222	1	0.498978	1	1
Orthologs	Module 46	0	1.51758	1	0.498947	1	1
Meiotic GO	Module 46	1	1.86446	0.751579	0.749474	1	1
Meiotic GO	Module 47	0	1.73911	1	0.498871	1	1
Orthologs	Module 47	1	1.41556	0.751693	0.749436	1	1
Meiotic GO	Module 48	0	1.53543	1	0.498721	1	1
Orthologs	Module 48	0	1.24977	1	0.498721	1	1
Meiotic GO	Module 49	0	1.51977	1	0.498708	1	1
Orthologs	Module 49	0	1.23702	1	0.498708	1	1
Orthologs	Module 50	1	1.21789	0.751969	0.749344	1	1
Meiotic GO	Module 50	4	1.49627	0.187493	0.969163	1	1
Meiotic GO	Module 51	1	1.26125	0.752336	0.749221	1	1
Orthologs	Module 51	1	1.0266	0.752336	0.749221	1	1
Meiotic GO	Module 52	0	1.18291	1	0.498339	1	1
Orthologs	Module 52	0	0.962835	1	1	1	1
Meiotic GO	Module 53	0	1.15158	1	0.498294	1	1
Orthologs	Module 53	0	0.937329	1	1	1	1
Meiotic GO	Module 54	6	1.12807	0.0613366	0.992569	1	1
Orthologs	Module 54	2	0.9182	0.250871	1	1	1
Meiotic GO	Module 55	0	0.877391	1	1	1	1
Orthologs	Module 55	0	0.714156	1	1	1	1
Meiotic GO	Module 56	2	0.869557	0.251131	1	1	1
Orthologs	Module 56	1	0.707779	0.502262	1	1	1
Meiotic GO	Module 57	0	0.861723	1	1	1	1
Orthologs	Module 57	0	0.701403	1	1	1	1
Meiotic GO	Module 58	0	0.822554	1	1	1	1
Orthologs	Module 58	0	0.669521	1	1	1	1
Meiotic GO	Module 59	2	0.822554	0.251196	1	1	1
Orthologs	Module 59	0	0.669521	1	1	1	1
Meiotic GO	Module 60	0	0.665877	1	1	1	1
Orthologs	Module 60	0	0.541993	1	1	1	1
Meiotic GO	Module 61	2	0.603206	0.251634	1	1	1
Orthologs	Module 61	0	0.490982	1	1	1	1
Meiotic GO	Module 62	4	0.603206	0.0616587	1	1	1
Orthologs	Module 62	1	0.490982	0.503268	1	1	1
Meiotic GO	Module 63	0	0.548369	1	1	1	1
Orthologs	Module 63	0	0.446347	1	1	1	1
Meiotic GO	Module 64	0	0.462197	1	1	1	1
Orthologs	Module 64	0	0.376207	1	1	1	1
Meiotic GO	Module 65	0	0.415194	1	1	1	1
Orthologs	Module 65	2	0.337949	0.252381	1	1	1
Meiotic GO	Module 66	0	0.40736	1	1	1	1
Orthologs	Module 66	0	0.331572	1	1	1	1
