# Supplementary material for: A Co-Expression Network in Hexaploid Wheat Reveals Mostly Balanced Expression and Lack of Significant Gene Loss of Homeologous Meiotic Genes Upon Polyploidization
Source: Front Plant Sci. 2019 Oct 18;10:1325. doi: 10.3389/fpls.2019.01325 (PMC6813927; doi:10.3389/fpls.2019.01325)
Supplement: Supplementary file 12 [file Table_8.xlsx]

## Sheet: list of TFs
Table S8. Transcription factors in the meiosis-related modules 2, 28 and 41						Fishers exact test for TF families enrichment in modules.
	Gene	TF family	Meiosis-related module			TF family	Module	Actual number of genes	Expected number of genes	p-value (greater)	p-value (less)
1	TraesCS1A02G129300	MYB-related	Module 2			ABI3/VP1	Module 01	4	15.1122	0.997801	0.00956134
2	TraesCS1A02G144400	C2C2_GATA	Module 2			ABI3/VP1	Module 02	22	9.8998	0.0146202	0.994714
3	TraesCS1A02G162200	FHA	Module 2			ABI3/VP1	Module 03	4	8.38277	0.927204	0.193559
4	TraesCS1A02G193400	HD-Zip_IV	Module 2			ABI3/VP1	Module 04	12	5.80962	0.0715358	0.975601
5	TraesCS1A02G242800	AP2/EREBP	Module 2			ABI3/VP1	Module 05	0	3.99399	1	0.124812
6	TraesCS1A02G302700	ABI3/VP1	Module 2			ABI3/VP1	Module 06	10	3.87976	0.045962	0.988851
7	TraesCS1A02G340900	C2C2_GATA	Module 2			ABI3/VP1	Module 07	2	2.86172	0.687894	0.687369
8	TraesCS1A02G418200	C2C2_GATA	Module 2			ABI3/VP1	Module 08	0	2.56914	1	0.249707
9	TraesCS1A02G428000	CPP	Module 2			ABI3/VP1	Module 09	2	2.37275	0.687976	0.687342
10	TraesCS1B02G087500	GeBP	Module 2			ABI3/VP1	Module 10	7	2.28858	0.0896275	0.980592
11	TraesCS1B02G147800	MYB-related	Module 2			ABI3/VP1	Module 11	8	1.92385	0.0193846	0.998074
12	TraesCS1B02G214600	MADS_I	Module 2			ABI3/VP1	Module 12	0	1.89379	1	0.499735
13	TraesCS1B02G254300	AP2/EREBP	Module 2			ABI3/VP1	Module 13	4	1.85772	0.1875	0.968834
14	TraesCS1B02G269200	mTERF	Module 2			ABI3/VP1	Module 14	0	1.82365	1	0.499725
16	TraesCS1B02G448200	C2C2_GATA	Module 2			ABI3/VP1	Module 15	3	1.76954	0.312713	0.937571
17	TraesCS1B02G462800	CPP	Module 2			ABI3/VP1	Module 16	0	1.63527	1	0.499693
18	TraesCS1B02G462900	CPP	Module 2			ABI3/VP1	Module 17	0	1.59319	1	0.499685
19	TraesCS1D02G125400	MYB-related	Module 2			ABI3/VP1	Module 18	4	1.53507	0.1875	0.968852
20	TraesCS1D02G139300	E2F/DP	Module 2			ABI3/VP1	Module 19	2	1.52104	0.500495	0.875
22	TraesCS1D02G230900	AP2/EREBP	Module 2			ABI3/VP1	Module 20	0	1.41683	1	0.499646
23	TraesCS1D02G242800	AP2/EREBP	Module 2			ABI3/VP1	Module 21	0	1.25651	1	0.499601
24	TraesCS1D02G251800	mTERF	Module 2			ABI3/VP1	Module 22	0	1.19439	1	0.49958
25	TraesCS1D02G258000	mTERF	Module 2			ABI3/VP1	Module 23	1	1.13828	0.750661	0.74978
26	TraesCS1D02G337400	ARF	Module 2			ABI3/VP1	Module 24	0	1.13627	1	0.499559
27	TraesCS1D02G343000	C2C2_GATA	Module 2			ABI3/VP1	Module 25	16	1.12826	0.000126543	0.999993
28	TraesCS1D02G419500	CCAAT_Dr1	Module 2			ABI3/VP1	Module 26	4	1.1002	0.187499	0.968893
29	TraesCS2A02G146600	HSF	Module 2			ABI3/VP1	Module 27	0	1.09619	1	0.499543
30	TraesCS2A02G153200	ABI3/VP1	Module 2			ABI3/VP1	Module 28	2	1.09018	0.500691	0.875
31	TraesCS2A02G159800	ABI3/VP1	Module 2			ABI3/VP1	Module 29	0	0.995992	1	1
32	TraesCS2A02G194600	GRAS	Module 2			ABI3/VP1	Module 30	0	0.955912	1	1
33	TraesCS2A02G267600	AP2/EREBP	Module 2			ABI3/VP1	Module 31	0	0.88978	1	1
34	TraesCS2A02G330500	WRKY	Module 2			ABI3/VP1	Module 32	0	0.883768	1	1
35	TraesCS2A02G398300	GRF	Module 2			ABI3/VP1	Module 33	0	0.869739	1	1
36	TraesCS2A02G402700	GARP_G2-like	Module 2			ABI3/VP1	Module 34	0	0.847695	1	1
37	TraesCS2A02G491000	ARF	Module 2			ABI3/VP1	Module 35	0	0.713427	1	1
39	TraesCS2B02G051800	C3H	Module 2			ABI3/VP1	Module 36	0	0.707415	1	1
40	TraesCS2B02G171900	HSF	Module 2			ABI3/VP1	Module 37	0	0.661323	1	1
41	TraesCS2B02G176900	GeBP	Module 2			ABI3/VP1	Module 38	0	0.659319	1	1
42	TraesCS2B02G185500	ABI3/VP1	Module 2			ABI3/VP1	Module 39	0	0.651303	1	1
43	TraesCS2B02G185600	ABI3/VP1	Module 2			ABI3/VP1	Module 40	0	0.649299	1	1
44	TraesCS2B02G212300	GRAS	Module 2			ABI3/VP1	Module 41	1	0.627255	0.5008	1
45	TraesCS2B02G218000	C3H	Module 2			ABI3/VP1	Module 42	0	0.623246	1	1
46	TraesCS2B02G218800	HD	Module 2			ABI3/VP1	Module 43	5	0.571142	0.0309739	1
47	TraesCS2B02G221700	AP2/EREBP	Module 2			ABI3/VP1	Module 44	6	0.567134	0.0153754	1
48	TraesCS2B02G268100	AP2/EREBP	Module 2			ABI3/VP1	Module 45	0	0.490982	1	1
49	TraesCS2B02G305500	AP2/EREBP	Module 2			ABI3/VP1	Module 46	0	0.476954	1	1
50	TraesCS2B02G324300	C3H	Module 2			ABI3/VP1	Module 47	0	0.44489	1	1
51	TraesCS2B02G412700	ABI3/VP1	Module 2			ABI3/VP1	Module 48	0	0.392786	1	1
52	TraesCS2B02G416300	GRF	Module 2			ABI3/VP1	Module 49	0	0.388778	1	1
53	TraesCS2B02G483300	bHLH	Module 2			ABI3/VP1	Module 50	1	0.382766	0.501312	1
54	TraesCS2B02G519200	ARF	Module 2			ABI3/VP1	Module 51	0	0.322645	1	1
55	TraesCS2D02G015200	AP2/EREBP	Module 2			ABI3/VP1	Module 52	0	0.302605	1	1
56	TraesCS2D02G151200	HSF	Module 2			ABI3/VP1	Module 53	0	0.294589	1	1
57	TraesCS2D02G167000	ABI3/VP1	Module 2			ABI3/VP1	Module 54	0	0.288577	1	1
58	TraesCS2D02G167100	ABI3/VP1	Module 2			ABI3/VP1	Module 55	0	0.224449	1	1
60	TraesCS2D02G395900	GRF	Module 2			ABI3/VP1	Module 56	1	0.222445	0.502262	1
61	TraesCS2D02G488300	C3H	Module 2			ABI3/VP1	Module 57	0	0.220441	1	1
62	TraesCS2D02G491200	ARF	Module 2			ABI3/VP1	Module 58	0	0.210421	1	1
64	TraesCS3A02G153700	MYB-related	Module 2			ABI3/VP1	Module 59	0	0.210421	1	1
65	TraesCS3A02G174400	FHA	Module 2			ABI3/VP1	Module 60	0	0.170341	1	1
66	TraesCS3A02G174900	FHA	Module 2			ABI3/VP1	Module 61	0	0.154309	1	1
67	TraesCS3A02G187800	MYB-related	Module 2			ABI3/VP1	Module 62	0	0.154309	1	1
68	TraesCS3A02G231600	HD-Zip_I_II	Module 2			ABI3/VP1	Module 63	0	0.140281	1	1
69	TraesCS3A02G264900	MYB-related	Module 2			ABI3/VP1	Module 64	0	0.118236	1	1
70	TraesCS3A02G268500	E2F/DP	Module 2			ABI3/VP1	Module 65	0	0.106212	1	1
71	TraesCS3A02G313100	AP2/EREBP	Module 2			ABI3/VP1	Module 66	0	0.104208	1	1
72	TraesCS3A02G405200	HSF	Module 2			AP2/EREBP	Module 01	10	24.854	0.995522	0.0120623
73	TraesCS3B02G164500	bHLH_TCP	Module 2			AP2/EREBP	Module 02	18	16.2815	0.4322	0.696309
74	TraesCS3B02G180300	MYB-related	Module 2			AP2/EREBP	Module 03	19	13.7865	0.188266	0.892651
75	TraesCS3B02G204600	FHA	Module 2			AP2/EREBP	Module 04	3	9.55466	0.980838	0.0727062
76	TraesCS3B02G217100	MYB-related	Module 2			AP2/EREBP	Module 05	5	6.56862	0.726153	0.49966
77	TraesCS3B02G260800	HD-Zip_I_II	Module 2			AP2/EREBP	Module 06	1	6.38076	0.992244	0.0622458
78	TraesCS3B02G266800	AP2/EREBP	Module 2			AP2/EREBP	Module 07	1	4.70647	0.968914	0.187062
79	TraesCS3B02G320100	ABI3/VP1	Module 2			AP2/EREBP	Module 08	52	4.22528	3.57e-12	1
80	TraesCS3B02G421300	NAC	Module 2			AP2/EREBP	Module 09	7	3.90228	0.171701	0.945536
81	TraesCS3D02G029100	WRKY	Module 2			AP2/EREBP	Module 10	7	3.76386	0.171694	0.945544
82	TraesCS3D02G141200	AP2/EREBP	Module 2			AP2/EREBP	Module 11	1	3.16401	0.937825	0.311913
83	TraesCS3D02G146900	bHLH_TCP	Module 2			AP2/EREBP	Module 12	0	3.11458	1	0.124603
84	TraesCS3D02G180300	FHA	Module 2			AP2/EREBP	Module 13	4	3.05525	0.500591	0.773438
85	TraesCS3D02G191400	MYB-related	Module 2			AP2/EREBP	Module 14	3	2.99922	0.500516	0.8125
87	TraesCS4A02G003900	ABI3/VP1	Module 2			AP2/EREBP	Module 15	4	2.91023	0.344016	0.890758
89	TraesCS4A02G060400	AP2/EREBP	Module 2			AP2/EREBP	Module 16	1	2.68941	0.87546	0.49954
90	TraesCS4A02G067300	AS2/LOB	Module 2			AP2/EREBP	Module 17	0	2.6202	1	0.249528
92	TraesCS4A02G176200	GRAS	Module 2			AP2/EREBP	Module 18	11	2.52462	0.0110254	0.99834
93	TraesCS4A02G190800	C3H	Module 2			AP2/EREBP	Module 19	2	2.50155	0.688242	0.687253
94	TraesCS4A02G206100	FHA	Module 2			AP2/EREBP	Module 20	7	2.33016	0.0894937	0.980668
95	TraesCS4A02G235100	AS2/LOB	Module 2			AP2/EREBP	Module 21	0	2.0665	1	0.249401
96	TraesCS4A02G255000	GRF	Module 2			AP2/EREBP	Module 22	10	1.96433	0.00572443	0.99953
97	TraesCS4A02G261600	MYB-related	Module 2			AP2/EREBP	Module 23	0	1.87204	1	0.499559
99	TraesCS4A02G284600	CPP	Module 2			AP2/EREBP	Module 24	0	1.86875	1	0.499559
100	TraesCS4A02G306400	CCAAT_HAP3	Module 2			AP2/EREBP	Module 25	1	1.85556	0.750667	0.749778
101	TraesCS4A02G357600	ABI3/VP1	Module 2			AP2/EREBP	Module 26	0	1.80942	1	0.499544
104	TraesCS4A02G426200	ABI3/VP1	Module 2			AP2/EREBP	Module 27	6	1.80283	0.0621984	0.992288
105	TraesCS4A02G430600	GRAS	Module 2			AP2/EREBP	Module 28	0	1.79294	1	0.49954
106	TraesCS4B02G008300	CCAAT_HAP3	Module 2			AP2/EREBP	Module 29	0	1.63804	1	0.499496
107	TraesCS4B02G028500	CPP	Module 2			AP2/EREBP	Module 30	0	1.57212	1	0.499475
108	TraesCS4B02G060000	GRF	Module 2			AP2/EREBP	Module 31	0	1.46336	1	0.499436
109	TraesCS4B02G079900	AS2/LOB	Module 2			AP2/EREBP	Module 32	0	1.45347	1	0.499432
110	TraesCS4B02G109700	FHA	Module 2			AP2/EREBP	Module 33	2	1.4304	0.500866	0.875
111	TraesCS4B02G124600	C3H	Module 2			AP2/EREBP	Module 34	4	1.39414	0.187499	0.968936
112	TraesCS4B02G141500	GRAS	Module 2			AP2/EREBP	Module 35	1	1.17332	0.751055	0.749648
113	TraesCS4B02G159600	GeBP	Module 2			AP2/EREBP	Module 36	10	1.16343	0.00563181	0.999542
114	TraesCS4B02G235900	AP2/EREBP	Module 2			AP2/EREBP	Module 37	0	1.08763	1	0.499241
115	TraesCS4B02G261600	HD	Module 2			AP2/EREBP	Module 38	0	1.08433	1	0.499239
116	TraesCS4B02G279700	mTERF	Module 2			AP2/EREBP	Module 39	0	1.07115	1	0.49923
117	TraesCS4B02G301400	ABI3/VP1	Module 2			AP2/EREBP	Module 40	0	1.06785	1	0.499227
118	TraesCS4B02G385200	HD	Module 2			AP2/EREBP	Module 41	0	1.0316	1	0.4992
119	TraesCS4D02G007000	CCAAT_HAP3	Module 2			AP2/EREBP	Module 42	1	1.02501	0.751208	0.749597
120	TraesCS4D02G020300	GRF	Module 2			AP2/EREBP	Module 43	1	0.939317	0.500879	1
121	TraesCS4D02G026100	CPP	Module 2			AP2/EREBP	Module 44	0	0.932725	1	1
122	TraesCS4D02G034300	C3H	Module 2			AP2/EREBP	Module 45	0	0.807483	1	1
123	TraesCS4D02G059600	GRF	Module 2			AP2/EREBP	Module 46	1	0.784412	0.501053	1
124	TraesCS4D02G078800	AS2/LOB	Module 2			AP2/EREBP	Module 47	1	0.731678	0.501129	1
125	TraesCS4D02G107100	FHA	Module 2			AP2/EREBP	Module 48	2	0.645986	0.250639	1
126	TraesCS4D02G122500	C3H	Module 2			AP2/EREBP	Module 49	0	0.639394	1	1
127	TraesCS4D02G135500	GRAS	Module 2			AP2/EREBP	Module 50	0	0.629507	1	1
128	TraesCS4D02G136300	GRAS	Module 2			AP2/EREBP	Module 51	3	0.530632	0.124996	1
130	TraesCS4D02G237300	AP2/EREBP	Module 2			AP2/EREBP	Module 52	0	0.497673	1	1
131	TraesCS4D02G299700	ABI3/VP1	Module 2			AP2/EREBP	Module 53	0	0.48449	1	1
132	TraesCS5A02G038300	ARF	Module 2			AP2/EREBP	Module 54	0	0.474602	1	1
136	TraesCS5B02G039800	ARF	Module 2			AP2/EREBP	Module 55	0	0.369135	1	1
137	TraesCS5B02G123800	TUB	Module 2			AP2/EREBP	Module 56	0	0.365839	1	1
138	TraesCS5B02G125100	E2F/DP	Module 2			AP2/EREBP	Module 57	0	0.362543	1	1
141	TraesCS5B02G326100	GRAS	Module 2			AP2/EREBP	Module 58	0	0.346064	1	1
142	TraesCS5B02G378200	mTERF	Module 2			AP2/EREBP	Module 59	0	0.346064	1	1
144	TraesCS5D02G022900	GeBP	Module 2			AP2/EREBP	Module 60	0	0.280147	1	1
145	TraesCS5D02G030400	mTERF	Module 2			AP2/EREBP	Module 61	0	0.25378	1	1
146	TraesCS5D02G030500	mTERF	Module 2			AP2/EREBP	Module 62	0	0.25378	1	1
147	TraesCS5D02G045700	ARF	Module 2			AP2/EREBP	Module 63	0	0.230709	1	1
151	TraesCS5D02G148600	C3H	Module 2			AP2/EREBP	Module 64	0	0.194455	1	1
153	TraesCS5D02G515100	ABI3/VP1	Module 2			AP2/EREBP	Module 65	0	0.17468	1	1
154	TraesCS6A02G019500	mTERF	Module 2			AP2/EREBP	Module 66	0	0.171384	1	1
155	TraesCS6A02G030000	mTERF	Module 2			ARF	Module 01	10	7.36877	0.314529	0.833916
156	TraesCS6A02G030200	mTERF	Module 2			ARF	Module 02	7	4.82718	0.274414	0.886784
157	TraesCS6A02G030300	mTERF	Module 2			ARF	Module 03	9	4.08746	0.133329	0.953941
159	TraesCS6A02G032100	mTERF	Module 2			ARF	Module 04	8	2.83279	0.0545964	0.989296
160	TraesCS6A02G035600	mTERF	Module 2			ARF	Module 05	1	1.94748	0.750188	0.749937
161	TraesCS6A02G131700	Whirly	Module 2			ARF	Module 06	0	1.89178	1	0.499871
162	TraesCS6A02G149400	TUB	Module 2			ARF	Module 07	4	1.39539	0.1875	0.968805
164	TraesCS6A02G208900	NAC	Module 2			ARF	Module 08	0	1.25272	1	0.499805
165	TraesCS6A02G255800	HD-Zip_IV	Module 2			ARF	Module 09	3	1.15696	0.312658	0.937553
166	TraesCS6A02G264200	bHLH	Module 2			ARF	Module 10	0	1.11592	1	0.499781
167	TraesCS6A02G272800	TUB	Module 2			ARF	Module 11	2	0.938074	0.25013	1
168	TraesCS6A02G311700	E2F/DP	Module 2			ARF	Module 12	0	0.923417	1	1
170	TraesCS6A02G358400	bHLH	Module 2			ARF	Module 13	2	0.905828	0.250135	1
171	TraesCS6B02G022000	mTERF	Module 2			ARF	Module 14	0	0.889216	1	1
172	TraesCS6B02G023300	mTERF	Module 2			ARF	Module 15	2	0.862833	0.250142	1
173	TraesCS6B02G023600	mTERF	Module 2			ARF	Module 16	0	0.797363	1	1
174	TraesCS6B02G024100	MADS_I	Module 2			ARF	Module 17	0	0.776843	1	1
175	TraesCS6B02G024400	mTERF	Module 2			ARF	Module 18	3	0.748505	0.125	1
176	TraesCS6B02G025800	mTERF	Module 2			ARF	Module 19	0	0.741665	1	1
177	TraesCS6B02G027600	mTERF	Module 2			ARF	Module 20	0	0.690853	1	1
178	TraesCS6B02G028000	mTERF	Module 2			ARF	Module 21	1	0.61268	0.500399	1
179	TraesCS6B02G037100	mTERF	Module 2			ARF	Module 22	0	0.582388	1	1
180	TraesCS6B02G043300	mTERF	Module 2			ARF	Module 23	0	0.555027	1	1
181	TraesCS6B02G043600	mTERF	Module 2			ARF	Module 24	0	0.55405	1	1
182	TraesCS6B02G043800	mTERF	Module 2			ARF	Module 25	2	0.550142	0.250222	1
183	TraesCS6B02G044900	mTERF	Module 2			ARF	Module 26	0	0.536461	1	1
184	TraesCS6B02G045400	mTERF	Module 2			ARF	Module 27	0	0.534507	1	1
185	TraesCS6B02G077100	mTERF	Module 2			ARF	Module 28	0	0.531576	1	1
187	TraesCS6B02G177300	TUB	Module 2			ARF	Module 29	0	0.485649	1	1
189	TraesCS6B02G267500	GRF	Module 2			ARF	Module 30	0	0.466106	1	1
190	TraesCS6B02G269700	HD-Zip_IV	Module 2			ARF	Module 31	0	0.433859	1	1
191	TraesCS6B02G274200	AP2/EREBP	Module 2			ARF	Module 32	0	0.430928	1	1
192	TraesCS6B02G300200	TUB	Module 2			ARF	Module 33	0	0.424088	1	1
193	TraesCS6B02G333200	mTERF	Module 2			ARF	Module 34	0	0.413339	1	1
194	TraesCS6B02G341900	E2F/DP	Module 2			ARF	Module 35	0	0.347869	1	1
197	TraesCS6B02G391100	bHLH	Module 2			ARF	Module 36	0	0.344938	1	1
199	TraesCS6D02G018300	mTERF	Module 2			ARF	Module 37	0	0.322463	1	1
200	TraesCS6D02G020200	mTERF	Module 2			ARF	Module 38	0	0.321486	1	1
201	TraesCS6D02G022000	mTERF	Module 2			ARF	Module 39	0	0.317577	1	1
203	TraesCS6D02G034600	mTERF	Module 2			ARF	Module 40	0	0.3166	1	1
204	TraesCS6D02G034900	mTERF	Module 2			ARF	Module 41	0	0.305851	1	1
205	TraesCS6D02G036500	mTERF	Module 2			ARF	Module 42	0	0.303897	1	1
206	TraesCS6D02G121500	Whirly	Module 2			ARF	Module 43	1	0.278491	0.500879	1
207	TraesCS6D02G138700	TUB	Module 2			ARF	Module 44	3	0.276537	0.124999	1
209	TraesCS6D02G192400	NAC	Module 2			ARF	Module 45	0	0.239404	1	1
210	TraesCS6D02G250700	bHLH	Module 2			ARF	Module 46	1	0.232564	0.501053	1
211	TraesCS6D02G252800	TUB	Module 2			ARF	Module 47	0	0.21693	1	1
212	TraesCS6D02G291000	E2F/DP	Module 2			ARF	Module 48	0	0.191524	1	1
214	TraesCS6D02G341200	bHLH	Module 2			ARF	Module 49	0	0.189569	1	1
215	TraesCS7A02G031000	ABI3/VP1	Module 2			ARF	Module 50	0	0.186638	1	1
216	TraesCS7A02G059000	GRAS	Module 2			ARF	Module 51	0	0.157323	1	1
217	TraesCS7A02G062700	ABI3/VP1	Module 2			ARF	Module 52	0	0.147551	1	1
219	TraesCS7A02G165600	GRF	Module 2			ARF	Module 53	0	0.143643	1	1
220	TraesCS7A02G179800	ABI3/VP1	Module 2			ARF	Module 54	0	0.140711	1	1
222	TraesCS7A02G182700	mTERF	Module 2			ARF	Module 55	0	0.109442	1	1
223	TraesCS7A02G183200	mTERF	Module 2			ARF	Module 56	0	0.108465	1	1
224	TraesCS7A02G238500	E2F/DP	Module 2			ARF	Module 57	0	0.107488	1	1
225	TraesCS7A02G257400	FHA	Module 2			ARF	Module 58	0	0.102602	1	1
226	TraesCS7A02G281000	PLATZ	Module 2			ARF	Module 59	0	0.102602	1	1
227	TraesCS7A02G342600	MADS_I	Module 2			ARF	Module 60	0	0.0830587	1	1
228	TraesCS7A02G382800	GRAS	Module 2			ARF	Module 61	0	0.0752414	1	1
229	TraesCS7A02G393100	MADS_I	Module 2			ARF	Module 62	0	0.0752414	1	1
230	TraesCS7A02G417300	ABI3/VP1	Module 2			ARF	Module 63	0	0.0684013	1	1
231	TraesCS7A02G543300	bHLH	Module 2			ARF	Module 64	0	0.0576525	1	1
234	TraesCS7B02G047400	MYB-related	Module 2			ARF	Module 65	0	0.0517895	1	1
235	TraesCS7B02G048100	AP2/EREBP	Module 2			ARF	Module 66	0	0.0508124	1	1
236	TraesCS7B02G070200	GRF	Module 2			ARID	Module 01	2	1.49873	0.50005	0.875
237	TraesCS7B02G085000	ABI3/VP1	Module 2			ARID	Module 02	0	0.981798	1	1
238	TraesCS7B02G087500	mTERF	Module 2			ARID	Module 03	2	0.831349	0.25003	1
239	TraesCS7B02G088200	mTERF	Module 2			ARID	Module 04	0	0.576161	1	1
240	TraesCS7B02G103500	E2F/DP	Module 2			ARID	Module 05	0	0.396098	1	1
241	TraesCS7B02G106700	mTERF	Module 2			ARID	Module 06	0	0.38477	1	1
243	TraesCS7B02G149800	mTERF	Module 2			ARID	Module 07	0	0.283807	1	1
244	TraesCS7B02G154300	FHA	Module 2			ARID	Module 08	0	0.254791	1	1
246	TraesCS7B02G200700	GARP_G2-like	Module 2			ARID	Module 09	0	0.235314	1	1
247	TraesCS7B02G211300	MADS_I	Module 2			ARID	Module 10	0	0.226966	1	1
248	TraesCS7B02G377000	CCAAT_HAP5	Module 2			ARID	Module 11	0	0.190795	1	1
250	TraesCS7D02G053600	GRAS	Module 2			ARID	Module 12	0	0.187814	1	1
252	TraesCS7D02G166400	GRF	Module 2			ARID	Module 13	0	0.184236	1	1
253	TraesCS7D02G170000	GeBP	Module 2			ARID	Module 14	0	0.180858	1	1
254	TraesCS7D02G181300	ABI3/VP1	Module 2			ARID	Module 15	0	0.175491	1	1
255	TraesCS7D02G184000	mTERF	Module 2			ARID	Module 16	2	0.162176	0.250153	1
256	TraesCS7D02G184200	mTERF	Module 2			ARID	Module 17	0	0.158002	1	1
257	TraesCS7D02G185300	mTERF	Module 2			ARID	Module 18	1	0.152238	0.500327	1
258	TraesCS7D02G199600	E2F/DP	Module 2			ARID	Module 19	2	0.150847	0.250165	1
260	TraesCS7D02G245200	SBP	Module 2			ARID	Module 20	0	0.140512	1	1
261	TraesCS7D02G258200	FHA	Module 2			ARID	Module 21	0	0.124613	1	1
262	TraesCS7D02G294400	GARP_G2-like	Module 2			ARID	Module 22	0	0.118452	1	1
263	TraesCS7D02G379200	GRAS	Module 2			ARID	Module 23	2	0.112887	0.25022	1
264	TraesCS7D02G448700	mTERF	Module 2			ARID	Module 24	0	0.112688	1	1
265	TraesCS7D02G512600	AP2/EREBP	Module 2			ARID	Module 25	0	0.111893	1	1
266	TraesCS7D02G529200	bHLH	Module 2			ARID	Module 26	0	0.109111	1	1
267	TraesCSU02G075300	ABI3/VP1	Module 2			ARID	Module 27	0	0.108713	1	1
15	TraesCS1B02G442000	CCAAT_Dr1	Module 28			ARID	Module 28	0	0.108117	1	1
21	TraesCS1D02G197300	HD-Zip_IV	Module 28			ARID	Module 29	0	0.0987761	1	1
59	TraesCS2D02G306100	C3H	Module 28			ARID	Module 30	0	0.0948012	1	1
63	TraesCS3A02G105800	MYB-related	Module 28			ARID	Module 31	0	0.0882426	1	1
86	TraesCS3D02G193100	C2C2_Dof	Module 28			ARID	Module 32	0	0.0876464	1	1
98	TraesCS4A02G276700	C3H	Module 28			ARID	Module 33	0	0.0862552	1	1
102	TraesCS4A02G357900	ABI3/VP1	Module 28			ARID	Module 34	0	0.084069	1	1
103	TraesCS4A02G358000	ABI3/VP1	Module 28			ARID	Module 35	0	0.0707531	1	1
134	TraesCS5A02G143400	C3H	Module 28			ARID	Module 36	0	0.0701568	1	1
139	TraesCS5B02G241500	mTERF	Module 28			ARID	Module 37	0	0.0655857	1	1
143	TraesCS5B02G452800	FHA	Module 28			ARID	Module 38	0	0.065387	1	1
149	TraesCS5D02G128700	MYB-related	Module 28			ARID	Module 39	0	0.064592	1	1
150	TraesCS5D02G133600	E2F/DP	Module 28			ARID	Module 40	0	0.0643932	1	1
158	TraesCS6A02G031800	mTERF	Module 28			ARID	Module 41	0	0.0622071	1	1
163	TraesCS6A02G195500	E2F/DP	Module 28			ARID	Module 42	0	0.0618096	1	1
169	TraesCS6A02G329300	GeBP	Module 28			ARID	Module 43	0	0.0566422	1	1
186	TraesCS6B02G160100	Whirly	Module 28			ARID	Module 44	0	0.0562447	1	1
188	TraesCS6B02G233700	E2F/DP	Module 28			ARID	Module 45	0	0.0486924	1	1
195	TraesCS6B02G360100	GeBP	Module 28			ARID	Module 46	0	0.0473012	1	1
202	TraesCS6D02G034400	mTERF	Module 28			ARID	Module 47	0	0.0441213	1	1
208	TraesCS6D02G182600	E2F/DP	Module 28			ARID	Module 48	0	0.0389539	1	1
213	TraesCS6D02G308200	GeBP	Module 28			ARID	Module 49	0	0.0385565	1	1
221	TraesCS7A02G182600	mTERF	Module 28			ARID	Module 50	1	0.0379602	0.501312	1
233	TraesCS7B02G026300	bHLH	Module 28			ARID	Module 51	0	0.0319979	1	1
245	TraesCS7B02G180100	PLATZ	Module 28			ARID	Module 52	0	0.0300104	1	1
38	TraesCS2A02G506500	tify	Module 41			ARID	Module 53	0	0.0292155	1	1
88	TraesCS4A02G053000	ABI3/VP1	Module 41			ARID	Module 54	0	0.0286192	1	1
91	TraesCS4A02G082400	C3H	Module 41			ARID	Module 55	0	0.0222594	1	1
129	TraesCS4D02G222000	C3H	Module 41			ARID	Module 56	0	0.0220607	1	1
133	TraesCS5A02G099000	NAC	Module 41			ARID	Module 57	0	0.0218619	1	1
135	TraesCS5A02G203200	GARP_G2-like	Module 41			ARID	Module 58	0	0.0208682	1	1
140	TraesCS5B02G307000	bHLH	Module 41			ARID	Module 59	0	0.0208682	1	1
148	TraesCS5D02G111300	NAC	Module 41			ARID	Module 60	0	0.0168933	1	1
152	TraesCS5D02G454900	FHA	Module 41			ARID	Module 61	0	0.0153033	1	1
196	TraesCS6B02G366200	bHLH	Module 41			ARID	Module 62	0	0.0153033	1	1
198	TraesCS6B02G433100	NAC	Module 41			ARID	Module 63	0	0.0139121	1	1
218	TraesCS7A02G126400	Zinc finger, MIZ type	Module 41			ARID	Module 64	0	0.0117259	1	1
232	TraesCS7B02G025700	Zinc finger, MIZ type	Module 41			ARID	Module 65	0	0.0105335	1	1
242	TraesCS7B02G116300	NAC	Module 41			ARID	Module 66	0	0.0103347	1	1
249	TraesCS7B02G402300	SBP	Module 41			AS2/LOB	Module 01	1	3.37215	0.937541	0.312425
251	TraesCS7D02G124300	Zinc finger, MIZ type	Module 41			AS2/LOB	Module 02	4	2.20905	0.343797	0.890649
259	TraesCS7D02G211400	NAC	Module 41			AS2/LOB	Module 03	1	1.87053	0.75009	0.74997
						AS2/LOB	Module 04	3	1.29636	0.312565	0.937522
						AS2/LOB	Module 05	0	0.89122	1	1
						AS2/LOB	Module 06	1	0.865731	0.500129	1
						AS2/LOB	Module 07	2	0.638566	0.250088	1
						AS2/LOB	Module 08	0	0.573279	1	1
						AS2/LOB	Module 09	3	0.529456	0.125	1
						AS2/LOB	Module 10	5	0.510674	0.0311815	1
						AS2/LOB	Module 11	0	0.429288	1	1
						AS2/LOB	Module 12	0	0.422581	1	1
						AS2/LOB	Module 13	1	0.414532	0.50027	1
						AS2/LOB	Module 14	0	0.40693	1	1
						AS2/LOB	Module 15	2	0.394856	0.250142	1
						AS2/LOB	Module 16	0	0.364895	1	1
						AS2/LOB	Module 17	0	0.355504	1	1
						AS2/LOB	Module 18	0	0.342536	1	1
						AS2/LOB	Module 19	0	0.339406	1	1
						AS2/LOB	Module 20	0	0.316153	1	1
						AS2/LOB	Module 21	0	0.280379	1	1
						AS2/LOB	Module 22	0	0.266517	1	1
						AS2/LOB	Module 23	0	0.253996	1	1
						AS2/LOB	Module 24	0	0.253548	1	1
						AS2/LOB	Module 25	0	0.25176	1	1
						AS2/LOB	Module 26	0	0.245499	1	1
						AS2/LOB	Module 27	4	0.244605	0.0623852	1
						AS2/LOB	Module 28	0	0.243263	1	1
						AS2/LOB	Module 29	0	0.222246	1	1
						AS2/LOB	Module 30	0	0.213303	1	1
						AS2/LOB	Module 31	0	0.198546	1	1
						AS2/LOB	Module 32	0	0.197204	1	1
						AS2/LOB	Module 33	0	0.194074	1	1
						AS2/LOB	Module 34	0	0.189155	1	1
						AS2/LOB	Module 35	0	0.159194	1	1
						AS2/LOB	Module 36	0	0.157853	1	1
						AS2/LOB	Module 37	0	0.147568	1	1
						AS2/LOB	Module 38	0	0.147121	1	1
						AS2/LOB	Module 39	0	0.145332	1	1
						AS2/LOB	Module 40	0	0.144885	1	1
						AS2/LOB	Module 41	0	0.139966	1	1
						AS2/LOB	Module 42	0	0.139072	1	1
						AS2/LOB	Module 43	0	0.127445	1	1
						AS2/LOB	Module 44	0	0.126551	1	1
						AS2/LOB	Module 45	0	0.109558	1	1
						AS2/LOB	Module 46	0	0.106428	1	1
						AS2/LOB	Module 47	0	0.0992729	1	1
						AS2/LOB	Module 48	0	0.0876464	1	1
						AS2/LOB	Module 49	0	0.086752	1	1
						AS2/LOB	Module 50	0	0.0854105	1	1
						AS2/LOB	Module 51	0	0.0719952	1	1
						AS2/LOB	Module 52	0	0.0675235	1	1
						AS2/LOB	Module 53	0	0.0657348	1	1
						AS2/LOB	Module 54	0	0.0643932	1	1
						AS2/LOB	Module 55	0	0.0500836	1	1
						AS2/LOB	Module 56	0	0.0496365	1	1
						AS2/LOB	Module 57	0	0.0491893	1	1
						AS2/LOB	Module 58	0	0.0469534	1	1
						AS2/LOB	Module 59	0	0.0469534	1	1
						AS2/LOB	Module 60	0	0.0380099	1	1
						AS2/LOB	Module 61	0	0.0344325	1	1
						AS2/LOB	Module 62	0	0.0344325	1	1
						AS2/LOB	Module 63	0	0.0313023	1	1
						AS2/LOB	Module 64	0	0.0263833	1	1
						AS2/LOB	Module 65	0	0.0237003	1	1
						AS2/LOB	Module 66	0	0.0232531	1	1
						BBR/BPC	Module 01	1	0.624472	0.500033	1
						BBR/BPC	Module 02	0	0.409083	1	1
						BBR/BPC	Module 03	0	0.346395	1	1
						BBR/BPC	Module 04	0	0.240067	1	1
						BBR/BPC	Module 05	0	0.165041	1	1
						BBR/BPC	Module 06	0	0.160321	1	1
						BBR/BPC	Module 07	0	0.118253	1	1
						BBR/BPC	Module 08	0	0.106163	1	1
						BBR/BPC	Module 09	0	0.0980473	1	1
						BBR/BPC	Module 10	0	0.0945693	1	1
						BBR/BPC	Module 11	0	0.0794978	1	1
						BBR/BPC	Module 12	0	0.0782557	1	1
						BBR/BPC	Module 13	1	0.0767651	0.50027	1
						BBR/BPC	Module 14	0	0.0753573	1	1
						BBR/BPC	Module 15	0	0.0731215	1	1
						BBR/BPC	Module 16	0	0.0675732	1	1
						BBR/BPC	Module 17	0	0.0658341	1	1
						BBR/BPC	Module 18	0	0.0634326	1	1
						BBR/BPC	Module 19	0	0.062853	1	1
						BBR/BPC	Module 20	0	0.0585468	1	1
						BBR/BPC	Module 21	1	0.051922	0.500399	1
						BBR/BPC	Module 22	0	0.0493549	1	1
						BBR/BPC	Module 23	0	0.0470362	1	1
						BBR/BPC	Module 24	0	0.0469534	1	1
						BBR/BPC	Module 25	0	0.0466222	1	1
						BBR/BPC	Module 26	1	0.0454628	0.500456	1
						BBR/BPC	Module 27	0	0.0452972	1	1
						BBR/BPC	Module 28	0	0.0450488	1	1
						BBR/BPC	Module 29	0	0.0411567	1	1
						BBR/BPC	Module 30	0	0.0395005	1	1
						BBR/BPC	Module 31	0	0.0367678	1	1
						BBR/BPC	Module 32	0	0.0365193	1	1
						BBR/BPC	Module 33	0	0.0359396	1	1
						BBR/BPC	Module 34	0	0.0350287	1	1
						BBR/BPC	Module 35	0	0.0294804	1	1
						BBR/BPC	Module 36	0	0.029232	1	1
						BBR/BPC	Module 37	0	0.0273274	1	1
						BBR/BPC	Module 38	0	0.0272446	1	1
						BBR/BPC	Module 39	0	0.0269133	1	1
						BBR/BPC	Module 40	1	0.0268305	0.500773	1
						BBR/BPC	Module 41	0	0.0259196	1	1
						BBR/BPC	Module 42	0	0.025754	1	1
						BBR/BPC	Module 43	0	0.0236009	1	1
						BBR/BPC	Module 44	0	0.0234353	1	1
						BBR/BPC	Module 45	0	0.0202885	1	1
						BBR/BPC	Module 46	0	0.0197088	1	1
						BBR/BPC	Module 47	0	0.0183839	1	1
						BBR/BPC	Module 48	0	0.0162308	1	1
						BBR/BPC	Module 49	0	0.0160652	1	1
						BBR/BPC	Module 50	0	0.0158168	1	1
						BBR/BPC	Module 51	0	0.0133324	1	1
						BBR/BPC	Module 52	0	0.0125043	1	1
						BBR/BPC	Module 53	0	0.0121731	1	1
						BBR/BPC	Module 54	0	0.0119247	1	1
						BBR/BPC	Module 55	0	0.00927475	1	1
						BBR/BPC	Module 56	0	0.00919194	1	1
						BBR/BPC	Module 57	0	0.00910913	1	1
						BBR/BPC	Module 58	0	0.00869508	1	1
						BBR/BPC	Module 59	0	0.00869508	1	1
						BBR/BPC	Module 60	0	0.00703887	1	1
						BBR/BPC	Module 61	0	0.00637639	1	1
						BBR/BPC	Module 62	0	0.00637639	1	1
						BBR/BPC	Module 63	0	0.00579672	1	1
						BBR/BPC	Module 64	0	0.00488581	1	1
						BBR/BPC	Module 65	0	0.00438894	1	1
						BBR/BPC	Module 66	0	0.00430613	1	1
						BES1	Module 01	1	1.62363	0.75005	0.749983
						BES1	Module 02	0	1.06361	1	0.499949
						BES1	Module 03	0	0.900628	1	1
						BES1	Module 04	3	0.624174	0.125	1
						BES1	Module 05	1	0.429106	0.500125	1
						BES1	Module 06	0	0.416834	1	1
						BES1	Module 07	0	0.307458	1	1
						BES1	Module 08	0	0.276023	1	1
						BES1	Module 09	3	0.254923	0.125	1
						BES1	Module 10	0	0.24588	1	1
						BES1	Module 11	0	0.206694	1	1
						BES1	Module 12	0	0.203465	1	1
						BES1	Module 13	0	0.199589	1	1
						BES1	Module 14	0	0.195929	1	1
						BES1	Module 15	0	0.190116	1	1
						BES1	Module 16	0	0.17569	1	1
						BES1	Module 17	0	0.171169	1	1
						BES1	Module 18	4	0.164925	0.0624181	1
						BES1	Module 19	0	0.163418	1	1
						BES1	Module 20	0	0.152222	1	1
						BES1	Module 21	1	0.134997	0.500399	1
						BES1	Module 22	0	0.128323	1	1
						BES1	Module 23	0	0.122294	1	1
						BES1	Module 24	0	0.122079	1	1
						BES1	Module 25	0	0.121218	1	1
						BES1	Module 26	0	0.118203	1	1
						BES1	Module 27	0	0.117773	1	1
						BES1	Module 28	0	0.117127	1	1
						BES1	Module 29	0	0.107007	1	1
						BES1	Module 30	0	0.102701	1	1
						BES1	Module 31	0	0.0955962	1	1
						BES1	Module 32	0	0.0949502	1	1
						BES1	Module 33	0	0.0934431	1	1
						BES1	Module 34	0	0.0910747	1	1
						BES1	Module 35	0	0.0766492	1	1
						BES1	Module 36	0	0.0760032	1	1
						BES1	Module 37	0	0.0710512	1	1
						BES1	Module 38	0	0.0708359	1	1
						BES1	Module 39	0	0.0699747	1	1
						BES1	Module 40	0	0.0697594	1	1
						BES1	Module 41	0	0.067391	1	1
						BES1	Module 42	0	0.0669604	1	1
						BES1	Module 43	0	0.0613624	1	1
						BES1	Module 44	0	0.0609318	1	1
						BES1	Module 45	0	0.0527501	1	1
						BES1	Module 46	0	0.051243	1	1
						BES1	Module 47	0	0.0477981	1	1
						BES1	Module 48	0	0.0422001	1	1
						BES1	Module 49	0	0.0417695	1	1
						BES1	Module 50	0	0.0411236	1	1
						BES1	Module 51	0	0.0346644	1	1
						BES1	Module 52	0	0.0325113	1	1
						BES1	Module 53	0	0.0316501	1	1
						BES1	Module 54	0	0.0310042	1	1
						BES1	Module 55	0	0.0241143	1	1
						BES1	Module 56	0	0.023899	1	1
						BES1	Module 57	0	0.0236837	1	1
						BES1	Module 58	0	0.0226072	1	1
						BES1	Module 59	0	0.0226072	1	1
						BES1	Module 60	0	0.0183011	1	1
						BES1	Module 61	0	0.0165786	1	1
						BES1	Module 62	0	0.0165786	1	1
						BES1	Module 63	0	0.0150715	1	1
						BES1	Module 64	0	0.0127031	1	1
						BES1	Module 65	0	0.0114113	1	1
						BES1	Module 66	0	0.0111959	1	1
						bHLH	Module 01	10	13.9882	0.797835	0.338584
						bHLH	Module 02	8	9.16345	0.685771	0.499831
						bHLH	Module 03	3	7.75925	0.94546	0.17163
						bHLH	Module 04	7	5.3775	0.387324	0.806236
						bHLH	Module 05	6	3.69691	0.253906	0.91028
						bHLH	Module 06	0	3.59118	1	0.124806
						bHLH	Module 07	6	2.64887	0.144416	0.964959
						bHLH	Module 08	8	2.37805	0.0544813	0.989344
						bHLH	Module 09	14	2.19626	0.00204197	0.999749
						bHLH	Module 10	20	2.11835	5.7e-05	0.999995
						bHLH	Module 11	0	1.78075	1	0.499739
						bHLH	Module 12	0	1.75293	1	0.499735
						bHLH	Module 13	3	1.71954	0.312702	0.937568
						bHLH	Module 14	0	1.688	1	0.499725
						bHLH	Module 15	1	1.63792	0.750425	0.749858
						bHLH	Module 16	0	1.51364	1	0.499693
						bHLH	Module 17	1	1.47468	0.750472	0.749843
						bHLH	Module 18	9	1.42089	0.0105987	0.999046
						bHLH	Module 19	0	1.40791	1	0.49967
						bHLH	Module 20	2	1.31145	0.500531	0.875
						bHLH	Module 21	0	1.16305	1	0.499601
						bHLH	Module 22	0	1.10555	1	0.49958
						bHLH	Module 23	1	1.05361	0.750661	0.74978
						bHLH	Module 24	0	1.05176	1	0.499559
						bHLH	Module 25	0	1.04434	1	0.499556
						bHLH	Module 26	1	1.01837	0.750684	0.749772
						bHLH	Module 27	0	1.01466	1	0.499543
						bHLH	Module 28	1	1.00909	0.75069	0.74977
						bHLH	Module 29	0	0.92191	1	1
						bHLH	Module 30	0	0.884811	1	1
						bHLH	Module 31	0	0.823598	1	1
						bHLH	Module 32	0	0.818033	1	1
						bHLH	Module 33	0	0.805048	1	1
						bHLH	Module 34	1	0.784644	0.500592	1
						bHLH	Module 35	0	0.660362	1	1
						bHLH	Module 36	0	0.654797	1	1
						bHLH	Module 37	1	0.612133	0.500759	1
						bHLH	Module 38	1	0.610278	0.500761	1
						bHLH	Module 39	0	0.602859	1	1
						bHLH	Module 40	0	0.601004	1	1
						bHLH	Module 41	2	0.580599	0.2504	1
						bHLH	Module 42	0	0.576889	1	1
						bHLH	Module 43	1	0.528661	0.500879	1
						bHLH	Module 44	0	0.524951	1	1
						bHLH	Module 45	0	0.454463	1	1
						bHLH	Module 46	0	0.441478	1	1
						bHLH	Module 47	0	0.411799	1	1
						bHLH	Module 48	0	0.36357	1	1
						bHLH	Module 49	0	0.35986	1	1
						bHLH	Module 50	0	0.354295	1	1
						bHLH	Module 51	0	0.298647	1	1
						bHLH	Module 52	0	0.280097	1	1
						bHLH	Module 53	1	0.272678	0.501706	1
						bHLH	Module 54	0	0.267113	1	1
						bHLH	Module 55	0	0.207754	1	1
						bHLH	Module 56	0	0.205899	1	1
						bHLH	Module 57	0	0.204044	1	1
						bHLH	Module 58	0	0.19477	1	1
						bHLH	Module 59	0	0.19477	1	1
						bHLH	Module 60	2	0.157671	0.251479	1
						bHLH	Module 61	1	0.142831	0.503268	1
						bHLH	Module 62	0	0.142831	1	1
						bHLH	Module 63	0	0.129846	1	1
						bHLH	Module 64	0	0.109442	1	1
						bHLH	Module 65	1	0.0983123	0.504762	1
						bHLH	Module 66	0	0.0964574	1	1
						bHLH_TCP	Module 01	7	5.37046	0.387252	0.806184
						bHLH_TCP	Module 02	2	3.51811	0.812627	0.499905
						bHLH_TCP	Module 03	3	2.979	0.500112	0.8125
						bHLH_TCP	Module 04	14	2.06458	0.0020706	0.999744
						bHLH_TCP	Module 05	0	1.41935	1	0.499875
						bHLH_TCP	Module 06	0	1.37876	1	0.499871
						bHLH_TCP	Module 07	1	1.01698	0.750263	0.749912
						bHLH_TCP	Module 08	0	0.913	1	1
						bHLH_TCP	Module 09	1	0.843207	0.500211	1
						bHLH_TCP	Module 10	10	0.813296	0.000961642	1
						bHLH_TCP	Module 11	0	0.683681	1	1
						bHLH_TCP	Module 12	0	0.672999	1	1
						bHLH_TCP	Module 13	0	0.66018	1	1
						bHLH_TCP	Module 14	0	0.648073	1	1
						bHLH_TCP	Module 15	0	0.628844	1	1
						bHLH_TCP	Module 16	0	0.581129	1	1
						bHLH_TCP	Module 17	0	0.566174	1	1
						bHLH_TCP	Module 18	3	0.545521	0.125	1
						bHLH_TCP	Module 19	0	0.540536	1	1
						bHLH_TCP	Module 20	0	0.503503	1	1
						bHLH_TCP	Module 21	0	0.446529	1	1
						bHLH_TCP	Module 22	2	0.424452	0.25021	1
						bHLH_TCP	Module 23	0	0.404512	1	1
						bHLH_TCP	Module 24	0	0.403799	1	1
						bHLH_TCP	Module 25	0	0.400951	1	1
						bHLH_TCP	Module 26	0	0.39098	1	1
						bHLH_TCP	Module 27	0	0.389556	1	1
						bHLH_TCP	Module 28	0	0.387419	1	1
						bHLH_TCP	Module 29	0	0.353948	1	1
						bHLH_TCP	Module 30	0	0.339704	1	1
						bHLH_TCP	Module 31	0	0.316203	1	1
						bHLH_TCP	Module 32	0	0.314066	1	1
						bHLH_TCP	Module 33	0	0.309081	1	1
						bHLH_TCP	Module 34	0	0.301247	1	1
						bHLH_TCP	Module 35	0	0.253532	1	1
						bHLH_TCP	Module 36	0	0.251395	1	1
						bHLH_TCP	Module 37	0	0.235015	1	1
						bHLH_TCP	Module 38	0	0.234303	1	1
						bHLH_TCP	Module 39	0	0.231455	1	1
						bHLH_TCP	Module 40	0	0.230742	1	1
						bHLH_TCP	Module 41	0	0.222909	1	1
						bHLH_TCP	Module 42	0	0.221484	1	1
						bHLH_TCP	Module 43	0	0.202968	1	1
						bHLH_TCP	Module 44	0	0.201544	1	1
						bHLH_TCP	Module 45	0	0.174481	1	1
						bHLH_TCP	Module 46	0	0.169496	1	1
						bHLH_TCP	Module 47	0	0.158101	1	1
						bHLH_TCP	Module 48	0	0.139585	1	1
						bHLH_TCP	Module 49	0	0.138161	1	1
						bHLH_TCP	Module 50	0	0.136024	1	1
						bHLH_TCP	Module 51	0	0.114659	1	1
						bHLH_TCP	Module 52	0	0.107537	1	1
						bHLH_TCP	Module 53	0	0.104689	1	1
						bHLH_TCP	Module 54	0	0.102552	1	1
						bHLH_TCP	Module 55	0	0.0797628	1	1
						bHLH_TCP	Module 56	0	0.0790507	1	1
						bHLH_TCP	Module 57	0	0.0783385	1	1
						bHLH_TCP	Module 58	0	0.0747777	1	1
						bHLH_TCP	Module 59	0	0.0747777	1	1
						bHLH_TCP	Module 60	0	0.0605343	1	1
						bHLH_TCP	Module 61	0	0.0548369	1	1
						bHLH_TCP	Module 62	0	0.0548369	1	1
						bHLH_TCP	Module 63	0	0.0498518	1	1
						bHLH_TCP	Module 64	0	0.0420179	1	1
						bHLH_TCP	Module 65	0	0.0377449	1	1
						bHLH_TCP	Module 66	0	0.0370327	1	1
						C2C2_CO-like	Module 01	16	2.49789	0.000652727	0.999928
						C2C2_CO-like	Module 02	0	1.63633	1	0.499949
						C2C2_CO-like	Module 03	0	1.38558	1	0.49994
						C2C2_CO-like	Module 04	0	0.960268	1	1
						C2C2_CO-like	Module 05	0	0.660163	1	1
						C2C2_CO-like	Module 06	0	0.641283	1	1
						C2C2_CO-like	Module 07	0	0.473012	1	1
						C2C2_CO-like	Module 08	0	0.424651	1	1
						C2C2_CO-like	Module 09	0	0.392189	1	1
						C2C2_CO-like	Module 10	0	0.378277	1	1
						C2C2_CO-like	Module 11	0	0.317991	1	1
						C2C2_CO-like	Module 12	0	0.313023	1	1
						C2C2_CO-like	Module 13	0	0.30706	1	1
						C2C2_CO-like	Module 14	0	0.301429	1	1
						C2C2_CO-like	Module 15	0	0.292486	1	1
						C2C2_CO-like	Module 16	0	0.270293	1	1
						C2C2_CO-like	Module 17	0	0.263337	1	1
						C2C2_CO-like	Module 18	0	0.253731	1	1
						C2C2_CO-like	Module 19	0	0.251412	1	1
						C2C2_CO-like	Module 20	0	0.234187	1	1
						C2C2_CO-like	Module 21	0	0.207688	1	1
						C2C2_CO-like	Module 22	1	0.19742	0.50042	1
						C2C2_CO-like	Module 23	0	0.188145	1	1
						C2C2_CO-like	Module 24	3	0.187814	0.125	1
						C2C2_CO-like	Module 25	0	0.186489	1	1
						C2C2_CO-like	Module 26	0	0.181851	1	1
						C2C2_CO-like	Module 27	0	0.181189	1	1
						C2C2_CO-like	Module 28	0	0.180195	1	1
						C2C2_CO-like	Module 29	0	0.164627	1	1
						C2C2_CO-like	Module 30	0	0.158002	1	1
						C2C2_CO-like	Module 31	0	0.147071	1	1
						C2C2_CO-like	Module 32	0	0.146077	1	1
						C2C2_CO-like	Module 33	0	0.143759	1	1
						C2C2_CO-like	Module 34	0	0.140115	1	1
						C2C2_CO-like	Module 35	0	0.117922	1	1
						C2C2_CO-like	Module 36	0	0.116928	1	1
						C2C2_CO-like	Module 37	0	0.10931	1	1
						C2C2_CO-like	Module 38	0	0.108978	1	1
						C2C2_CO-like	Module 39	0	0.107653	1	1
						C2C2_CO-like	Module 40	0	0.107322	1	1
						C2C2_CO-like	Module 41	0	0.103678	1	1
						C2C2_CO-like	Module 42	0	0.103016	1	1
						C2C2_CO-like	Module 43	0	0.0944037	1	1
						C2C2_CO-like	Module 44	0	0.0937412	1	1
						C2C2_CO-like	Module 45	0	0.081154	1	1
						C2C2_CO-like	Module 46	0	0.0788354	1	1
						C2C2_CO-like	Module 47	0	0.0735355	1	1
						C2C2_CO-like	Module 48	0	0.0649232	1	1
						C2C2_CO-like	Module 49	0	0.0642608	1	1
						C2C2_CO-like	Module 50	0	0.063267	1	1
						C2C2_CO-like	Module 51	0	0.0533298	1	1
						C2C2_CO-like	Module 52	0	0.0500174	1	1
						C2C2_CO-like	Module 53	0	0.0486924	1	1
						C2C2_CO-like	Module 54	0	0.0476987	1	1
						C2C2_CO-like	Module 55	0	0.037099	1	1
						C2C2_CO-like	Module 56	0	0.0367678	1	1
						C2C2_CO-like	Module 57	0	0.0364365	1	1
						C2C2_CO-like	Module 58	0	0.0347803	1	1
						C2C2_CO-like	Module 59	0	0.0347803	1	1
						C2C2_CO-like	Module 60	0	0.0281555	1	1
						C2C2_CO-like	Module 61	0	0.0255056	1	1
						C2C2_CO-like	Module 62	0	0.0255056	1	1
						C2C2_CO-like	Module 63	0	0.0231869	1	1
						C2C2_CO-like	Module 64	0	0.0195432	1	1
						C2C2_CO-like	Module 65	0	0.0175558	1	1
						C2C2_CO-like	Module 66	0	0.0172245	1	1
						C2C2_Dof	Module 01	3	8.24303	0.967349	0.113153
						C2C2_Dof	Module 02	0	5.39989	1	0.0312026
						C2C2_Dof	Module 03	10	4.57242	0.089673	0.971387
						C2C2_Dof	Module 04	11	3.16888	0.0285811	0.99357
						C2C2_Dof	Module 05	0	2.17854	1	0.249812
						C2C2_Dof	Module 06	1	2.11623	0.875194	0.499806
						C2C2_Dof	Module 07	6	1.56094	0.0623849	0.992226
						C2C2_Dof	Module 08	3	1.40135	0.312646	0.937549
						C2C2_Dof	Module 09	5	1.29422	0.109276	0.984434
						C2C2_Dof	Module 10	0	1.24831	1	0.499781
						C2C2_Dof	Module 11	0	1.04937	1	0.499739
						C2C2_Dof	Module 12	0	1.03298	1	0.499735
						C2C2_Dof	Module 13	0	1.0133	1	0.49973
						C2C2_Dof	Module 14	0	0.994717	1	1
						C2C2_Dof	Module 15	8	0.965203	0.00386204	1
						C2C2_Dof	Module 16	0	0.891966	1	1
						C2C2_Dof	Module 17	3	0.869011	0.125	1
						C2C2_Dof	Module 18	2	0.837311	0.250163	1
						C2C2_Dof	Module 19	1	0.829659	0.50033	1
						C2C2_Dof	Module 20	1	0.772818	0.500354	1
						C2C2_Dof	Module 21	0	0.685371	1	1
						C2C2_Dof	Module 22	0	0.651485	1	1
						C2C2_Dof	Module 23	0	0.620878	1	1
						C2C2_Dof	Module 24	0	0.619785	1	1
						C2C2_Dof	Module 25	3	0.615413	0.125	1
						C2C2_Dof	Module 26	0	0.600109	1	1
						C2C2_Dof	Module 27	0	0.597923	1	1
						C2C2_Dof	Module 28	1	0.594644	0.50046	1
						C2C2_Dof	Module 29	0	0.543268	1	1
						C2C2_Dof	Module 30	0	0.521406	1	1
						C2C2_Dof	Module 31	0	0.485334	1	1
						C2C2_Dof	Module 32	0	0.482055	1	1
						C2C2_Dof	Module 33	0	0.474403	1	1
						C2C2_Dof	Module 34	0	0.462379	1	1
						C2C2_Dof	Module 35	0	0.389142	1	1
						C2C2_Dof	Module 36	0	0.385863	1	1
						C2C2_Dof	Module 37	0	0.360721	1	1
						C2C2_Dof	Module 38	0	0.359628	1	1
						C2C2_Dof	Module 39	0	0.355256	1	1
						C2C2_Dof	Module 40	0	0.354163	1	1
						C2C2_Dof	Module 41	0	0.342139	1	1
						C2C2_Dof	Module 42	0	0.339953	1	1
						C2C2_Dof	Module 43	0	0.311532	1	1
						C2C2_Dof	Module 44	0	0.309346	1	1
						C2C2_Dof	Module 45	0	0.267808	1	1
						C2C2_Dof	Module 46	3	0.260157	0.124998	1
						C2C2_Dof	Module 47	0	0.242667	1	1
						C2C2_Dof	Module 48	0	0.214247	1	1
						C2C2_Dof	Module 49	0	0.21206	1	1
						C2C2_Dof	Module 50	0	0.208781	1	1
						C2C2_Dof	Module 51	0	0.175988	1	1
						C2C2_Dof	Module 52	0	0.165057	1	1
						C2C2_Dof	Module 53	0	0.160685	1	1
						C2C2_Dof	Module 54	0	0.157406	1	1
						C2C2_Dof	Module 55	0	0.122427	1	1
						C2C2_Dof	Module 56	0	0.121334	1	1
						C2C2_Dof	Module 57	0	0.12024	1	1
						C2C2_Dof	Module 58	0	0.114775	1	1
						C2C2_Dof	Module 59	0	0.114775	1	1
						C2C2_Dof	Module 60	0	0.0929131	1	1
						C2C2_Dof	Module 61	0	0.0841683	1	1
						C2C2_Dof	Module 62	0	0.0841683	1	1
						C2C2_Dof	Module 63	0	0.0765167	1	1
						C2C2_Dof	Module 64	0	0.0644926	1	1
						C2C2_Dof	Module 65	5	0.0579341	0.029719	1
						C2C2_Dof	Module 66	0	0.056841	1	1
						C2C2_GATA	Module 01	6	5.49535	0.50009	0.725586
						C2C2_GATA	Module 02	5	3.59993	0.363337	0.855502
						C2C2_GATA	Module 03	7	3.04828	0.171826	0.945376
						C2C2_GATA	Module 04	7	2.11259	0.0897587	0.980517
						C2C2_GATA	Module 05	1	1.45236	0.750188	0.749937
						C2C2_GATA	Module 06	1	1.41082	0.750194	0.749935
						C2C2_GATA	Module 07	0	1.04063	1	0.499825
						C2C2_GATA	Module 08	3	0.934232	0.125	1
						C2C2_GATA	Module 09	3	0.862817	0.125	1
						C2C2_GATA	Module 10	0	0.83221	1	1
						C2C2_GATA	Module 11	0	0.699581	1	1
						C2C2_GATA	Module 12	2	0.68865	0.250132	1
						C2C2_GATA	Module 13	2	0.675533	0.250135	1
						C2C2_GATA	Module 14	0	0.663144	1	1
						C2C2_GATA	Module 15	0	0.643469	1	1
						C2C2_GATA	Module 16	0	0.594644	1	1
						C2C2_GATA	Module 17	0	0.57934	1	1
						C2C2_GATA	Module 18	0	0.558207	1	1
						C2C2_GATA	Module 19	0	0.553106	1	1
						C2C2_GATA	Module 20	0	0.515212	1	1
						C2C2_GATA	Module 21	0	0.456914	1	1
						C2C2_GATA	Module 22	1	0.434323	0.50042	1
						C2C2_GATA	Module 23	0	0.413919	1	1
						C2C2_GATA	Module 24	2	0.41319	0.250221	1
						C2C2_GATA	Module 25	0	0.410275	1	1
						C2C2_GATA	Module 26	0	0.400073	1	1
						C2C2_GATA	Module 27	0	0.398615	1	1
						C2C2_GATA	Module 28	0	0.396429	1	1
						C2C2_GATA	Module 29	0	0.362179	1	1
						C2C2_GATA	Module 30	0	0.347604	1	1
						C2C2_GATA	Module 31	0	0.323556	1	1
						C2C2_GATA	Module 32	0	0.32137	1	1
						C2C2_GATA	Module 33	1	0.316269	0.500577	1
						C2C2_GATA	Module 34	0	0.308253	1	1
						C2C2_GATA	Module 35	1	0.259428	0.500703	1
						C2C2_GATA	Module 36	0	0.257242	1	1
						C2C2_GATA	Module 37	0	0.240481	1	1
						C2C2_GATA	Module 38	0	0.239752	1	1
						C2C2_GATA	Module 39	0	0.236837	1	1
						C2C2_GATA	Module 40	2	0.236109	0.250386	1
						C2C2_GATA	Module 41	0	0.228093	1	1
						C2C2_GATA	Module 42	0	0.226635	1	1
						C2C2_GATA	Module 43	0	0.207688	1	1
						C2C2_GATA	Module 44	0	0.206231	1	1
						C2C2_GATA	Module 45	0	0.178539	1	1
						C2C2_GATA	Module 46	0	0.173438	1	1
						C2C2_GATA	Module 47	0	0.161778	1	1
						C2C2_GATA	Module 48	0	0.142831	1	1
						C2C2_GATA	Module 49	0	0.141374	1	1
						C2C2_GATA	Module 50	0	0.139187	1	1
						C2C2_GATA	Module 51	0	0.117326	1	1
						C2C2_GATA	Module 52	0	0.110038	1	1
						C2C2_GATA	Module 53	0	0.107123	1	1
						C2C2_GATA	Module 54	0	0.104937	1	1
						C2C2_GATA	Module 55	0	0.0816178	1	1
						C2C2_GATA	Module 56	0	0.0808891	1	1
						C2C2_GATA	Module 57	0	0.0801603	1	1
						C2C2_GATA	Module 58	0	0.0765167	1	1
						C2C2_GATA	Module 59	0	0.0765167	1	1
						C2C2_GATA	Module 60	0	0.0619421	1	1
						C2C2_GATA	Module 61	0	0.0561122	1	1
						C2C2_GATA	Module 62	0	0.0561122	1	1
						C2C2_GATA	Module 63	0	0.0510111	1	1
						C2C2_GATA	Module 64	0	0.0429951	1	1
						C2C2_GATA	Module 65	0	0.0386227	1	1
						C2C2_GATA	Module 66	0	0.037894	1	1
						C2C2_YABBY	Module 01	3	1.87342	0.312525	0.937508
						C2C2_YABBY	Module 02	0	1.22725	1	0.499949
						C2C2_YABBY	Module 03	0	1.03919	1	0.49994
						C2C2_YABBY	Module 04	1	0.720201	0.500086	1
						C2C2_YABBY	Module 05	0	0.495122	1	1
						C2C2_YABBY	Module 06	1	0.480962	0.500129	1
						C2C2_YABBY	Module 07	0	0.354759	1	1
						C2C2_YABBY	Module 08	0	0.318488	1	1
						C2C2_YABBY	Module 09	0	0.294142	1	1
						C2C2_YABBY	Module 10	7	0.283708	0.00776459	1
						C2C2_YABBY	Module 11	0	0.238494	1	1
						C2C2_YABBY	Module 12	0	0.234767	1	1
						C2C2_YABBY	Module 13	0	0.230295	1	1
						C2C2_YABBY	Module 14	0	0.226072	1	1
						C2C2_YABBY	Module 15	0	0.219364	1	1
						C2C2_YABBY	Module 16	0	0.202719	1	1
						C2C2_YABBY	Module 17	0	0.197502	1	1
						C2C2_YABBY	Module 18	0	0.190298	1	1
						C2C2_YABBY	Module 19	0	0.188559	1	1
						C2C2_YABBY	Module 20	0	0.175641	1	1
						C2C2_YABBY	Module 21	0	0.155766	1	1
						C2C2_YABBY	Module 22	0	0.148065	1	1
						C2C2_YABBY	Module 23	0	0.141109	1	1
						C2C2_YABBY	Module 24	0	0.14086	1	1
						C2C2_YABBY	Module 25	0	0.139867	1	1
						C2C2_YABBY	Module 26	0	0.136388	1	1
						C2C2_YABBY	Module 27	0	0.135892	1	1
						C2C2_YABBY	Module 28	0	0.135146	1	1
						C2C2_YABBY	Module 29	0	0.12347	1	1
						C2C2_YABBY	Module 30	0	0.118501	1	1
						C2C2_YABBY	Module 31	0	0.110303	1	1
						C2C2_YABBY	Module 32	0	0.109558	1	1
						C2C2_YABBY	Module 33	0	0.107819	1	1
						C2C2_YABBY	Module 34	0	0.105086	1	1
						C2C2_YABBY	Module 35	0	0.0884413	1	1
						C2C2_YABBY	Module 36	0	0.0876961	1	1
						C2C2_YABBY	Module 37	0	0.0819821	1	1
						C2C2_YABBY	Module 38	0	0.0817337	1	1
						C2C2_YABBY	Module 39	0	0.08074	1	1
						C2C2_YABBY	Module 40	0	0.0804916	1	1
						C2C2_YABBY	Module 41	0	0.0777588	1	1
						C2C2_YABBY	Module 42	0	0.077262	1	1
						C2C2_YABBY	Module 43	3	0.0708028	0.124999	1
						C2C2_YABBY	Module 44	0	0.0703059	1	1
						C2C2_YABBY	Module 45	0	0.0608655	1	1
						C2C2_YABBY	Module 46	0	0.0591265	1	1
						C2C2_YABBY	Module 47	0	0.0551516	1	1
						C2C2_YABBY	Module 48	0	0.0486924	1	1
						C2C2_YABBY	Module 49	0	0.0481956	1	1
						C2C2_YABBY	Module 50	0	0.0474503	1	1
						C2C2_YABBY	Module 51	0	0.0399974	1	1
						C2C2_YABBY	Module 52	0	0.037513	1	1
						C2C2_YABBY	Module 53	0	0.0365193	1	1
						C2C2_YABBY	Module 54	0	0.035774	1	1
						C2C2_YABBY	Module 55	0	0.0278242	1	1
						C2C2_YABBY	Module 56	0	0.0275758	1	1
						C2C2_YABBY	Module 57	0	0.0273274	1	1
						C2C2_YABBY	Module 58	0	0.0260852	1	1
						C2C2_YABBY	Module 59	0	0.0260852	1	1
						C2C2_YABBY	Module 60	0	0.0211166	1	1
						C2C2_YABBY	Module 61	0	0.0191292	1	1
						C2C2_YABBY	Module 62	0	0.0191292	1	1
						C2C2_YABBY	Module 63	0	0.0173902	1	1
						C2C2_YABBY	Module 64	0	0.0146574	1	1
						C2C2_YABBY	Module 65	0	0.0131668	1	1
						C2C2_YABBY	Module 66	0	0.0129184	1	1
						C3H	Module 01	6	10.3662	0.895113	0.227047
						C3H	Module 02	9	6.79077	0.303619	0.849214
						C3H	Module 03	1	5.75016	0.984414	0.109235
						C3H	Module 04	3	3.98511	0.656493	0.656169
						C3H	Module 05	9	2.73968	0.0325934	0.994181
						C3H	Module 06	3	2.66132	0.500242	0.8125
						C3H	Module 07	1	1.963	0.750263	0.749912
						C3H	Module 08	3	1.7623	0.312646	0.937549
						C3H	Module 09	1	1.62759	0.750317	0.749894
						C3H	Module 10	0	1.56985	1	0.499781
						C3H	Module 11	1	1.31966	0.750391	0.74987
						C3H	Module 12	0	1.29904	1	0.499735
						C3H	Module 13	5	1.2743	0.109248	0.984451
						C3H	Module 14	0	1.25093	1	0.499725
						C3H	Module 15	0	1.21382	1	0.499717
						C3H	Module 16	1	1.12171	0.75046	0.749847
						C3H	Module 17	0	1.09285	1	0.499685
						C3H	Module 18	0	1.05298	1	0.499673
						C3H	Module 19	8	1.04336	0.0193456	0.998082
						C3H	Module 20	0	0.971878	1	1
						C3H	Module 21	0	0.861906	1	1
						C3H	Module 22	0	0.819291	1	1
						C3H	Module 23	2	0.780801	0.25022	1
						C3H	Module 24	0	0.779427	1	1
						C3H	Module 25	0	0.773928	1	1
						C3H	Module 26	5	0.754683	0.0311072	1
						C3H	Module 27	0	0.751934	1	1
						C3H	Module 28	3	0.74781	0.125	1
						C3H	Module 29	3	0.683201	0.125	1
						C3H	Module 30	0	0.655708	1	1
						C3H	Module 31	1	0.610345	0.500564	1
						C3H	Module 32	0	0.606221	1	1
						C3H	Module 33	6	0.596598	0.0154625	1
						C3H	Module 34	0	0.581477	1	1
						C3H	Module 35	1	0.489375	0.500703	1
						C3H	Module 36	2	0.485251	0.250355	1
						C3H	Module 37	0	0.453635	1	1
						C3H	Module 38	2	0.45226	0.250381	1
						C3H	Module 39	0	0.446761	1	1
						C3H	Module 40	0	0.445387	1	1
						C3H	Module 41	2	0.430265	0.2504	1
						C3H	Module 42	0	0.427516	1	1
						C3H	Module 43	0	0.391775	1	1
						C3H	Module 44	0	0.389026	1	1
						C3H	Module 45	0	0.336789	1	1
						C3H	Module 46	0	0.327167	1	1
						C3H	Module 47	0	0.305172	1	1
						C3H	Module 48	0	0.269431	1	1
						C3H	Module 49	0	0.266682	1	1
						C3H	Module 50	1	0.262558	0.501312	1
						C3H	Module 51	0	0.221319	1	1
						C3H	Module 52	0	0.207572	1	1
						C3H	Module 53	1	0.202074	0.501706	1
						C3H	Module 54	0	0.19795	1	1
						C3H	Module 55	0	0.153961	1	1
						C3H	Module 56	0	0.152586	1	1
						C3H	Module 57	0	0.151212	1	1
						C3H	Module 58	0	0.144338	1	1
						C3H	Module 59	0	0.144338	1	1
						C3H	Module 60	0	0.116845	1	1
						C3H	Module 61	3	0.105848	0.124984	1
						C3H	Module 62	0	0.105848	1	1
						C3H	Module 63	0	0.0962255	1	1
						C3H	Module 64	0	0.0811044	1	1
						C3H	Module 65	0	0.0728565	1	1
						C3H	Module 66	0	0.0714818	1	1
						CAMTA	Module 01	1	1.62363	0.75005	0.749983
						CAMTA	Module 02	0	1.06361	1	0.499949
						CAMTA	Module 03	2	0.900628	0.25003	1
						CAMTA	Module 04	0	0.624174	1	1
						CAMTA	Module 05	0	0.429106	1	1
						CAMTA	Module 06	0	0.416834	1	1
						CAMTA	Module 07	0	0.307458	1	1
						CAMTA	Module 08	0	0.276023	1	1
						CAMTA	Module 09	0	0.254923	1	1
						CAMTA	Module 10	0	0.24588	1	1
						CAMTA	Module 11	0	0.206694	1	1
						CAMTA	Module 12	0	0.203465	1	1
						CAMTA	Module 13	0	0.199589	1	1
						CAMTA	Module 14	0	0.195929	1	1
						CAMTA	Module 15	0	0.190116	1	1
						CAMTA	Module 16	3	0.17569	0.125	1
						CAMTA	Module 17	1	0.171169	0.500315	1
						CAMTA	Module 18	0	0.164925	1	1
						CAMTA	Module 19	0	0.163418	1	1
						CAMTA	Module 20	0	0.152222	1	1
						CAMTA	Module 21	0	0.134997	1	1
						CAMTA	Module 22	0	0.128323	1	1
						CAMTA	Module 23	1	0.122294	0.500441	1
						CAMTA	Module 24	0	0.122079	1	1
						CAMTA	Module 25	0	0.121218	1	1
						CAMTA	Module 26	0	0.118203	1	1
						CAMTA	Module 27	0	0.117773	1	1
						CAMTA	Module 28	0	0.117127	1	1
						CAMTA	Module 29	0	0.107007	1	1
						CAMTA	Module 30	0	0.102701	1	1
						CAMTA	Module 31	0	0.0955962	1	1
						CAMTA	Module 32	0	0.0949502	1	1
						CAMTA	Module 33	0	0.0934431	1	1
						CAMTA	Module 34	0	0.0910747	1	1
						CAMTA	Module 35	0	0.0766492	1	1
						CAMTA	Module 36	0	0.0760032	1	1
						CAMTA	Module 37	0	0.0710512	1	1
						CAMTA	Module 38	0	0.0708359	1	1
						CAMTA	Module 39	0	0.0699747	1	1
						CAMTA	Module 40	0	0.0697594	1	1
						CAMTA	Module 41	0	0.067391	1	1
						CAMTA	Module 42	0	0.0669604	1	1
						CAMTA	Module 43	0	0.0613624	1	1
						CAMTA	Module 44	0	0.0609318	1	1
						CAMTA	Module 45	0	0.0527501	1	1
						CAMTA	Module 46	0	0.051243	1	1
						CAMTA	Module 47	0	0.0477981	1	1
						CAMTA	Module 48	0	0.0422001	1	1
						CAMTA	Module 49	3	0.0417695	0.124997	1
						CAMTA	Module 50	0	0.0411236	1	1
						CAMTA	Module 51	0	0.0346644	1	1
						CAMTA	Module 52	0	0.0325113	1	1
						CAMTA	Module 53	0	0.0316501	1	1
						CAMTA	Module 54	0	0.0310042	1	1
						CAMTA	Module 55	2	0.0241143	0.251121	1
						CAMTA	Module 56	0	0.023899	1	1
						CAMTA	Module 57	0	0.0236837	1	1
						CAMTA	Module 58	0	0.0226072	1	1
						CAMTA	Module 59	0	0.0226072	1	1
						CAMTA	Module 60	0	0.0183011	1	1
						CAMTA	Module 61	0	0.0165786	1	1
						CAMTA	Module 62	0	0.0165786	1	1
						CAMTA	Module 63	0	0.0150715	1	1
						CAMTA	Module 64	0	0.0127031	1	1
						CAMTA	Module 65	0	0.0114113	1	1
						CAMTA	Module 66	0	0.0111959	1	1
						CCAAT_Dr1	Module 01	2	2.12321	0.687575	0.687475
						CCAAT_Dr1	Module 02	1	1.39088	0.750076	0.749975
						CCAAT_Dr1	Module 03	0	1.17774	1	0.49994
						CCAAT_Dr1	Module 04	0	0.816227	1	1
						CCAAT_Dr1	Module 05	3	0.561139	0.125	1
						CCAAT_Dr1	Module 06	2	0.54509	0.250065	1
						CCAAT_Dr1	Module 07	0	0.40206	1	1
						CCAAT_Dr1	Module 08	0	0.360953	1	1
						CCAAT_Dr1	Module 09	0	0.333361	1	1
						CCAAT_Dr1	Module 10	0	0.321536	1	1
						CCAAT_Dr1	Module 11	1	0.270293	0.500261	1
						CCAAT_Dr1	Module 12	0	0.266069	1	1
						CCAAT_Dr1	Module 13	0	0.261001	1	1
						CCAAT_Dr1	Module 14	0	0.256215	1	1
						CCAAT_Dr1	Module 15	0	0.248613	1	1
						CCAAT_Dr1	Module 16	0	0.229749	1	1
						CCAAT_Dr1	Module 17	3	0.223836	0.125	1
						CCAAT_Dr1	Module 18	0	0.215671	1	1
						CCAAT_Dr1	Module 19	2	0.2137	0.250165	1
						CCAAT_Dr1	Module 20	0	0.199059	1	1
						CCAAT_Dr1	Module 21	0	0.176535	1	1
						CCAAT_Dr1	Module 22	0	0.167807	1	1
						CCAAT_Dr1	Module 23	0	0.159923	1	1
						CCAAT_Dr1	Module 24	0	0.159642	1	1
						CCAAT_Dr1	Module 25	0	0.158515	1	1
						CCAAT_Dr1	Module 26	0	0.154574	1	1
						CCAAT_Dr1	Module 27	0	0.15401	1	1
						CCAAT_Dr1	Module 28	1	0.153166	0.50046	1
						CCAAT_Dr1	Module 29	1	0.139933	0.500504	1
						CCAAT_Dr1	Module 30	0	0.134302	1	1
						CCAAT_Dr1	Module 31	0	0.12501	1	1
						CCAAT_Dr1	Module 32	0	0.124166	1	1
						CCAAT_Dr1	Module 33	1	0.122195	0.500577	1
						CCAAT_Dr1	Module 34	0	0.119098	1	1
						CCAAT_Dr1	Module 35	0	0.100234	1	1
						CCAAT_Dr1	Module 36	0	0.0993889	1	1
						CCAAT_Dr1	Module 37	0	0.0929131	1	1
						CCAAT_Dr1	Module 38	0	0.0926315	1	1
						CCAAT_Dr1	Module 39	0	0.0915053	1	1
						CCAAT_Dr1	Module 40	0	0.0912238	1	1
						CCAAT_Dr1	Module 41	0	0.0881267	1	1
						CCAAT_Dr1	Module 42	0	0.0875636	1	1
						CCAAT_Dr1	Module 43	0	0.0802431	1	1
						CCAAT_Dr1	Module 44	0	0.07968	1	1
						CCAAT_Dr1	Module 45	0	0.0689809	1	1
						CCAAT_Dr1	Module 46	0	0.0670101	1	1
						CCAAT_Dr1	Module 47	0	0.0625052	1	1
						CCAAT_Dr1	Module 48	0	0.0551847	1	1
						CCAAT_Dr1	Module 49	0	0.0546216	1	1
						CCAAT_Dr1	Module 50	0	0.053777	1	1
						CCAAT_Dr1	Module 51	0	0.0453303	1	1
						CCAAT_Dr1	Module 52	0	0.0425148	1	1
						CCAAT_Dr1	Module 53	0	0.0413886	1	1
						CCAAT_Dr1	Module 54	0	0.0405439	1	1
						CCAAT_Dr1	Module 55	0	0.0315341	1	1
						CCAAT_Dr1	Module 56	0	0.0312526	1	1
						CCAAT_Dr1	Module 57	0	0.030971	1	1
						CCAAT_Dr1	Module 58	0	0.0295633	1	1
						CCAAT_Dr1	Module 59	0	0.0295633	1	1
						CCAAT_Dr1	Module 60	0	0.0239322	1	1
						CCAAT_Dr1	Module 61	0	0.0216797	1	1
						CCAAT_Dr1	Module 62	0	0.0216797	1	1
						CCAAT_Dr1	Module 63	0	0.0197088	1	1
						CCAAT_Dr1	Module 64	0	0.0166117	1	1
						CCAAT_Dr1	Module 65	0	0.0149224	1	1
						CCAAT_Dr1	Module 66	0	0.0146409	1	1
						CCAAT_HAP2	Module 01	0	1.99831	1	0.499967
						CCAAT_HAP2	Module 02	0	1.30906	1	0.499949
						CCAAT_HAP2	Module 03	2	1.10846	0.50009	0.875
						CCAAT_HAP2	Module 04	0	0.768214	1	1
						CCAAT_HAP2	Module 05	2	0.528131	0.250063	1
						CCAAT_HAP2	Module 06	0	0.513026	1	1
						CCAAT_HAP2	Module 07	3	0.37841	0.125	1
						CCAAT_HAP2	Module 08	0	0.339721	1	1
						CCAAT_HAP2	Module 09	0	0.313751	1	1
						CCAAT_HAP2	Module 10	0	0.302622	1	1
						CCAAT_HAP2	Module 11	0	0.254393	1	1
						CCAAT_HAP2	Module 12	0	0.250418	1	1
						CCAAT_HAP2	Module 13	2	0.245648	0.250135	1
						CCAAT_HAP2	Module 14	0	0.241143	1	1
						CCAAT_HAP2	Module 15	1	0.233989	0.500283	1
						CCAAT_HAP2	Module 16	0	0.216234	1	1
						CCAAT_HAP2	Module 17	0	0.210669	1	1
						CCAAT_HAP2	Module 18	1	0.202984	0.500327	1
						CCAAT_HAP2	Module 19	0	0.20113	1	1
						CCAAT_HAP2	Module 20	1	0.18735	0.500354	1
						CCAAT_HAP2	Module 21	0	0.16615	1	1
						CCAAT_HAP2	Module 22	0	0.157936	1	1
						CCAAT_HAP2	Module 23	0	0.150516	1	1
						CCAAT_HAP2	Module 24	1	0.150251	0.500441	1
						CCAAT_HAP2	Module 25	0	0.149191	1	1
						CCAAT_HAP2	Module 26	0	0.145481	1	1
						CCAAT_HAP2	Module 27	0	0.144951	1	1
						CCAAT_HAP2	Module 28	0	0.144156	1	1
						CCAAT_HAP2	Module 29	0	0.131701	1	1
						CCAAT_HAP2	Module 30	0	0.126402	1	1
						CCAAT_HAP2	Module 31	0	0.117657	1	1
						CCAAT_HAP2	Module 32	0	0.116862	1	1
						CCAAT_HAP2	Module 33	0	0.115007	1	1
						CCAAT_HAP2	Module 34	0	0.112092	1	1
						CCAAT_HAP2	Module 35	0	0.0943374	1	1
						CCAAT_HAP2	Module 36	0	0.0935425	1	1
						CCAAT_HAP2	Module 37	0	0.0874476	1	1
						CCAAT_HAP2	Module 38	0	0.0871826	1	1
						CCAAT_HAP2	Module 39	0	0.0861227	1	1
						CCAAT_HAP2	Module 40	0	0.0858577	1	1
						CCAAT_HAP2	Module 41	0	0.0829427	1	1
						CCAAT_HAP2	Module 42	0	0.0824128	1	1
						CCAAT_HAP2	Module 43	0	0.0755229	1	1
						CCAAT_HAP2	Module 44	0	0.074993	1	1
						CCAAT_HAP2	Module 45	0	0.0649232	1	1
						CCAAT_HAP2	Module 46	0	0.0630683	1	1
						CCAAT_HAP2	Module 47	3	0.0588284	0.124998	1
						CCAAT_HAP2	Module 48	0	0.0519386	1	1
						CCAAT_HAP2	Module 49	0	0.0514086	1	1
						CCAAT_HAP2	Module 50	0	0.0506136	1	1
						CCAAT_HAP2	Module 51	0	0.0426638	1	1
						CCAAT_HAP2	Module 52	0	0.0400139	1	1
						CCAAT_HAP2	Module 53	0	0.0389539	1	1
						CCAAT_HAP2	Module 54	0	0.038159	1	1
						CCAAT_HAP2	Module 55	0	0.0296792	1	1
						CCAAT_HAP2	Module 56	0	0.0294142	1	1
						CCAAT_HAP2	Module 57	0	0.0291492	1	1
						CCAAT_HAP2	Module 58	0	0.0278242	1	1
						CCAAT_HAP2	Module 59	0	0.0278242	1	1
						CCAAT_HAP2	Module 60	0	0.0225244	1	1
						CCAAT_HAP2	Module 61	0	0.0204044	1	1
						CCAAT_HAP2	Module 62	0	0.0204044	1	1
						CCAAT_HAP2	Module 63	0	0.0185495	1	1
						CCAAT_HAP2	Module 64	0	0.0156346	1	1
						CCAAT_HAP2	Module 65	0	0.0140446	1	1
						CCAAT_HAP2	Module 66	0	0.0137796	1	1
						CCAAT_HAP3	Module 01	0	0.374683	1	1
						CCAAT_HAP3	Module 02	3	0.24545	0.125	1
						CCAAT_HAP3	Module 03	0	0.207837	1	1
						CCAAT_HAP3	Module 04	0	0.14404	1	1
						CCAAT_HAP3	Module 05	0	0.0990245	1	1
						CCAAT_HAP3	Module 06	0	0.0961924	1	1
						CCAAT_HAP3	Module 07	0	0.0709518	1	1
						CCAAT_HAP3	Module 08	0	0.0636976	1	1
						CCAAT_HAP3	Module 09	0	0.0588284	1	1
						CCAAT_HAP3	Module 10	0	0.0567416	1	1
						CCAAT_HAP3	Module 11	0	0.0476987	1	1
						CCAAT_HAP3	Module 12	0	0.0469534	1	1
						CCAAT_HAP3	Module 13	0	0.0460591	1	1
						CCAAT_HAP3	Module 14	0	0.0452144	1	1
						CCAAT_HAP3	Module 15	0	0.0438729	1	1
						CCAAT_HAP3	Module 16	0	0.0405439	1	1
						CCAAT_HAP3	Module 17	0	0.0395005	1	1
						CCAAT_HAP3	Module 18	0	0.0380596	1	1
						CCAAT_HAP3	Module 19	0	0.0377118	1	1
						CCAAT_HAP3	Module 20	0	0.0351281	1	1
						CCAAT_HAP3	Module 21	0	0.0311532	1	1
						CCAAT_HAP3	Module 22	0	0.0296129	1	1
						CCAAT_HAP3	Module 23	0	0.0282217	1	1
						CCAAT_HAP3	Module 24	0	0.028172	1	1
						CCAAT_HAP3	Module 25	0	0.0279733	1	1
						CCAAT_HAP3	Module 26	0	0.0272777	1	1
						CCAAT_HAP3	Module 27	0	0.0271783	1	1
						CCAAT_HAP3	Module 28	0	0.0270293	1	1
						CCAAT_HAP3	Module 29	0	0.024694	1	1
						CCAAT_HAP3	Module 30	0	0.0237003	1	1
						CCAAT_HAP3	Module 31	0	0.0220607	1	1
						CCAAT_HAP3	Module 32	0	0.0219116	1	1
						CCAAT_HAP3	Module 33	0	0.0215638	1	1
						CCAAT_HAP3	Module 34	0	0.0210172	1	1
						CCAAT_HAP3	Module 35	0	0.0176883	1	1
						CCAAT_HAP3	Module 36	0	0.0175392	1	1
						CCAAT_HAP3	Module 37	0	0.0163964	1	1
						CCAAT_HAP3	Module 38	0	0.0163467	1	1
						CCAAT_HAP3	Module 39	0	0.016148	1	1
						CCAAT_HAP3	Module 40	0	0.0160983	1	1
						CCAAT_HAP3	Module 41	0	0.0155518	1	1
						CCAAT_HAP3	Module 42	0	0.0154524	1	1
						CCAAT_HAP3	Module 43	0	0.0141606	1	1
						CCAAT_HAP3	Module 44	0	0.0140612	1	1
						CCAAT_HAP3	Module 45	0	0.0121731	1	1
						CCAAT_HAP3	Module 46	0	0.0118253	1	1
						CCAAT_HAP3	Module 47	0	0.0110303	1	1
						CCAAT_HAP3	Module 48	0	0.00973848	1	1
						CCAAT_HAP3	Module 49	0	0.00963911	1	1
						CCAAT_HAP3	Module 50	0	0.00949005	1	1
						CCAAT_HAP3	Module 51	0	0.00799947	1	1
						CCAAT_HAP3	Module 52	0	0.00750261	1	1
						CCAAT_HAP3	Module 53	0	0.00730386	1	1
						CCAAT_HAP3	Module 54	0	0.00715481	1	1
						CCAAT_HAP3	Module 55	0	0.00556485	1	1
						CCAAT_HAP3	Module 56	0	0.00551516	1	1
						CCAAT_HAP3	Module 57	0	0.00546548	1	1
						CCAAT_HAP3	Module 58	0	0.00521705	1	1
						CCAAT_HAP3	Module 59	0	0.00521705	1	1
						CCAAT_HAP3	Module 60	0	0.00422332	1	1
						CCAAT_HAP3	Module 61	0	0.00382583	1	1
						CCAAT_HAP3	Module 62	0	0.00382583	1	1
						CCAAT_HAP3	Module 63	0	0.00347803	1	1
						CCAAT_HAP3	Module 64	0	0.00293148	1	1
						CCAAT_HAP3	Module 65	0	0.00263337	1	1
						CCAAT_HAP3	Module 66	0	0.00258368	1	1
						CCAAT_HAP5	Module 01	3	2.2481	0.500062	0.8125
						CCAAT_HAP5	Module 02	1	1.4727	0.750076	0.749975
						CCAAT_HAP5	Module 03	0	1.24702	1	0.49994
						CCAAT_HAP5	Module 04	0	0.864241	1	1
						CCAAT_HAP5	Module 05	0	0.594147	1	1
						CCAAT_HAP5	Module 06	1	0.577154	0.500129	1
						CCAAT_HAP5	Module 07	0	0.425711	1	1
						CCAAT_HAP5	Module 08	0	0.382186	1	1
						CCAAT_HAP5	Module 09	0	0.35297	1	1
						CCAAT_HAP5	Module 10	0	0.340449	1	1
						CCAAT_HAP5	Module 11	3	0.286192	0.125	1
						CCAAT_HAP5	Module 12	0	0.28172	1	1
						CCAAT_HAP5	Module 13	0	0.276354	1	1
						CCAAT_HAP5	Module 14	0	0.271286	1	1
						CCAAT_HAP5	Module 15	0	0.263237	1	1
						CCAAT_HAP5	Module 16	0	0.243263	1	1
						CCAAT_HAP5	Module 17	0	0.237003	1	1
						CCAAT_HAP5	Module 18	0	0.228358	1	1
						CCAAT_HAP5	Module 19	0	0.226271	1	1
						CCAAT_HAP5	Module 20	0	0.210769	1	1
						CCAAT_HAP5	Module 21	0	0.186919	1	1
						CCAAT_HAP5	Module 22	0	0.177678	1	1
						CCAAT_HAP5	Module 23	0	0.16933	1	1
						CCAAT_HAP5	Module 24	0	0.169032	1	1
						CCAAT_HAP5	Module 25	0	0.16784	1	1
						CCAAT_HAP5	Module 26	0	0.163666	1	1
						CCAAT_HAP5	Module 27	0	0.16307	1	1
						CCAAT_HAP5	Module 28	0	0.162176	1	1
						CCAAT_HAP5	Module 29	0	0.148164	1	1
						CCAAT_HAP5	Module 30	2	0.142202	0.250262	1
						CCAAT_HAP5	Module 31	0	0.132364	1	1
						CCAAT_HAP5	Module 32	0	0.13147	1	1
						CCAAT_HAP5	Module 33	0	0.129383	1	1
						CCAAT_HAP5	Module 34	0	0.126103	1	1
						CCAAT_HAP5	Module 35	2	0.10613	0.250352	1
						CCAAT_HAP5	Module 36	0	0.105235	1	1
						CCAAT_HAP5	Module 37	0	0.0983786	1	1
						CCAAT_HAP5	Module 38	0	0.0980805	1	1
						CCAAT_HAP5	Module 39	0	0.096888	1	1
						CCAAT_HAP5	Module 40	1	0.0965899	0.500773	1
						CCAAT_HAP5	Module 41	0	0.0933106	1	1
						CCAAT_HAP5	Module 42	0	0.0927144	1	1
						CCAAT_HAP5	Module 43	0	0.0849633	1	1
						CCAAT_HAP5	Module 44	0	0.0843671	1	1
						CCAAT_HAP5	Module 45	0	0.0730386	1	1
						CCAAT_HAP5	Module 46	1	0.0709518	0.501053	1
						CCAAT_HAP5	Module 47	0	0.066182	1	1
						CCAAT_HAP5	Module 48	0	0.0584309	1	1
						CCAAT_HAP5	Module 49	0	0.0578347	1	1
						CCAAT_HAP5	Module 50	0	0.0569403	1	1
						CCAAT_HAP5	Module 51	0	0.0479968	1	1
						CCAAT_HAP5	Module 52	4	0.0450157	0.0620785	1
						CCAAT_HAP5	Module 53	0	0.0438232	1	1
						CCAAT_HAP5	Module 54	0	0.0429288	1	1
						CCAAT_HAP5	Module 55	0	0.0333891	1	1
						CCAAT_HAP5	Module 56	0	0.033091	1	1
						CCAAT_HAP5	Module 57	0	0.0327929	1	1
						CCAAT_HAP5	Module 58	0	0.0313023	1	1
						CCAAT_HAP5	Module 59	0	0.0313023	1	1
						CCAAT_HAP5	Module 60	0	0.0253399	1	1
						CCAAT_HAP5	Module 61	0	0.022955	1	1
						CCAAT_HAP5	Module 62	0	0.022955	1	1
						CCAAT_HAP5	Module 63	0	0.0208682	1	1
						CCAAT_HAP5	Module 64	0	0.0175889	1	1
						CCAAT_HAP5	Module 65	0	0.0158002	1	1
						CCAAT_HAP5	Module 66	0	0.0155021	1	1
						CPP	Module 01	1	2.87257	0.87505	0.49995
						CPP	Module 02	6	1.88178	0.0624668	0.992199
						CPP	Module 03	0	1.59342	1	0.49994
						CPP	Module 04	0	1.10431	1	0.499914
						CPP	Module 05	1	0.759188	0.500125	1
						CPP	Module 06	3	0.737475	0.125	1
						CPP	Module 07	0	0.543964	1	1
						CPP	Module 08	0	0.488349	1	1
						CPP	Module 09	0	0.451018	1	1
						CPP	Module 10	0	0.435019	1	1
						CPP	Module 11	3	0.36569	0.125	1
						CPP	Module 12	0	0.359976	1	1
						CPP	Module 13	0	0.353119	1	1
						CPP	Module 14	0	0.346644	1	1
						CPP	Module 15	0	0.336359	1	1
						CPP	Module 16	0	0.310837	1	1
						CPP	Module 17	0	0.302837	1	1
						CPP	Module 18	0	0.29179	1	1
						CPP	Module 19	2	0.289124	0.250165	1
						CPP	Module 20	0	0.269315	1	1
						CPP	Module 21	0	0.238841	1	1
						CPP	Module 22	0	0.227033	1	1
						CPP	Module 23	0	0.216367	1	1
						CPP	Module 24	0	0.215986	1	1
						CPP	Module 25	0	0.214462	1	1
						CPP	Module 26	4	0.209129	0.0623856	1
						CPP	Module 27	0	0.208367	1	1
						CPP	Module 28	0	0.207224	1	1
						CPP	Module 29	0	0.189321	1	1
						CPP	Module 30	0	0.181702	1	1
						CPP	Module 31	0	0.169132	1	1
						CPP	Module 32	0	0.167989	1	1
						CPP	Module 33	3	0.165322	0.124999	1
						CPP	Module 34	0	0.161132	1	1
						CPP	Module 35	0	0.13561	1	1
						CPP	Module 36	0	0.134467	1	1
						CPP	Module 37	0	0.125706	1	1
						CPP	Module 38	0	0.125325	1	1
						CPP	Module 39	0	0.123801	1	1
						CPP	Module 40	0	0.12342	1	1
						CPP	Module 41	0	0.11923	1	1
						CPP	Module 42	0	0.118468	1	1
						CPP	Module 43	0	0.108564	1	1
						CPP	Module 44	0	0.107802	1	1
						CPP	Module 45	0	0.0933271	1	1
						CPP	Module 46	0	0.0906607	1	1
						CPP	Module 47	0	0.0845658	1	1
						CPP	Module 48	0	0.0746617	1	1
						CPP	Module 49	0	0.0738999	1	1
						CPP	Module 50	0	0.0727571	1	1
						CPP	Module 51	0	0.0613293	1	1
						CPP	Module 52	0	0.05752	1	1
						CPP	Module 53	0	0.0559963	1	1
						CPP	Module 54	0	0.0548535	1	1
						CPP	Module 55	0	0.0426638	1	1
						CPP	Module 56	0	0.0422829	1	1
						CPP	Module 57	0	0.041902	1	1
						CPP	Module 58	0	0.0399974	1	1
						CPP	Module 59	0	0.0399974	1	1
						CPP	Module 60	0	0.0323788	1	1
						CPP	Module 61	0	0.0293314	1	1
						CPP	Module 62	0	0.0293314	1	1
						CPP	Module 63	0	0.0266649	1	1
						CPP	Module 64	0	0.0224747	1	1
						CPP	Module 65	0	0.0201891	1	1
						CPP	Module 66	0	0.0198082	1	1
						CSD	Module 01	0	1.12405	1	0.499967
						CSD	Module 02	0	0.736349	1	1
						CSD	Module 03	0	0.623511	1	1
						CSD	Module 04	0	0.43212	1	1
						CSD	Module 05	1	0.297073	0.500125	1
						CSD	Module 06	0	0.288577	1	1
						CSD	Module 07	0	0.212855	1	1
						CSD	Module 08	0	0.191093	1	1
						CSD	Module 09	0	0.176485	1	1
						CSD	Module 10	0	0.170225	1	1
						CSD	Module 11	0	0.143096	1	1
						CSD	Module 12	4	0.14086	0.0624337	1
						CSD	Module 13	0	0.138177	1	1
						CSD	Module 14	0	0.135643	1	1
						CSD	Module 15	0	0.131619	1	1
						CSD	Module 16	0	0.121632	1	1
						CSD	Module 17	0	0.118501	1	1
						CSD	Module 18	0	0.114179	1	1
						CSD	Module 19	0	0.113135	1	1
						CSD	Module 20	0	0.105384	1	1
						CSD	Module 21	0	0.0934596	1	1
						CSD	Module 22	1	0.0888388	0.50042	1
						CSD	Module 23	0	0.0846652	1	1
						CSD	Module 24	0	0.0845161	1	1
						CSD	Module 25	0	0.0839199	1	1
						CSD	Module 26	0	0.0818331	1	1
						CSD	Module 27	0	0.081535	1	1
						CSD	Module 28	0	0.0810878	1	1
						CSD	Module 29	1	0.074082	0.500504	1
						CSD	Module 30	0	0.0711009	1	1
						CSD	Module 31	0	0.066182	1	1
						CSD	Module 32	0	0.0657348	1	1
						CSD	Module 33	0	0.0646914	1	1
						CSD	Module 34	0	0.0630517	1	1
						CSD	Module 35	0	0.0530648	1	1
						CSD	Module 36	0	0.0526176	1	1
						CSD	Module 37	0	0.0491893	1	1
						CSD	Module 38	0	0.0490402	1	1
						CSD	Module 39	0	0.048444	1	1
						CSD	Module 40	0	0.0482949	1	1
						CSD	Module 41	0	0.0466553	1	1
						CSD	Module 42	0	0.0463572	1	1
						CSD	Module 43	0	0.0424817	1	1
						CSD	Module 44	0	0.0421835	1	1
						CSD	Module 45	0	0.0365193	1	1
						CSD	Module 46	0	0.0354759	1	1
						CSD	Module 47	0	0.033091	1	1
						CSD	Module 48	0	0.0292155	1	1
						CSD	Module 49	0	0.0289173	1	1
						CSD	Module 50	0	0.0284702	1	1
						CSD	Module 51	0	0.0239984	1	1
						CSD	Module 52	0	0.0225078	1	1
						CSD	Module 53	0	0.0219116	1	1
						CSD	Module 54	0	0.0214644	1	1
						CSD	Module 55	0	0.0166945	1	1
						CSD	Module 56	0	0.0165455	1	1
						CSD	Module 57	0	0.0163964	1	1
						CSD	Module 58	0	0.0156511	1	1
						CSD	Module 59	0	0.0156511	1	1
						CSD	Module 60	0	0.01267	1	1
						CSD	Module 61	0	0.0114775	1	1
						CSD	Module 62	0	0.0114775	1	1
						CSD	Module 63	2	0.0104341	0.251799	1
						CSD	Module 64	0	0.00879445	1	1
						CSD	Module 65	0	0.0079001	1	1
						CSD	Module 66	0	0.00775104	1	1
						E2F/DP	Module 01	1	3.24725	0.937541	0.312425
						E2F/DP	Module 02	9	2.12723	0.0326659	0.994157
						E2F/DP	Module 03	0	1.80126	1	0.49994
						E2F/DP	Module 04	1	1.24835	0.750129	0.749957
						E2F/DP	Module 05	1	0.858212	0.500125	1
						E2F/DP	Module 06	2	0.833667	0.250065	1
						E2F/DP	Module 07	0	0.614916	1	1
						E2F/DP	Module 08	0	0.552046	1	1
						E2F/DP	Module 09	0	0.509846	1	1
						E2F/DP	Module 10	0	0.49176	1	1
						E2F/DP	Module 11	1	0.413389	0.500261	1
						E2F/DP	Module 12	0	0.40693	1	1
						E2F/DP	Module 13	1	0.399179	0.50027	1
						E2F/DP	Module 14	0	0.391858	1	1
						E2F/DP	Module 15	0	0.380232	1	1
						E2F/DP	Module 16	0	0.35138	1	1
						E2F/DP	Module 17	0	0.342338	1	1
						E2F/DP	Module 18	0	0.32985	1	1
						E2F/DP	Module 19	2	0.326835	0.250165	1
						E2F/DP	Module 20	0	0.304444	1	1
						E2F/DP	Module 21	0	0.269995	1	1
						E2F/DP	Module 22	0	0.256646	1	1
						E2F/DP	Module 23	0	0.244588	1	1
						E2F/DP	Module 24	0	0.244158	1	1
						E2F/DP	Module 25	0	0.242435	1	1
						E2F/DP	Module 26	1	0.236407	0.500456	1
						E2F/DP	Module 27	0	0.235545	1	1
						E2F/DP	Module 28	4	0.234254	0.0623845	1
						E2F/DP	Module 29	0	0.214015	1	1
						E2F/DP	Module 30	0	0.205403	1	1
						E2F/DP	Module 31	0	0.191192	1	1
						E2F/DP	Module 32	0	0.1899	1	1
						E2F/DP	Module 33	2	0.186886	0.250288	1
						E2F/DP	Module 34	0	0.182149	1	1
						E2F/DP	Module 35	0	0.153298	1	1
						E2F/DP	Module 36	0	0.152006	1	1
						E2F/DP	Module 37	0	0.142102	1	1
						E2F/DP	Module 38	0	0.141672	1	1
						E2F/DP	Module 39	0	0.139949	1	1
						E2F/DP	Module 40	0	0.139519	1	1
						E2F/DP	Module 41	0	0.134782	1	1
						E2F/DP	Module 42	0	0.133921	1	1
						E2F/DP	Module 43	0	0.122725	1	1
						E2F/DP	Module 44	0	0.121864	1	1
						E2F/DP	Module 45	0	0.1055	1	1
						E2F/DP	Module 46	1	0.102486	0.501053	1
						E2F/DP	Module 47	0	0.0955962	1	1
						E2F/DP	Module 48	0	0.0844002	1	1
						E2F/DP	Module 49	0	0.083539	1	1
						E2F/DP	Module 50	0	0.0822471	1	1
						E2F/DP	Module 51	0	0.0693287	1	1
						E2F/DP	Module 52	0	0.0650226	1	1
						E2F/DP	Module 53	0	0.0633002	1	1
						E2F/DP	Module 54	0	0.0620083	1	1
						E2F/DP	Module 55	0	0.0482287	1	1
						E2F/DP	Module 56	0	0.0477981	1	1
						E2F/DP	Module 57	0	0.0473675	1	1
						E2F/DP	Module 58	0	0.0452144	1	1
						E2F/DP	Module 59	0	0.0452144	1	1
						E2F/DP	Module 60	0	0.0366021	1	1
						E2F/DP	Module 61	0	0.0331572	1	1
						E2F/DP	Module 62	0	0.0331572	1	1
						E2F/DP	Module 63	0	0.0301429	1	1
						E2F/DP	Module 64	0	0.0254062	1	1
						E2F/DP	Module 65	0	0.0228225	1	1
						E2F/DP	Module 66	0	0.0223919	1	1
						EIL	Module 01	0	1.49873	1	0.499967
						EIL	Module 02	0	0.981798	1	1
						EIL	Module 03	2	0.831349	0.25003	1
						EIL	Module 04	0	0.576161	1	1
						EIL	Module 05	0	0.396098	1	1
						EIL	Module 06	0	0.38477	1	1
						EIL	Module 07	0	0.283807	1	1
						EIL	Module 08	1	0.254791	0.500195	1
						EIL	Module 09	0	0.235314	1	1
						EIL	Module 10	0	0.226966	1	1
						EIL	Module 11	0	0.190795	1	1
						EIL	Module 12	0	0.187814	1	1
						EIL	Module 13	0	0.184236	1	1
						EIL	Module 14	0	0.180858	1	1
						EIL	Module 15	0	0.175491	1	1
						EIL	Module 16	2	0.162176	0.250153	1
						EIL	Module 17	0	0.158002	1	1
						EIL	Module 18	3	0.152238	0.125	1
						EIL	Module 19	0	0.150847	1	1
						EIL	Module 20	0	0.140512	1	1
						EIL	Module 21	0	0.124613	1	1
						EIL	Module 22	0	0.118452	1	1
						EIL	Module 23	3	0.112887	0.125	1
						EIL	Module 24	0	0.112688	1	1
						EIL	Module 25	0	0.111893	1	1
						EIL	Module 26	0	0.109111	1	1
						EIL	Module 27	0	0.108713	1	1
						EIL	Module 28	0	0.108117	1	1
						EIL	Module 29	0	0.0987761	1	1
						EIL	Module 30	0	0.0948012	1	1
						EIL	Module 31	0	0.0882426	1	1
						EIL	Module 32	0	0.0876464	1	1
						EIL	Module 33	0	0.0862552	1	1
						EIL	Module 34	0	0.084069	1	1
						EIL	Module 35	0	0.0707531	1	1
						EIL	Module 36	0	0.0701568	1	1
						EIL	Module 37	0	0.0655857	1	1
						EIL	Module 38	0	0.065387	1	1
						EIL	Module 39	0	0.064592	1	1
						EIL	Module 40	0	0.0643932	1	1
						EIL	Module 41	0	0.0622071	1	1
						EIL	Module 42	0	0.0618096	1	1
						EIL	Module 43	0	0.0566422	1	1
						EIL	Module 44	0	0.0562447	1	1
						EIL	Module 45	0	0.0486924	1	1
						EIL	Module 46	0	0.0473012	1	1
						EIL	Module 47	0	0.0441213	1	1
						EIL	Module 48	0	0.0389539	1	1
						EIL	Module 49	1	0.0385565	0.501292	1
						EIL	Module 50	0	0.0379602	1	1
						EIL	Module 51	0	0.0319979	1	1
						EIL	Module 52	0	0.0300104	1	1
						EIL	Module 53	0	0.0292155	1	1
						EIL	Module 54	0	0.0286192	1	1
						EIL	Module 55	0	0.0222594	1	1
						EIL	Module 56	0	0.0220607	1	1
						EIL	Module 57	0	0.0218619	1	1
						EIL	Module 58	0	0.0208682	1	1
						EIL	Module 59	0	0.0208682	1	1
						EIL	Module 60	0	0.0168933	1	1
						EIL	Module 61	0	0.0153033	1	1
						EIL	Module 62	0	0.0153033	1	1
						EIL	Module 63	0	0.0139121	1	1
						EIL	Module 64	0	0.0117259	1	1
						EIL	Module 65	0	0.0105335	1	1
						EIL	Module 66	0	0.0103347	1	1
						FHA	Module 01	6	5.62025	0.50009	0.725586
						FHA	Module 02	11	3.68174	0.0286247	0.993554
						FHA	Module 03	0	3.11756	1	0.12491
						FHA	Module 04	0	2.1606	1	0.249871
						FHA	Module 05	4	1.48537	0.1875	0.968789
						FHA	Module 06	3	1.44289	0.312597	0.937532
						FHA	Module 07	0	1.06428	1	0.499825
						FHA	Module 08	0	0.955465	1	1
						FHA	Module 09	0	0.882426	1	1
						FHA	Module 10	0	0.851124	1	1
						FHA	Module 11	1	0.715481	0.500261	1
						FHA	Module 12	0	0.704301	1	1
						FHA	Module 13	1	0.690886	0.50027	1
						FHA	Module 14	0	0.678216	1	1
						FHA	Module 15	0	0.658093	1	1
						FHA	Module 16	0	0.608158	1	1
						FHA	Module 17	0	0.592507	1	1
						FHA	Module 18	0	0.570894	1	1
						FHA	Module 19	3	0.565677	0.125	1
						FHA	Module 20	0	0.526922	1	1
						FHA	Module 21	0	0.467298	1	1
						FHA	Module 22	0	0.444194	1	1
						FHA	Module 23	0	0.423326	1	1
						FHA	Module 24	0	0.422581	1	1
						FHA	Module 25	0	0.4196	1	1
						FHA	Module 26	2	0.409165	0.250228	1
						FHA	Module 27	0	0.407675	1	1
						FHA	Module 28	1	0.405439	0.50046	1
						FHA	Module 29	3	0.37041	0.125	1
						FHA	Module 30	0	0.355504	1	1
						FHA	Module 31	1	0.33091	0.500564	1
						FHA	Module 32	0	0.328674	1	1
						FHA	Module 33	2	0.323457	0.250288	1
						FHA	Module 34	0	0.315259	1	1
						FHA	Module 35	0	0.265324	1	1
						FHA	Module 36	0	0.263088	1	1
						FHA	Module 37	3	0.245946	0.124999	1
						FHA	Module 38	0	0.245201	1	1
						FHA	Module 39	0	0.24222	1	1
						FHA	Module 40	1	0.241475	0.500773	1
						FHA	Module 41	1	0.233276	0.5008	1
						FHA	Module 42	0	0.231786	1	1
						FHA	Module 43	2	0.212408	0.250439	1
						FHA	Module 44	0	0.210918	1	1
						FHA	Module 45	0	0.182597	1	1
						FHA	Module 46	0	0.17738	1	1
						FHA	Module 47	0	0.165455	1	1
						FHA	Module 48	0	0.146077	1	1
						FHA	Module 49	0	0.144587	1	1
						FHA	Module 50	0	0.142351	1	1
						FHA	Module 51	0	0.119992	1	1
						FHA	Module 52	0	0.112539	1	1
						FHA	Module 53	0	0.109558	1	1
						FHA	Module 54	0	0.107322	1	1
						FHA	Module 55	0	0.0834727	1	1
						FHA	Module 56	0	0.0827274	1	1
						FHA	Module 57	0	0.0819821	1	1
						FHA	Module 58	0	0.0782557	1	1
						FHA	Module 59	0	0.0782557	1	1
						FHA	Module 60	0	0.0633498	1	1
						FHA	Module 61	0	0.0573875	1	1
						FHA	Module 62	0	0.0573875	1	1
						FHA	Module 63	0	0.0521705	1	1
						FHA	Module 64	0	0.0439722	1	1
						FHA	Module 65	0	0.0395005	1	1
						FHA	Module 66	0	0.0387552	1	1
						GARP_G2-like	Module 01	10	6.99409	0.227209	0.895016
						GARP_G2-like	Module 02	3	4.58173	0.773604	0.499889
						GARP_G2-like	Module 03	6	3.87963	0.253906	0.910215
						GARP_G2-like	Module 04	5	2.68875	0.226562	0.937557
						GARP_G2-like	Module 05	2	1.84846	0.500188	0.875
						GARP_G2-like	Module 06	0	1.79559	1	0.499871
						GARP_G2-like	Module 07	0	1.32443	1	0.499825
						GARP_G2-like	Module 08	0	1.18902	1	0.499805
						GARP_G2-like	Module 09	2	1.09813	0.500317	0.875
						GARP_G2-like	Module 10	3	1.05918	0.312664	0.937555
						GARP_G2-like	Module 11	1	0.890376	0.500261	1
						GARP_G2-like	Module 12	0	0.876464	1	1
						GARP_G2-like	Module 13	0	0.859769	1	1
						GARP_G2-like	Module 14	0	0.844002	1	1
						GARP_G2-like	Module 15	7	0.81896	0.00775053	1
						GARP_G2-like	Module 16	1	0.756819	0.500307	1
						GARP_G2-like	Module 17	2	0.737342	0.250157	1
						GARP_G2-like	Module 18	0	0.710446	1	1
						GARP_G2-like	Module 19	0	0.703953	1	1
						GARP_G2-like	Module 20	2	0.655725	0.250177	1
						GARP_G2-like	Module 21	0	0.581527	1	1
						GARP_G2-like	Module 22	1	0.552775	0.50042	1
						GARP_G2-like	Module 23	0	0.526806	1	1
						GARP_G2-like	Module 24	1	0.525878	0.500441	1
						GARP_G2-like	Module 25	1	0.522168	0.500444	1
						GARP_G2-like	Module 26	0	0.509184	1	1
						GARP_G2-like	Module 27	0	0.507329	1	1
						GARP_G2-like	Module 28	0	0.504546	1	1
						GARP_G2-like	Module 29	0	0.460955	1	1
						GARP_G2-like	Module 30	0	0.442405	1	1
						GARP_G2-like	Module 31	0	0.411799	1	1
						GARP_G2-like	Module 32	2	0.409016	0.250284	1
						GARP_G2-like	Module 33	0	0.402524	1	1
						GARP_G2-like	Module 34	2	0.392322	0.250296	1
						GARP_G2-like	Module 35	0	0.330181	1	1
						GARP_G2-like	Module 36	0	0.327399	1	1
						GARP_G2-like	Module 37	0	0.306067	1	1
						GARP_G2-like	Module 38	0	0.305139	1	1
						GARP_G2-like	Module 39	0	0.301429	1	1
						GARP_G2-like	Module 40	0	0.300502	1	1
						GARP_G2-like	Module 41	1	0.2903	0.5008	1
						GARP_G2-like	Module 42	0	0.288445	1	1
						GARP_G2-like	Module 43	0	0.26433	1	1
						GARP_G2-like	Module 44	0	0.262475	1	1
						GARP_G2-like	Module 45	1	0.227231	0.501022	1
						GARP_G2-like	Module 46	2	0.220739	0.250526	1
						GARP_G2-like	Module 47	1	0.205899	0.501129	1
						GARP_G2-like	Module 48	0	0.181785	1	1
						GARP_G2-like	Module 49	0	0.17993	1	1
						GARP_G2-like	Module 50	0	0.177148	1	1
						GARP_G2-like	Module 51	0	0.149323	1	1
						GARP_G2-like	Module 52	0	0.140049	1	1
						GARP_G2-like	Module 53	0	0.136339	1	1
						GARP_G2-like	Module 54	0	0.133556	1	1
						GARP_G2-like	Module 55	0	0.103877	1	1
						GARP_G2-like	Module 56	0	0.10295	1	1
						GARP_G2-like	Module 57	0	0.102022	1	1
						GARP_G2-like	Module 58	0	0.0973849	1	1
						GARP_G2-like	Module 59	0	0.0973849	1	1
						GARP_G2-like	Module 60	0	0.0788354	1	1
						GARP_G2-like	Module 61	0	0.0714156	1	1
						GARP_G2-like	Module 62	0	0.0714156	1	1
						GARP_G2-like	Module 63	0	0.0649232	1	1
						GARP_G2-like	Module 64	0	0.054721	1	1
						GARP_G2-like	Module 65	0	0.0491562	1	1
						GARP_G2-like	Module 66	0	0.0482287	1	1
						GeBP	Module 01	2	3.62194	0.812583	0.499938
						GeBP	Module 02	5	2.37268	0.226562	0.937533
						GeBP	Module 03	0	2.00909	1	0.24991
						GeBP	Module 04	2	1.39239	0.500129	0.875
						GeBP	Module 05	1	0.957237	0.500125	1
						GeBP	Module 06	0	0.92986	1	1
						GeBP	Module 07	0	0.685868	1	1
						GeBP	Module 08	0	0.615744	1	1
						GeBP	Module 09	0	0.568675	1	1
						GeBP	Module 10	0	0.548502	1	1
						GeBP	Module 11	2	0.461087	0.25013	1
						GeBP	Module 12	0	0.453883	1	1
						GeBP	Module 13	3	0.445238	0.125	1
						GeBP	Module 14	0	0.437072	1	1
						GeBP	Module 15	0	0.424104	1	1
						GeBP	Module 16	0	0.391924	1	1
						GeBP	Module 17	0	0.381838	1	1
						GeBP	Module 18	0	0.367909	1	1
						GeBP	Module 19	4	0.364547	0.0624174	1
						GeBP	Module 20	0	0.339572	1	1
						GeBP	Module 21	0	0.301148	1	1
						GeBP	Module 22	2	0.286258	0.25021	1
						GeBP	Module 23	0	0.27281	1	1
						GeBP	Module 24	0	0.27233	1	1
						GeBP	Module 25	0	0.270409	1	1
						GeBP	Module 26	1	0.263684	0.500456	1
						GeBP	Module 27	0	0.262724	1	1
						GeBP	Module 28	3	0.261283	0.125	1
						GeBP	Module 29	0	0.238709	1	1
						GeBP	Module 30	0	0.229103	1	1
						GeBP	Module 31	0	0.213253	1	1
						GeBP	Module 32	0	0.211812	1	1
						GeBP	Module 33	3	0.20845	0.124999	1
						GeBP	Module 34	0	0.203167	1	1
						GeBP	Module 35	0	0.170987	1	1
						GeBP	Module 36	0	0.169546	1	1
						GeBP	Module 37	0	0.158499	1	1
						GeBP	Module 38	0	0.158019	1	1
						GeBP	Module 39	0	0.156097	1	1
						GeBP	Module 40	0	0.155617	1	1
						GeBP	Module 41	0	0.150334	1	1
						GeBP	Module 42	0	0.149373	1	1
						GeBP	Module 43	0	0.136885	1	1
						GeBP	Module 44	0	0.135925	1	1
						GeBP	Module 45	0	0.117673	1	1
						GeBP	Module 46	0	0.114311	1	1
						GeBP	Module 47	0	0.106626	1	1
						GeBP	Module 48	0	0.0941387	1	1
						GeBP	Module 49	0	0.0931781	1	1
						GeBP	Module 50	0	0.0917372	1	1
						GeBP	Module 51	0	0.0773282	1	1
						GeBP	Module 52	0	0.0725252	1	1
						GeBP	Module 53	0	0.070604	1	1
						GeBP	Module 54	0	0.0691631	1	1
						GeBP	Module 55	0	0.0537935	1	1
						GeBP	Module 56	0	0.0533132	1	1
						GeBP	Module 57	0	0.0528329	1	1
						GeBP	Module 58	0	0.0504314	1	1
						GeBP	Module 59	0	0.0504314	1	1
						GeBP	Module 60	0	0.0408255	1	1
						GeBP	Module 61	1	0.0369831	0.503268	1
						GeBP	Module 62	0	0.0369831	1	1
						GeBP	Module 63	0	0.033621	1	1
						GeBP	Module 64	0	0.0283377	1	1
						GeBP	Module 65	0	0.0254559	1	1
						GeBP	Module 66	0	0.0249756	1	1
						GRAS	Module 01	6	10.7409	0.895113	0.227047
						GRAS	Module 02	12	7.03622	0.179525	0.916602
						GRAS	Module 03	9	5.958	0.211909	0.910327
						GRAS	Module 04	10	4.12915	0.0896244	0.971419
						GRAS	Module 05	0	2.8387	1	0.249812
						GRAS	Module 06	0	2.75752	1	0.249806
						GRAS	Module 07	3	2.03395	0.500329	0.8125
						GRAS	Module 08	5	1.826	0.109283	0.98443
						GRAS	Module 09	4	1.68641	0.1875	0.968816
						GRAS	Module 10	1	1.62659	0.750329	0.74989
						GRAS	Module 11	0	1.36736	1	0.499739
						GRAS	Module 12	0	1.346	1	0.499735
						GRAS	Module 13	0	1.32036	1	0.49973
						GRAS	Module 14	0	1.29615	1	0.499725
						GRAS	Module 15	7	1.25769	0.03497	0.996138
						GRAS	Module 16	0	1.16226	1	0.499693
						GRAS	Module 17	4	1.13235	0.1875	0.968849
						GRAS	Module 18	8	1.09104	0.0193473	0.998081
						GRAS	Module 19	0	1.08107	1	0.49967
						GRAS	Module 20	1	1.00701	0.750531	0.749823
						GRAS	Module 21	0	0.893059	1	1
						GRAS	Module 22	2	0.848904	0.25021	1
						GRAS	Module 23	0	0.809023	1	1
						GRAS	Module 24	1	0.807599	0.500441	1
						GRAS	Module 25	0	0.801901	1	1
						GRAS	Module 26	0	0.781961	1	1
						GRAS	Module 27	0	0.779112	1	1
						GRAS	Module 28	0	0.774839	1	1
						GRAS	Module 29	0	0.707895	1	1
						GRAS	Module 30	0	0.679408	1	1
						GRAS	Module 31	0	0.632405	1	1
						GRAS	Module 32	0	0.628132	1	1
						GRAS	Module 33	3	0.618162	0.124999	1
						GRAS	Module 34	2	0.602494	0.250296	1
						GRAS	Module 35	0	0.507064	1	1
						GRAS	Module 36	0	0.502791	1	1
						GRAS	Module 37	1	0.470031	0.500759	1
						GRAS	Module 38	0	0.468607	1	1
						GRAS	Module 39	0	0.462909	1	1
						GRAS	Module 40	0	0.461485	1	1
						GRAS	Module 41	0	0.445817	1	1
						GRAS	Module 42	0	0.442969	1	1
						GRAS	Module 43	0	0.405936	1	1
						GRAS	Module 44	0	0.403087	1	1
						GRAS	Module 45	0	0.348962	1	1
						GRAS	Module 46	3	0.338992	0.124998	1
						GRAS	Module 47	0	0.316203	1	1
						GRAS	Module 48	0	0.27917	1	1
						GRAS	Module 49	0	0.276321	1	1
						GRAS	Module 50	0	0.272048	1	1
						GRAS	Module 51	3	0.229318	0.124996	1
						GRAS	Module 52	0	0.215075	1	1
						GRAS	Module 53	0	0.209377	1	1
						GRAS	Module 54	0	0.205104	1	1
						GRAS	Module 55	0	0.159526	1	1
						GRAS	Module 56	0	0.158101	1	1
						GRAS	Module 57	0	0.156677	1	1
						GRAS	Module 58	1	0.149555	0.502392	1
						GRAS	Module 59	0	0.149555	1	1
						GRAS	Module 60	0	0.121069	1	1
						GRAS	Module 61	0	0.109674	1	1
						GRAS	Module 62	0	0.109674	1	1
						GRAS	Module 63	0	0.0997035	1	1
						GRAS	Module 64	0	0.0840358	1	1
						GRAS	Module 65	0	0.0754898	1	1
						GRAS	Module 66	0	0.0740655	1	1
						GRF	Module 01	3	3.37215	0.656343	0.656219
						GRF	Module 02	11	2.20905	0.0111987	0.998299
						GRF	Module 03	1	1.87053	0.75009	0.74997
						GRF	Module 04	4	1.29636	0.1875	0.968777
						GRF	Module 05	0	0.89122	1	1
						GRF	Module 06	2	0.865731	0.250065	1
						GRF	Module 07	0	0.638566	1	1
						GRF	Module 08	0	0.573279	1	1
						GRF	Module 09	1	0.529456	0.500211	1
						GRF	Module 10	2	0.510674	0.25011	1
						GRF	Module 11	0	0.429288	1	1
						GRF	Module 12	0	0.422581	1	1
						GRF	Module 13	0	0.414532	1	1
						GRF	Module 14	0	0.40693	1	1
						GRF	Module 15	0	0.394856	1	1
						GRF	Module 16	0	0.364895	1	1
						GRF	Module 17	0	0.355504	1	1
						GRF	Module 18	0	0.342536	1	1
						GRF	Module 19	1	0.339406	0.50033	1
						GRF	Module 20	0	0.316153	1	1
						GRF	Module 21	0	0.280379	1	1
						GRF	Module 22	0	0.266517	1	1
						GRF	Module 23	0	0.253996	1	1
						GRF	Module 24	0	0.253548	1	1
						GRF	Module 25	0	0.25176	1	1
						GRF	Module 26	0	0.245499	1	1
						GRF	Module 27	0	0.244605	1	1
						GRF	Module 28	0	0.243263	1	1
						GRF	Module 29	0	0.222246	1	1
						GRF	Module 30	0	0.213303	1	1
						GRF	Module 31	0	0.198546	1	1
						GRF	Module 32	0	0.197204	1	1
						GRF	Module 33	0	0.194074	1	1
						GRF	Module 34	0	0.189155	1	1
						GRF	Module 35	1	0.159194	0.500703	1
						GRF	Module 36	0	0.157853	1	1
						GRF	Module 37	0	0.147568	1	1
						GRF	Module 38	0	0.147121	1	1
						GRF	Module 39	0	0.145332	1	1
						GRF	Module 40	0	0.144885	1	1
						GRF	Module 41	0	0.139966	1	1
						GRF	Module 42	0	0.139072	1	1
						GRF	Module 43	1	0.127445	0.500879	1
						GRF	Module 44	0	0.126551	1	1
						GRF	Module 45	0	0.109558	1	1
						GRF	Module 46	0	0.106428	1	1
						GRF	Module 47	0	0.0992729	1	1
						GRF	Module 48	0	0.0876464	1	1
						GRF	Module 49	0	0.086752	1	1
						GRF	Module 50	0	0.0854105	1	1
						GRF	Module 51	0	0.0719952	1	1
						GRF	Module 52	0	0.0675235	1	1
						GRF	Module 53	0	0.0657348	1	1
						GRF	Module 54	0	0.0643932	1	1
						GRF	Module 55	0	0.0500836	1	1
						GRF	Module 56	0	0.0496365	1	1
						GRF	Module 57	0	0.0491893	1	1
						GRF	Module 58	0	0.0469534	1	1
						GRF	Module 59	0	0.0469534	1	1
						GRF	Module 60	0	0.0380099	1	1
						GRF	Module 61	0	0.0344325	1	1
						GRF	Module 62	0	0.0344325	1	1
						GRF	Module 63	0	0.0313023	1	1
						GRF	Module 64	0	0.0263833	1	1
						GRF	Module 65	0	0.0237003	1	1
						GRF	Module 66	0	0.0232531	1	1
						HD	Module 01	2	4.12152	0.890703	0.343657
						HD	Module 02	3	2.69995	0.500095	0.8125
						HD	Module 03	0	2.28621	1	0.24991
						HD	Module 04	10	1.58444	0.00583159	0.999515
						HD	Module 05	0	1.08927	1	0.499875
						HD	Module 06	0	1.05812	1	0.499871
						HD	Module 07	3	0.78047	0.125	1
						HD	Module 08	0	0.700674	1	1
						HD	Module 09	2	0.647112	0.250106	1
						HD	Module 10	0	0.624157	1	1
						HD	Module 11	0	0.524686	1	1
						HD	Module 12	0	0.516488	1	1
						HD	Module 13	0	0.50665	1	1
						HD	Module 14	0	0.497358	1	1
						HD	Module 15	1	0.482602	0.500283	1
						HD	Module 16	5	0.445983	0.031154	1
						HD	Module 17	0	0.434505	1	1
						HD	Module 18	0	0.418655	1	1
						HD	Module 19	0	0.41483	1	1
						HD	Module 20	0	0.386409	1	1
						HD	Module 21	0	0.342685	1	1
						HD	Module 22	0	0.325742	1	1
						HD	Module 23	0	0.310439	1	1
						HD	Module 24	0	0.309893	1	1
						HD	Module 25	0	0.307706	1	1
						HD	Module 26	0	0.300055	1	1
						HD	Module 27	0	0.298962	1	1
						HD	Module 28	0	0.297322	1	1
						HD	Module 29	0	0.271634	1	1
						HD	Module 30	0	0.260703	1	1
						HD	Module 31	2	0.242667	0.250282	1
						HD	Module 32	0	0.241028	1	1
						HD	Module 33	0	0.237202	1	1
						HD	Module 34	0	0.23119	1	1
						HD	Module 35	0	0.194571	1	1
						HD	Module 36	0	0.192931	1	1
						HD	Module 37	0	0.180361	1	1
						HD	Module 38	0	0.179814	1	1
						HD	Module 39	4	0.177628	0.0623061	1
						HD	Module 40	0	0.177081	1	1
						HD	Module 41	0	0.171069	1	1
						HD	Module 42	0	0.169976	1	1
						HD	Module 43	0	0.155766	1	1
						HD	Module 44	0	0.154673	1	1
						HD	Module 45	0	0.133904	1	1
						HD	Module 46	0	0.130078	1	1
						HD	Module 47	0	0.121334	1	1
						HD	Module 48	0	0.107123	1	1
						HD	Module 49	0	0.10603	1	1
						HD	Module 50	0	0.104391	1	1
						HD	Module 51	0	0.0879942	1	1
						HD	Module 52	0	0.0825287	1	1
						HD	Module 53	0	0.0803425	1	1
						HD	Module 54	0	0.0787029	1	1
						HD	Module 55	0	0.0612133	1	1
						HD	Module 56	0	0.0606668	1	1
						HD	Module 57	0	0.0601202	1	1
						HD	Module 58	0	0.0573875	1	1
						HD	Module 59	0	0.0573875	1	1
						HD	Module 60	1	0.0464565	0.502959	1
						HD	Module 61	0	0.0420842	1	1
						HD	Module 62	0	0.0420842	1	1
						HD	Module 63	0	0.0382583	1	1
						HD	Module 64	0	0.0322463	1	1
						HD	Module 65	0	0.028967	1	1
						HD	Module 66	0	0.0284205	1	1
						HD_PHD	Module 01	0	0.999155	1	1
						HD_PHD	Module 02	0	0.654532	1	1
						HD_PHD	Module 03	1	0.554232	0.50006	1
						HD_PHD	Module 04	1	0.384107	0.500086	1
						HD_PHD	Module 05	1	0.264065	0.500125	1
						HD_PHD	Module 06	0	0.256513	1	1
						HD_PHD	Module 07	0	0.189205	1	1
						HD_PHD	Module 08	0	0.16986	1	1
						HD_PHD	Module 09	0	0.156876	1	1
						HD_PHD	Module 10	0	0.151311	1	1
						HD_PHD	Module 11	0	0.127197	1	1
						HD_PHD	Module 12	0	0.125209	1	1
						HD_PHD	Module 13	2	0.122824	0.250135	1
						HD_PHD	Module 14	0	0.120572	1	1
						HD_PHD	Module 15	0	0.116994	1	1
						HD_PHD	Module 16	0	0.108117	1	1
						HD_PHD	Module 17	0	0.105335	1	1
						HD_PHD	Module 18	0	0.101492	1	1
						HD_PHD	Module 19	0	0.100565	1	1
						HD_PHD	Module 20	0	0.093675	1	1
						HD_PHD	Module 21	0	0.0830752	1	1
						HD_PHD	Module 22	0	0.0789679	1	1
						HD_PHD	Module 23	0	0.075258	1	1
						HD_PHD	Module 24	0	0.0751255	1	1
						HD_PHD	Module 25	0	0.0745955	1	1
						HD_PHD	Module 26	3	0.0727405	0.125	1
						HD_PHD	Module 27	0	0.0724755	1	1
						HD_PHD	Module 28	0	0.072078	1	1
						HD_PHD	Module 29	0	0.0658507	1	1
						HD_PHD	Module 30	0	0.0632008	1	1
						HD_PHD	Module 31	0	0.0588284	1	1
						HD_PHD	Module 32	0	0.0584309	1	1
						HD_PHD	Module 33	0	0.0575034	1	1
						HD_PHD	Module 34	0	0.056046	1	1
						HD_PHD	Module 35	0	0.0471687	1	1
						HD_PHD	Module 36	0	0.0467712	1	1
						HD_PHD	Module 37	0	0.0437238	1	1
						HD_PHD	Module 38	0	0.0435913	1	1
						HD_PHD	Module 39	0	0.0430613	1	1
						HD_PHD	Module 40	0	0.0429288	1	1
						HD_PHD	Module 41	0	0.0414714	1	1
						HD_PHD	Module 42	0	0.0412064	1	1
						HD_PHD	Module 43	0	0.0377615	1	1
						HD_PHD	Module 44	0	0.0374965	1	1
						HD_PHD	Module 45	0	0.0324616	1	1
						HD_PHD	Module 46	0	0.0315341	1	1
						HD_PHD	Module 47	0	0.0294142	1	1
						HD_PHD	Module 48	0	0.0259693	1	1
						HD_PHD	Module 49	0	0.0257043	1	1
						HD_PHD	Module 50	0	0.0253068	1	1
						HD_PHD	Module 51	0	0.0213319	1	1
						HD_PHD	Module 52	0	0.020007	1	1
						HD_PHD	Module 53	0	0.019477	1	1
						HD_PHD	Module 54	0	0.0190795	1	1
						HD_PHD	Module 55	0	0.0148396	1	1
						HD_PHD	Module 56	0	0.0147071	1	1
						HD_PHD	Module 57	0	0.0145746	1	1
						HD_PHD	Module 58	0	0.0139121	1	1
						HD_PHD	Module 59	0	0.0139121	1	1
						HD_PHD	Module 60	0	0.0112622	1	1
						HD_PHD	Module 61	0	0.0102022	1	1
						HD_PHD	Module 62	0	0.0102022	1	1
						HD_PHD	Module 63	0	0.00927475	1	1
						HD_PHD	Module 64	0	0.00781729	1	1
						HD_PHD	Module 65	0	0.00702231	1	1
						HD_PHD	Module 66	0	0.00688981	1	1
						HD_PLINC	Module 01	7	2.2481	0.0898111	0.980487
						HD_PLINC	Module 02	0	1.4727	1	0.499949
						HD_PLINC	Module 03	1	1.24702	0.75009	0.74997
						HD_PLINC	Module 04	1	0.864241	0.500086	1
						HD_PLINC	Module 05	0	0.594147	1	1
						HD_PLINC	Module 06	0	0.577154	1	1
						HD_PLINC	Module 07	0	0.425711	1	1
						HD_PLINC	Module 08	0	0.382186	1	1
						HD_PLINC	Module 09	0	0.35297	1	1
						HD_PLINC	Module 10	1	0.340449	0.500219	1
						HD_PLINC	Module 11	0	0.286192	1	1
						HD_PLINC	Module 12	0	0.28172	1	1
						HD_PLINC	Module 13	1	0.276354	0.50027	1
						HD_PLINC	Module 14	0	0.271286	1	1
						HD_PLINC	Module 15	0	0.263237	1	1
						HD_PLINC	Module 16	0	0.243263	1	1
						HD_PLINC	Module 17	0	0.237003	1	1
						HD_PLINC	Module 18	0	0.228358	1	1
[truncated: 1,830 more rows]
